# Supplementary material for: Development of an antimicrobial resistance plasmid transfer gene database for enteric bacteria
Source: Front Bioinform. 2023 Nov 14;3:1279359. doi: 10.3389/fbinf.2023.1279359 (PMC10682676; doi:10.3389/fbinf.2023.1279359)
Supplement: Supplementary file 4 [file Table1.XLSX]

## Sheet: Table 1
Table 1. Transfer genes detected in the representive plasmid types
Transfer Genes	IncA/C	IncB/O/K	IncFIA	IncFIB	IncHI1	IncHI2	IncI1	IncI2	IncM	IncN	IncP	IncW
eex										X*
htdA					X	X
htdF					X	X
htdK					X	X
htdO					X	X
htdT					X	X
htdV					X	X
kikA										X*
korA										X*
korB										X*
mobA									X*
mobB									X*
mobC									X*
orf4						X
orf9						X
orf16						X
orf17						X
pilI		X					X
pilJ							X*
pilK		X					X
pilL		X					X	X
pilM		X					X	X
pilN		X					X	X
pilO		X					X	X
pilP		X					X	X
pilQ		X					X	X
pilR		X					X	X
pilS		X					X	X
pilT		X					X	X
pilU		X					X	X
pilV		X					X	X
traA	X		X	X			X			X	X
traB	X	X	X	X	X		X	X		X	X
traC	X	X	X	X	X		X	X		X	X
traD	X		X	X	X		X	X		X	X
traE	X	X	X	X			X	X		X	X
traF	X	X	X	X	X	X	X			X	X
traG	X		X	X	X	X	X	X		X	X
traH	X	X	X	X	X	X	X	X	X		X
traI	X	X	X	X	X	X	X	X	X	X	X
traJ	X	X		X	X	X	X	X	X	X	X
traK	X	X	X	X			X	X	X	X	X
traL	X	X	X	X			X	X	X	X	X
traM	X	X		X			X		X	X	X
traN	X	X	X	X			X		X		X
traO	X	X					X		X	X	X
traP	X	X	X	X			X		X
traQ	X	X	X	X			X		X
traR	X	X	X	X			X		X
traS	X	X		X			X
traT	X	X	X	X			X
traU	X	X	X	X			X		X
traV	X	X	X	X			X
traW	X	X	X	X			X		X
traX		X	X	X			X		X		X
traY		X		X			X		X
trbA		X	X	X			X		X		X
trbB		X	X	X			X		X		X
trbC		X	X	X			X		X		X
trbD			X	X							X
trbE			X	X							X
trbF			X	X							X
trbG				X							X
trbH											X
trbI			X	X							X
trbJ			X					X			X
trbL								X			X
trbM											X*
trbN					X						X
trhA					X	X
trhB					X	X
trhC					X	X
trhE					X	X
trhF	X				X	X
trhG						X*
trhH						X*
trhI					X	X
trhK					X	X
trhL					X	X
trhN					X	X
trhO					X	X
trhP						X*
trhR					X	X
trhU					X	X
trhV					X*	X
trhW					X	X
trhY					X	X
trhZ						X*
trwA												X*
trwB												X*
trwC												X*
trwD												X*
trwE												X*
trwF												X*
trwG												X*
trwH												X*
trwI												X*
trwJ												X*
trwK												X*
trwL												X*
trwM												X*
trwN												X*

## Sheet: Table 2
Table 2: Source isolates used in the generation of the Plasmid Transfer Factor Database
Plasmid Type	Accession #	Host Species	Plasmid Name
IncA/C	NC_012692	Escherichia coli	pAR060302
	AP014634	Salmonella enterica	pSO4-21-304
	NZ_MN175387	Klebsiella pneumoniae	KP-14-6
IncB/O/K	MK088173	Salmonella enterica	R805a
IncFIA	NZ_CP014498	Escherichia coli	pZH193
IncFIB	J01724	Escherichia coli	plasmid F
IncHI1	KP899804	Salmonella enterica	pF8475
	KY320277	Leclercia adecarboxylata	pLec-476
IncHI2	MH287084	Escherichia coli	pSDE-SvHI2
IncI1	AP005147	Salmonella enterica	R64
IncI2	LN623683	Salmonella enterica	STH21_InHI2
IncK	NC_014477	Escherichia coli	pCT
IncM	KM406490	Salmonella enterica	pSEM
	CP029447.1	Serratia marcescens	pCAV1761-73
IncN	JX065631	Escherichia coli	pKT58A
IncP	KX377410	Klebsiella pneumoniae	pMCR_1511
	L10329.1	Escherichia coli	RP4
IncW	BR000038	Escherichia coli	R388
	EF633507	Salmonella enterica	pIE321

## Sheet: Table S1
Gene Name	Locus Tag	Note	Product	DD_Xref	Nucleotide Sequence	Protein ID	Amino Acid Sequence
IncAC_traA	HS646_RS00440	Derived by automated computational analysis using gene prediction method: Protein Homology.	hypothetical protein		ATGTTCTTGATGAACGCAAATCAGTTGGCGAATGCCTCAAGTAAAAACAACGCACTCTTCCTCTTCCTGGGGTTGATGGTGGTAGCCTTCCTGCTCGTGCCGGATCAGGCCCACGCTGGTACTGGTGGTACAGCGTTTGACGACGTATGGGTAACTCTCAAGGATTGGACCCAAGGTACTTTGGGTCGAATCGTTGCGGGTGCGATGATCCTGGTCGGTGTTGTTGGTGGTATCGCTCGCCAGAGCCTCATGGCTTTCGCTATGGGTATCGGTGGCGGTATGGGCCTGTACAACTCCCCGACCGTAGTGGAATCCATCATGTCTGCTACTCTGGAACATGCAGAGAAGGTCATCCCGGCTGTTGTGCAACTCAGCAATGGCCTGGGGGTGTAA	WP_000479535.1	MFLMNANQLANASSKNNALFLFLGLMVVAFLLVPDQAHAGTGGTAFDDVWVTLKDWTQGTLGRIVAGAMILVGVVGGIARQSLMAFAMGIGGGMGLYNSPTVVESIMSATLEHAEKVIPAVVQLSNGLGV
IncAC_traB	HS646_RS00430	Derived by automated computational analysis using gene prediction method: Protein Homology.	conjugal transfer protein TraB		ATGATTAAGCGATTTTGGACACAGTTAGACCCCAACAAGAAGCGTTGGGTGTCTATCGCTGGCGGCGTCTTCGTTCTTTTTGCGGTCGTGACAATGTTCTCTGGTGAACCCAAGAAAGAAGAGAAGCGCGGTCGCCAAGAAACCATCAAGCACGTTCTCACAGACAAAAACACCCGTGAGATCGGGATAGATTCGTTGTCTGCCGATGTGAAGATGGTGTCTCGTGAAAACTCCGACCTGAAAAAGGAGCTGGAACGAGTCAAGAAAGAGCTGGAGGAAACCAAAACCACTGCCGGGAAATCCAGTGATGTTGGCCGTGAGATGACCCGCCTTCGTCAAGATTTGGACCGCCTGACCCAGAAGAACATGGAATTGGCTAAGAAAGTCGAAACCGGCGCT…	WP_024131605.1	MKRFWTQLDPNKKRWVSIAGGVFVLFAVVTMFSGEPKKEEKRGRQETIKHVLTDKNTREIGIDSLSADVKMVSRENSDLKKELERVKKELEETKTTAGKSSDVGREMTRLRQDLDRLTQKNMELAKKVETGAAGGKTSSSSEDARADVNGASGGDGQFMEKKLDYKDPASFFRDAPLPDSKGGAPATGKGDGRDATKPGIQIVSYSQKAPEVEEKDNKDDESIYLPSGSILTGVLINGMDAPTSQGARRDPFPSTLRIQKEAILPNRFRADVRECFLIVSGYGDLSSERAYLRGETFSCVRDDGGVIEAKLDSYAVGEDGKAGVRGRVVSKQGQIIAKSLMAGFLGGVSEAFDVNPVPVVSTNPGSNTQYQSVFSDQMLQGAAVKGASKALDRIAQFYI…
IncAC_traC	HS646_RS00480	Derived by automated computational analysis using gene prediction method: Protein Homology.	type IV secretion system protein TraC		ATGATCGTAACCATCAAAAAGAAACTCGAAGAAACGTTGATCCCGGAGCACTTGCGAGCTGCCGGGATTATTCCTGTCCTGGCCTATGACGAAGACGATCATGTCTTCCTTATGGATGATCACAGTGCAGGCTTTGGTTTCATGTGTGAGCCCCTGTGTGGTGCCGATGAAAAAGTTCAGGAGCGAATGAACGGTTTCCTGAATCAGGAGTTCCCGTCGAAGACTACGCTCCAGTTTGTCCTGTTCCGCTCCCCGGACATCAATCAGGAGATGTACCGGATGATGGGTTTGCGTGATGGCTTCCGTCACGAGCTGCTGACATCTGTTATCAAGGAACGGATTAACTTCCTCCAGCACCACACGACAGATCGCATATTTGCCAAGACCAACAAAGGTATC…	WP_000637384.1	MIVTIKKKLEETLIPEHLRAAGIIPVLAYDEDDHVFLMDDHSAGFGFMCEPLCGADEKVQERMNGFLNQEFPSKTTLQFVLFRSPDINQEMYRMMGLRDGFRHELLTSVIKERINFLQHHTTDRIFAKTNKGIYDNGLIQDLKLFVTCKVPIKNNNPTESELQQLAQLRTKVESSLQTVGLRPRTMTAVNYIRIMSTILNWGPDASWRHDSVDWEMDKPICEQIFDYGTDVEVSKNGIRLGDYHAKVMSAKKLPDVFYFGDALTYAGDLSGGNSSIKENYMVVTNVFFPEAESTKNTLERKRQFTVNQAYGPMLKFVPVLADKKESFDTLYESMKEGAKPVKITYSVVLFAPTKERVEAAAMAARNIWRESRFELMEDKFVALPMFLNCLPFCTDRDAV…
IncAC_traD	HS646_RS00375	"Members of this protein family are the putative conjugative coupling factor, TraD, as the term is used for the SXT and TOL plasmid systems; Derived by automated computational analysis using gene prediction method: Protein Homology."	conjugative transfer system coupling protein TraD		ATGACAATGAGTTATGACCCGCTCGCCTACGAGATGCCGTGGCGGCCCAACTATGAAAAAAATGCTGTAGCAGGCTGGCTTGCCGCCTCCGGCGCGGCTTTGGCCGTAGAGCAAGTCAGCACGATGCCTCCGGAGCCCTTCTATTGGATGACGGGGATCTGTGGCGTGATGGCGATGGCTCGTTTGCCAAAGGCTATCAAACTTCACCTGCTCCAAAAGCATTTGAAGGGGCGTGATCTGGAGTTTATTTCTATTGCGGAGCTCCAAAAGTACATCAAGGACACGCCGGACGATATGTGGCTTGGTAGTGGGTTCCTGTGGGAAAACCGCCATGCCCAGCGCGTGTTTGAGATCCTGAAACGCGACTGGACTTCCATCGTAGGGAGAGAGTCCACGGTC…	WP_000178857.1	MTMSYDPLAYEMPWRPNYEKNAVAGWLAASGAALAVEQVSTMPPEPFYWMTGICGVMAMARLPKAIKLHLLQKHLKGRDLEFISIAELQKYIKDTPDDMWLGSGFLWENRHAQRVFEILKRDWTSIVGRESTVKKVVRKIQGKKKELPIGQPWIHGVEPKEEKLMQPLKHTEGHSLIVGTTGSGKTRMFDILISQAILRGEAVIIIDPKGDKEMRDNARRACEAMGQPERFVSFHPAFPEESVRIDPLRNFTRVTEIASRLAALIPSEAGADPFKSFGWQALNNIAQGLVITHDRPNLTKLRRFLEGGAAGLVIKAVQAYSERVMPDWEAEAAAYLEKVKNGSREKIAFALMKFYYDIIQPEHPNSDLEGLLSMFQHDQTHFSKMVANLLPIMNMLTSG…
IncAC_traE	HS646_RS00420	Derived by automated computational analysis using gene prediction method: Protein Homology.	hypothetical protein		TTGAACCTGAAAAAGTATCTCAAGACCTGGGAAGGGACCCAAACAGAAAATAAGTGGGGGCGAATCTTCCAGGGTGGTCTTATTGCTATCGTTTTCCTGCTGGTGGTCCAAGTATTCAGCAAGGAAACCATCGTCACTATCCAGCCTTTCACGCTCACGGAAGAAGCCTGGGTGACGAAAAGTAACGCCTCTCAGTCCTATAAAGAGGCTTGGGGTTTCGCTTTTGCTCAGCTCCTTGGCAATGTGACGCCAGGAACCGTTGACTTTGTGAAAGAACGGATCACCCCGCTTCTCTCCCCGAGCATCTATCAGGACGTGATTGATGCCATCGAAATTCAAGCTCAACAGATCAAGAACGACCGCGTAACCATGCGGTTTGAGCCGCGTTTTGTTGAGTAC…	WP_001049717.1	MNLKKYLKTWEGTQTENKWGRIFQGGLIAIVFLLVVQVFSKETIVTIQPFTLTEEAWVTKSNASQSYKEAWGFAFAQLLGNVTPGTVDFVKERITPLLSPSIYQDVIDAIEIQAQQIKNDRVTMRFEPRFVEYEPKSDKVFVYGYSYVKGASSNEERSERSYEFAIKISNYAPVLDYIDTYVGKPRTKTVLEQLQRKEENRRKHEEQR
IncAC_traF	HS646_RS00930	Derived by automated computational analysis using gene prediction method: Protein Homology.	conjugal transfer protein TraF		GTGCGTGAGACTATGAAAAAATCACCTTTGAATTTACTGCTCCTTGCAGCGCTCACGCTGGGGGCATCACACCAGGCTTGGGCTCAAGATGGCACAAGACCTGGTTTTTATGAGCGAAAGGAAGAGGGTTGGTTCTGGTACAAGGAAGAGCCCAAAGAACCAGAGAAAAAACCCGAAAAGCCCAAACCAAAGCCTGTGGCAGAAGCGAAGCCTACACAGCCTAAGCCTGCTGCTCCGCTTCCGAGCGGCCCAGAAATGTTCTCAGCGGAATGGTTCCGGGAAAACTTACCCAAGTACAAAGACCTTGCTTGGAACAATCCTACCGTTGAAAACGTCAGGACGTTTCTCTACTTGCAACGATTTGCGATAGATCGCTCTGAACAATTTTCCGATGCTACA…	WP_001326396.1	MGKYVRETMKKSPLNLLLLAALTLGASHQAWAQDGTRPGFYERKEEGWFWYKEEPKEPEKKPEKPKPKPVAEAKPTQPKPAAPLPSGPEMFSAEWFRENLPKYKDLAWNNPTVENVRTFLYLQRFAIDRSEQFSDATELAVVGDPFLDEITRRPAATFASQQVDRDAGNAKNMLLKSVAERVGIFFFYKSDDDYSDLQAPLIKMLEQGEGFSIIPVSMDGKPLPSGLFPHYKTDEGHAKQLGIVTFPAVYLASPDGQFAPIGQGPMSLPELNHRILVAAKRNGWVTDEEFNRTRPVLNLENNIAERLASPELGSDLKQLSQASGDKDNFVPPEQLMKYIRDKLQEN
IncAC_traG	HS646_RS00940	Derived by automated computational analysis using gene prediction method: Protein Homology.	conjugal transfer protein TraG N-terminal domain-containing protein		ATGGGATCTTTTTCAATCCACTCTATCGGTGACTCTGCTTTTCTGGAGCAAATCCTGATTGCAGTATCAATGATCACCGGCACCGGGGATTTCGAGAAGATGGTCAGTATTGGCCTGCTTCTTGGGGTCTTGATGATCTGTATTCAGTCCGTCTTTCAGGGCGCAAAGCAAATCAACCTCCAGCAAGTGCTGGTAGGTTGGATTCTATATGCCTGTTTCTTCGGCCCAACCACAACTGTGACTATCGAGGACGCTTATACAGGGCAGGTTCGAGTCGTCGCCAATGTCCCTATTGGGGTAGGCTTTGCTGGAGGTGTCATATCCAACGTGGGATACACCATCACCAATTTGTTTGAAACTGGATATGGGGTAATCGTACCCAATGTCACGGAAAGCCAC…	WP_000534551.1	MGSFSIHSIGDSAFLEQILIAVSMITGTGDFEKMVSIGLLLGVLMICIQSVFQGAKQINLQQVLVGWILYACFFGPTTTVTIEDAYTGQVRVVANVPIGVGFAGGVISNVGYTITNLFETGYGVIVPNVTESHFSETLKLLNDVRRRAYDTGVFTALNSANGGGYVDVRRSWNNYIRECTLTKVDLNLMSLDELMNRSTDSALRFNSQLYGTRLYLSTANPDGADYTCTDGWVAISTATANLSSPVVVDALNSLLGIDTSTGDNALTKLTDSLQAMGATTTSSIDYLKAAVLEPLYYEAAAGRYQDLQDYGSALMVNQAIQQRNTQWAAEQSMFMTVVRPMLTFFEGFIYAITPIIAFIIVMGSFGLQLAGKYVQTILWIQLWMPVLSIINLFVHTAAS…
IncAC_traH	HS646_RS00935	Derived by automated computational analysis using gene prediction method: Protein Homology.	conjugal transfer protein TraH		ATGGTCACGCACAAGACATTAAAAAGGAGCCTGCTTGCCCTGAGTGTGGCGGCCAGTCTCGTCATGGCACCGACAGGGGCGATAGCCGCTAACGGCCTCCAATCACAGATGGACAAACTCTTCAATGAAATGAGCAACACAACACCACCTGGGGTTTATGAAAGCCAACGACGTGGCGTTTTAGCTGGTGGCCGGTTCACTGCAAAGACACGAATCTTCGACGAGAACCTGGTGAGCTTTGCCCCTCCATCATGGAAAGCTGGTTGCGGTGGTGTAGATCTGTTCGGCGGTTCGCTTTCCTTCATTAACGCGGATCAAATTGTCCAACTCCTTCGGGCTGTAGCAGCCAACGCCAAGGGCTATGCCTTCCAGCTTGCGCTCGATAACGTTTTCCCGGAC…	WP_000256129.1	MVTHKTLKRSLLALSVAASLVMAPTGAIAANGLQSQMDKLFNEMSNTTPPGVYESQRRGVLAGGRFTAKTRIFDENLVSFAPPSWKAGCGGVDLFGGSLSFINADQIVQLLRAVAANAKGYAFQLALDNVFPDGAKWIENFQKKVQALNQHLGNSCQLAQGFVNDLTSGMDLKHKTDASITATTSGLYEDFFGSKQETSGKSPLEELKANKPDEYNKMIGNIVWKQLKSNNANTWFQYGDNTLLEAIMSLTGTVIIGDLVNDPNSTGTGAKTTPLTTLPGNKITLSDLISGGSVEIYSCDSDTTNCLSAGSSNKTVVLKGIKNQITDMLLGTSSTPGVIYKYATNSGTLTDPEKAFVSNLPGGIGTIVRNLSVLSQDGANLFATESSGAIALTMMYSFS…
IncAC_traI	HS646_RS00370	Derived by automated computational analysis using gene prediction method: Protein Homology.	TraI domain-containing protein		ATGCTGAAAGCCCTTAACAAGTTATTTGGTGGGCGAAGTGGAGTGATCGAGACCGCGCCGAGCGTCAGAGTGTTGCCGCTTAAAGACGTGGAAGATGAAGAAATCCCTCGATACCCACCTTTTGCCAAGGGCCTGCCAGTGGCCCCACTAGACAAGATACTGGCAACCCAAGCTGAACTGATTGAGAAAGTGCGGAACTCTCTCGGTTTCACTGTGGACGACTTCAACCGGCTTGTTTTGCCGGTGATCCAGCGGTATGCCGCGTTTGTTCACCTGTTGCCAGCTTCCGAATCACACCACCACCGTGGCGCTGGTGGTCTGTTCCGACATGGGCTTGAAGTGGCCTTCTGGGCAGCTCAGGCATCTGAGTCAGTTATCTTTTCCATCGAGGGGACGCCT…	WP_001326173.1	MLKALNKLFGGRSGVIETAPSVRVLPLKDVEDEEIPRYPPFAKGLPVAPLDKILATQAELIEKVRNSLGFTVDDFNRLVLPVIQRYAAFVHLLPASESHHHRGAGGLFRHGLEVAFWAAQASESVIFSIEGTPRERRDNEPRWRLASCFSGLLHDVGKPLSDVSITDKDGSITWNPYSESLHDWAHRHEIDRYFIRWRDKRHKRHEQFSLLAVDRIIPAETREFLSKSGPSIMEAMLEAISGTSVNQPVTKLMLRADQESVSRDLRQSRLDVDEFSYGVPVERYVFDAIRRLVKTGKWKVNEPGAKVWHLNQGVFIAWKQLGDLYDLISHDKIPGIPRDPDTLADILIERGFAVPNTVQEKGERAYYRYWEVLPEMLQEAAGSVKILMLRLESNDLVFT…
IncAC_traJ	EHM21304_p1620	functional relaxosome complex initiator	type IV conjugative transfer system protein TraJ		ATGTGTGCGCTGGATCGTAGAGAAAGGCCACTTAACAGTCAATCTGTAAATAAATACATCCTTAACGTTCAGAATATCTACAGAAATTCTCCCGTTCCGGTTTGTGTCCGTAACAAAAACCGGAAAATCCTTTATGCCAATGGGGCTTTTATTGAACTCTTTTCCAGAGAAGATAAACCCTTATCCGGAGAGAGTTATATACGTCTGCAGGTTGAAATTTTTCTTTCATCACTTGAACTGGAATGCCAGGCTCTTGGACATGGCTCTGCATTTTGTCGTCGTTTTAATTTTCATGGCGAAATCTATCAGATAAGGATGGAGAATGTTTCTTTTTATAATGACGAATCTGTTGTTTTATGGCAAATTAATCCGTTTCCTGATTATCCATTTTTTGCGTTA…	BBC18050.1	MCALDRRERPLNSQSVNKYILNVQNIYRNSPVPVCVRNKNRKILYANGAFIELFSREDKPLSGESYIRLQVEIFLSSLELECQALGHGSAFCRRFNFHGEIYQIRMENVSFYNDESVVLWQINPFPDYPFFALNQSGSNTNTSDKLTIWNDLSPGTLLVFSFYMLGVGHATIARELGITDRASEDRIKPVKRKIKEFFEHFDLFRVSCIYKGEIDSLLNIIREFYSVK
IncAC_traK	EHM21304_p1670	conjugative transfer system secretin	type IV conjugative transfer system protein TraK		ATGAGAAAAAATAATACAGCAATAATATTAGGCGGCCTGTTTTTTTCCTGCAGCGTGATGGCCGGAGTCGGTACGCTGGCCCCCACCGTGGTGCCAATGGTGAACGGTGGTCAGGCCAGTATTGCCATCAGCAATACCAGCCCGAATCTGTTTACCGTTCCCGGTGACCGGATTATCGCCGTGAACAGTCTGGATGGTGCCCTGACCAATAATGAGCAGACCGCCTCCGGCGGTGTGGTGGTGGCCACCGTCAACAAAAAGCCCTTTACGTTCATTCTGGAAACAGAACGTGGTCTGAATCTTTCCATTCAGGCCGTTCCCCGTGAAGGCGCGGGGCGTACCATTCAGCTGGTCAGTGACCTGCGCGGAACCGGAGAAGAAGCCGGTGCGTGGGAAACG…	BBC18055.1	MRKNNTAIILGGLFFSCSVMAGVGTLAPTVVPMVNGGQASIAISNTSPNLFTVPGDRIIAVNSLDGALTNNEQTASGGVVVATVNKKPFTFILETERGLNLSIQAVPREGAGRTIQLVSDLRGTGEEAGAWETSTPYESLLVTISQAVRGGKLPAGWYQVPVTKETLQAPAGLSSVADAVWTGNHLKMVRFAVENKTLSALNIRESDFWQPGTRAVMFSQPASQLLAGARMDVYVIRDGEGN
IncAC_traL	HS646_RS00415	Derived by automated computational analysis using gene prediction method: Protein Homology.	type IV conjugative transfer system protein TraL		ATGAAGCCTGTAAAGATACCGCGCCGGGTCGATGAGCCCCCGCATCTGCTGTTGTGGAGCGCAGATGAGTTGGCCCCGATGCTTTTGGGGCTAACGATAGGGGTCATCATCGGTAAGGCTCTGATCTGCTTTCTGGGGGGGTTACTTGTAACCAACCTTTATCGCCGATTCAGGGATAACCATCCGGATGGATACCTGCTCCACATGATCTACTGGGCCGGGTTCATCATGACCAAGGCCAAATCTCTCAAGAACCCGTTTGTCCGGAGGTATTTGCCTTGA	WP_000805625.1	MKPVKIPRRVDEPPHLLLWSADELAPMLLGLTIGVIIGKALICFLGGLLVTNLYRRFRDNHPDGYLLHMIYWAGFIMTKAKSLKNPFVRRYLP
IncAC_traM	EHM21304_p1610	signal transduction protein	type IV conjugative transfer system protein TraM		ATGGCCAGAGTAAATCTGTATATCAGTAATGAGGTTCATGAAAAAATTAACATGATTGTTGAAAAGCGTCGTCAGGAGGGAGCAAGAGATAAAGATATAAGCCTTTCAGGAACTGCTTCAATGCTTCTTGAATTGGGGCTTCGCGTATATGATGCACAGATGGAGCGTAAAGAGTCTGCGTTTAACCAGACAGAGTTTAATAAACTTCTTCTTGAATGTGTTGTAAAAACACAGTCAACGGTGGCAAAGATTTTAGGTATTGAGTCTCTCAGTCCTCATGTCTCCGGAAACCCGAAGTTTGAATATGCCAGTATGGTTGACGATATCAGAGAGAAAGTGTCTGTTGAGATGGACCGGTTTTTTCCAAAAAATGATGATGAATAA	BBC18049.1	MARVNLYISNEVHEKINMIVEKRRQEGARDKDISLSGTASMLLELGLRVYDAQMERKESAFNQTEFNKLLLECVVKTQSTVAKILGIESLSPHVSGNPKFEYASMVDDIREKVSVEMDRFFPKNDDE
IncAC_traN	HS646_RS00510	Derived by automated computational analysis using gene prediction method: Protein Homology.	conjugal transfer mating pair stabilization protein TraN		ATGGAGAACACAATGCGAAGTCATAATTACTTTATGAAAGCTGTGGCCTCGCTGTTGACAGTAACCATGTCTGCGCTGCCGATACATTCCTACGCTAACGGTAGCCAAGACCAGGACATCACAGCGGTGGGTAAAGAGGCCCAGGCTTTCGGACAAAACCTCTCAAACTCATTCAAGTCGAGCTCGGGGACTGTGCAAGATGGCACAATCTCTATGCCGACGTTGAAAGACGGTCAATTCCAAATGAACGGGGGGAGTCAGATTAATGTCAATGATCTATTCCCCGGAACGAGCGGGACCAACAATAAACCTGATAGTTATTACTTCCCTGATGCCAATAAACCTGATGTGGGCGGTCTGCAAGGCATTTACGACTCTGGCGATGACATGGACAGCGTG…	WP_001447718.1	MENTMRSHNYFMKAVASLLTVTMSALPIHSYANGSQDQDITAVGKEAQAFGQNLSNSFKSSSGTVQDGTISMPTLKDGQFQMNGGSQINVNDLFPGTSGTNNKPDSYYFPDANKPDVGGLQGIYDSGDDMDSVGNNAKGSLWSDANSANPSISGAAYKVLLDASNRSRPDFSNDPVLNLSKKTYEDMDLIAGGFGDCSAETTINQNTINAHIPEYERCQRVVDQSADCEVVHDYDASVVKHYDGPYNLKSCGEGCTELWIGRVGDNYWSGNCKIYEEYTRVQVSNPDAIVSATLEYAKWDDYMQVWVGKSGQETKVWSGPDGNFPPETAGRCELSTSWERNPNVDVTPYFKNVKDGDVVTFKIRVSVSGEGEGFGRIKLRYDPSKAITKDEWAPQSCMD…
IncAC_traO			TraO	SEED:fig|562.37737.peg.2333	ATGAAAAAACTACTTCTTTCAGCAGTCGTTTTGTCAGTCCTGGGAGGCGCGGCCACTAACGTTATGGCGCTTGAGGTTGGCCGCAATTCTCCTTATGACTATCGCATTAAAAGCGTTGTTTATAACCCTGTTAATGTGGTCAAAATTGACGCTATCGCCGGTGTGGCTACCCACATTGTTGTCGCGCCTGACGAAACCTATATCACTCATGCTTTTGGCGATTCTGAAAGCTGGACGTTTGCGCACAAAATGAACCATTTTTTTGTGAAGCCGAAACAGGCCATGAGTGATACCAACCTGGTGATCGTCACCGATAAGCGCACCTATAACATCGTCCTCCATTTCATCGGTGAAGAAACGAAGAAAAATGCAGACGGTACGGTATCAAAATCCTTTATT…	QIQ12757.1	MKKLLLSAVVLSVLGGAATNVMALEVGRNSPYDYRIKSVVYNPVNVVKIDAIAGVATHIVVAPDETYITHAFGDSESWTFAHKMNHFFVKPKQAMSDTNLVIVTDKRTYNIVLHFIGEETKKNADGTVSKSFIETPWAVRQAVLQLTYEYPFEQQEKAKSAADKKRITQKLKQTAFAGAKNYQYVMSEQPEMRSIQPVHVWDNYRFTRFEFPANAELPQVYMISASGKETLPNSHVVGENRNIIEVETVAKEWRIRLGDKVVGVRNNNFAPGAGAVATGTASPDVRRVQIGEDN
IncAC_traP	EHM21304_p1690	conjugal transfer protein	type IV conjugative transfer system protein TraP		ATGGCAAATAATATGTCGTCCCGTCAGGCGTGCCATGCCGCCCGGTATGTTGTCGCCCGGGTTCTGCGAGGACTGTTCTGGTGTCTGAAGTACACCGTCATTCTGCCACTGGCCACAATGGCCCTGATGGCTCTGTTTGTTTTATGGAAGGACAACACCACGCCGGGGAAATTACTGGTTAAGGAGATTAACTTCGTAAGACAAACAGCACCTGCCGGACAGTTCCCGGTCAGTGAATGCTGGTTTTCTTCCTCTGATTCTTCAGGCAGATCAGAAATACAGGATATCTGCCATTACCGCGCGGCTGATGCTGCAGATTATGTCAGGGAGACTGACCGGTCACTGATGCAACTGGTCACCGCATTATGGGCAACACTGGCACTGATGTATGTCTCGCTG…	BBC18057.1	MANNMSSRQACHAARYVVARVLRGLFWCLKYTVILPLATMALMALFVLWKDNTTPGKLLVKEINFVRQTAPAGQFPVSECWFSSSDSSGRSEIQDICHYRAADAADYVRETDRSLMQLVTALWATLALMYVSLAAITGKYPVRPGKMKCIRVVTADEHLKEVYTEDASLPGKIRKCPVYLPDDRTNRNNGDKNEHA
IncAC_traQ	EHM21304_p1160	conjugal transfer pilus chaperone	type IV conjugative transfer system protein TraQ		ATGATAAGTAAACGCAGATTCTCTTTACCCCGGCTTGATATTACGGGAATGTGGGTATTTTCCCTGGGTGTCTGGTTTCATATCGTCGCCCGTCTTGTTTACAGCAAACCCTGGATGGCTTTTTTTCTGGCGGAGCTGATTGCGGCCATCCTTGTGCTGTTCGGCGCATACCAGGTGCTGGATGCATGGATTGCCCGTGTCAGCCGGGAAGAGCGTGAGGCACTGGAAGCCAGGCAACAGGCCATGATGGAAGGGCAGCAGGAGGGCGGACATGTCTCTCACTAA	BBC18007.1	MISKRRFSLPRLDITGMWVFSLGVWFHIVARLVYSKPWMAFFLAELIAAILVLFGAYQVLDAWIARVSREEREALEARQQAMMEGQQEGGHVSH
IncAC_traR	EHM21304_p1730	conjugal transfer regulatory protein	type IV conjugative transfer system protein TraR		GTGAGTGATGAAGCCGATGAAGCATATTCAGTGACAGAACAACTGACCATGACAGGAATAAACCGGATACGCCAGAAAATAAATGTTCATGGTATTCCTGTTTATCTTTGTGAAGCATGCGGAAATCCTATTCCGGAAGCCCGGCGGAAAATATTTCCCGGTGTGACGTTGTGCGTTGAATGTCAGGCGTATCAGGAAAGGCAGAGGAAACACTATGCATAA	BBC18061.1	MSDEADEAYSVTEQLTMTGINRIRQKINVHGIPVYLCEACGNPIPEARRKIFPGVTLCVECQAYQERQRKHYA
IncAC_traS	EHM21304_p1110	surface exclusion protein	type IV conjugative transfer system protein TraS		ATGATCACTCACTATGATATAAAAATGGAGATGCAAAAACTAAAGGAGGTACTCTCTGTAGAGGGTGTTAATATCCCATCATTATTACAAGTCATAAAGCCGGGAACTTATGTGTTTTTATGGATTTTATTATGGCCAACTTTTCTGCGTTTAGTATCGGTTAAAAGTGATGTCAGGGATGTTGGCTTTGATATATGTGCTAGTGTAATGATGGGGTTCCTGCTTTTTGTGGCTATTACAAATGGAATGATGTTATACCTTGCGATTCCTGATAGTTTCAGAAAGGATTCAAAAATAATAAATTTTATGTATTCTAAGAGTAAGACATATATTTTGTTGTTTTTGATTGTTTTTTCTATGGTTTCGTTTATGCATTCTATCTTATATGTTTTTGCACTA…	BBC18002.1	MITHYDIKMEMQKLKEVLSVEGVNIPSLLQVIKPGTYVFLWILLWPTFLRLVSVKSDVRDVGFDICASVMMGFLLFVAITNGMMLYLAIPDSFRKDSKIINFMYSKSKTYILLFLIVFSMVSFMHSILYVFALMITFILFFLVYTIDINRYNLSAIASVIGLFKKESVS
IncAC_traT	EHM21304_p1100	surface exclusion protein	type IV conjugative transfer system protein TraT		ATGAAAACAAAAAAATTGATGATGGTTGCACTGGTCAGTTCCACTCTGGCCCTTTCAGGGTGTGGTGCGATGAGCACAGCAATCAAGAAGCGTAACCTTGAGGTGAAGACTCAGATGAGTGAGACCATCTGGCTTGAACCCGCCAGCGAACGCACGGTATTTCTGCAGATCAAAAACACGTCTGATAAAGACATGAGTGGGCTGCAGGGCAAAATTGCTGATGCTGTGAAAGCAAAAGGATATCAGGTGGTGACTTCTCCGGATAAAGCCTACTACTGGATTCAGGCGAATGTGCTGAAGGCCGATAAGATGGATCTGCGGGAGTCTCAGGGATGGCTGAACCGTGGTTATGAGGGCGCAGCAGTTGGTGCAGCGTTAGGTGCCGGTATCACCGGATAT…	BBC18001.1	MKTKKLMMVALVSSTLALSGCGAMSTAIKKRNLEVKTQMSETIWLEPASERTVFLQIKNTSDKDMSGLQGKIADAVKAKGYQVVTSPDKAYYWIQANVLKADKMDLRESQGWLNRGYEGAAVGAALGAGITGYNSSSAGATLGVGLAAGLVGMAADAMVEDVNYTMITDVQIAERTKATVTTDNVAALRQGTSGAKIQTSTETGNQHKYQTRVVSNANKVNLKFEEAKPVLEDQLAKSIANIL
IncAC_traU	HS646_RS00505	Derived by automated computational analysis using gene prediction method: Protein Homology.	TraU family protein		ATGATGCAAAAAATTCTACGGATCATGGCCGTTAGCGCGGTCTTTTGGGTTGGTTCGGTATCGGCTGACCCTGGGTGCCAGAATGCGGAAGTGATCGGCGGAAAACTGATTACTGACATCTGCTGGAGCTGTATTTTCCCTATCAAAGTAGCAGGGGTTCCTATAAGTGGTGGAGGCGGATCATTCCCGAGTGAAGCCGTAAGCAACCCTCTGTGTATGTGCGAGGATAATCTAGGGGTCCCTCGGCCTGGAGTCACCACTTCTATGTGGGAGCCAGCACGGCTCGTTGAATTTCAGAGAGTGCCTGGCTGCTCATCAGTCTTGAATGGTGTCAGGTTCCCGTTTGATAGGACTAACCAAGGGCATCATGGCATGGGAGACATGGATGGTGGTGATGGT…	WP_000983282.1	MMQKILRIMAVSAVFWVGSVSADPGCQNAEVIGGKLITDICWSCIFPIKVAGVPISGGGGSFPSEAVSNPLCMCEDNLGVPRPGVTTSMWEPARLVEFQRVPGCSSVLNGVRFPFDRTNQGHHGMGDMDGGDGSFMHYHYYAFPLLVMLDLFIKQTCNADGYMDLDIMYMSELDPTWNNDELAFFTNPEAAAVANPIAAAACTADAVSSTAGKPLKQLFWCAGSWGTLYPFSGNQNGGKGVIRDSSLLSTRVLAALHRRGLAWKTMGSEAMCRGVISPTLPKTQYKFTLLHPVPETNSSHVIGESTLTWGLARTIPAIGQDPIYTIWRWNDCCNN
IncAC_traV	HS646_RS00435	Derived by automated computational analysis using gene prediction method: Protein Homology.	type IV conjugative transfer system lipoprotein TraV		ATGAAAAATTTGAACATTTTGACCAGAAAGGGCAGTTCCAGAGGCGAGGCTCAAAAGGAACAGGCAGTAAGATCCGCAAAGATGTTGGGGGTGGGTGCAGCGCTACTTATTTTGTCGGGCTGTTCGACGTTCAACATCGGCAAGGATGAGTATAGCTGTCCGGGAATGCCGAATGGTGTTCAGTGTATGTCAGCGCGAGACGTTTACGCCGCAACCAATGACGGAAATGTCCCGCGTCCAATGAAACCAGAGGAAGTCGAGGCCAAAGCGGAAGCGGATGGCGAAGGTTCCTCAAACGTTTCAGCGAACTCATCTAGCTCCGGAGACCCGGTGATTGACAACTATGTCGCACCGCGTCTTCCGGATCGCCCGATTCCAATTCGTACACCAGCACAGGTT…	WP_000793435.1	MKNLNILTRKGSSRGEAQKEQAVRSAKMLGVGAALLILSGCSTFNIGKDEYSCPGMPNGVQCMSARDVYAATNDGNVPRPMKPEEVEAKAEADGEGSSNVSANSSSSGDPVIDNYVAPRLPDRPIPIRTPAQVMRIWVAPWEDTNGDLIVTGYVYTEIEPRRWVIGDGTPQSEPVLRPLQTVQHEPKSETTK
IncAC_traW	HS646_RS00495	Derived by automated computational analysis using gene prediction method: Protein Homology.	conjugal transfer protein TraW		ATGATCAGATCATTGGCCGCGCATATCCCCTGTTCTAAGAGCGTTCTGGTGGCGTTGATGTTCTCTGTGGCTGGCGGGGCATACGCTCAAGAGTCTCCGCTCACAGAGCAGGATAAGGCGCTTATTGAGCAAGGAAAGCAAATTGCCCAAAAGGCCCAGAAGATGGAAATGCCATCTCTGTTGCAAAACCAACACATGGACGAGGCTCAGGCCGAAGCCAAGGCATTTTTCAAGCAGCTCCAAACTACTAACCCAACGCTCAAGGAGATGCACCGGAAACAGGCTGAAAAGGGTATCTACTCTGACCATCGGATACTGGTTTTCGCCTCGTTGTCTCTTGGCGAACAGGGGTTAGATGACGTCCTAACGGCGGTGTCAGGCCAGCCTGATTCTGTAATT…	WP_001447719.1	MIRSLAAHIPCSKSVLVALMFSVAGGAYAQESPLTEQDKALIEQGKQIAQKAQKMEMPSLLQNQHMDEAQAEAKAFFKQLQTTNPTLKEMHRKQAEKGIYSDHRILVFASLSLGEQGLDDVLTAVSGQPDSVIVFRGIPEGMNLGQGVKAIQALAAKKDPVPNIIINPTLFKTYNITAVPTIVMLEDEPLPGEQPNVVAQVSGLSDPVWLAREVDNGEKGDLGVKGPVEKISEPDLIDVAKKRLANIDWEEKKKQAIERFWTKQNFNELPRAPKSRTREIDPSVMITSDISTPDGTVFAHAGDVINPLCDPKEVCKPGTRPFTQAVVVFDPLDKKQMELLAKKLPEIKLEPGVQRITYIATEFDKDKGWDSYKSVTDNFDAPVYLLTPDLITRFELEHT…
IncAC_traY	EHM21304_p1630	conjugal transfer protein	type IV conjugative transfer system protein TraY		GTGAGGAGGCGTAACGCGAGAGGCGGTATAAGCAGAACGGTCTCGGTGTATCTCGATGAAGATACAAATAACCGACTTATTAAGGCCAAAGATCGTAGTGGAAGAAGTAAAACGATAGAAGTCCAGATCCGTCTCAGAGATCATCTGAAACGATTTCCTGATTTCTATAACGAAGAAATATTCAGGGAGGTGACCGAAGAGAGCGAGTCAACATTTAAAGAACTTTAG	BBC18051.1	MRRRNARGGISRTVSVYLDEDTNNRLIKAKDRSGRSKTIEVQIRLRDHLKRFPDFYNEEIFREVTEESESTFKEL
IncAC_trhF	HS646_RS00490	Derived by automated computational analysis using gene prediction method: Protein Homology.	S26 family signal peptidase		ATGAATTTTCCACTCAAGAAGTATTTCGTCAAAAAGGAATCCTGGAAGCGCTTCGGGGTTAAGGCAGGTGTGACACTAGTGGTTCTTTGGGCTGCTGGTGCGGCCTTTGCCAGCCGCTACCGTATTGGCATTGATCCACAACAGGAGAAGTGCCTGCCGGGTTACACCTTCTTCCTCATTGATCTGAACGACCAAACTCTGGAGAGGGGAGCGGTTTACGCCTTCCAAGCCAAGAACATGCAGCCTTTCTACAAGGACGGGACTCGCATGGTCAAAATCCTCACCGGTATGCCGGGGGATAAAGTCGAGATCAACGATAAGTGGAAGATCACCGTCAATGGTGATGTCGTCGGAGAGGGGCTCCAGCTCGCAGGGAAACTACATCTGCCAGAGAGCCAC…	WP_001010740.1	MNFPLKKYFVKKESWKRFGVKAGVTLVVLWAAGAAFASRYRIGIDPQQEKCLPGYTFFLIDLNDQTLERGAVYAFQAKNMQPFYKDGTRMVKILTGMPGDKVEINDKWKITVNGDVVGEGLQLAGKLHLPESHFYGKTTLKENNYWFMGKSPFSFDSRYWGTVKNDQIIGRAYPLF
IncBO_pilI		thin pilus biogenesis protein	PilI		ATGTCCGCAGAAAAATTCAGAGTTGTCATATACACCAATACATGTGAAAAGAAAGTCAGTTATATTCCTGCAACAGAAGATATAAACATCGCTATAATGCCATTTCAGACGGCAGACAATGGCTTAATTATTGTGTGTCAGAACTCCCGTATAATACGACGCAAAGAGCGTATTCCCGGAAGCAGCTGTGAATGGAAAGATGTGACATTAGCACCAAAATCCAGAAACCGCGTTCAGTTATAG	QAR17301.1	MSAEKFRVVIYTNTCEKKVSYIPATEDINIAIMPFQTADNGLIIVCQNSRIIRRKERIPGSSCEWKDVTLAPKSRNRVQL
IncBO_pilK		thin pilus biogenesis protein	PilK		ATGAGAACAATCACAACACGTGAACAATTATTAATTAATGGGAGAGTCCACGAAAGAATCGCCACACATATAGTTACAGGAGCTCATGGGTATGAAACGCTTTGCACAAATGGCTATAACGTCAGATACAACAAGGCGCAGCAACTGGTTGAAAGCTGCGAAAAAATAGCTGAAGGTAAACTACCTGTTACCTGTCCTGTCTGTTTCACCATATGGCAGGATGTACACAGATTCACCCACGTTGACTTTGACACACAATCGGGGAAAAGTGATTTTATTGATACCTGCCATTCGGAGATCATAACCGGACATGTTTCAATAACAGGCAAGAAATAA	QAR17300.1	MRTITTREQLLINGRVHERIATHIVTGAHGYETLCTNGYNVRYNKAQQLVESCEKIAEGKLPVTCPVCFTIWQDVHRFTHVDFDTQSGKSDFIDTCHSEIITGHVSITGKK
IncBO_pilL		thin pilus biogenesis protein	PilL		ATGAAAAAGAAATCACTTACACTCCTTCTGCCGTCATTACTCAGCGGCTGTACGGCATTTAATGCCACGCCTGTTCCTGACACCACGCCTCCGGCTCTGGTGTTCGTCGACGGACAAATTCGCGAAAGCGCTGCCATTATCGCCCATACGCAAAAACGTCTGCTTCCGCCACCGGTGACCCGCCCTGTGACGCCGCCCCGCCCGACAACAACAGCGACGCCCACAACCGCAGTCAGCAGCCAGAGTACCGCACTGCCTCCCCGTCCGCTCCTTCAGGCCACACAGCTGCCCGCACTGGTTATGACCGGTAAACCCGGTCAGTCATCCGTCGTTTATTTACGTGAGGCACATCAGCGCTCCGTCAGTGACTGGATACGCCAGTTGCTACCACCCGGCTGG…	QAR17299.1	MKKKSLTLLLPSLLSGCTAFNATPVPDTTPPALVFVDGQIRESAAIIAHTQKRLLPPPVTRPVTPPRPTTTATPTTAVSSQSTALPPRPLLQATQLPALVMTGKPGQSSVVYLREAHQRSVSDWIRQLLPPGWQFRQQNAAIPALNKRLPVWSVNDQWHRALNALLAGQQLYGHMDWNRKILTVTTSATPPVDVTAPQGSQKAADTPRNPFRGSTATPAGPTPVTPAVSVSRAQTTTGTSGTPESRTTTPAPVATKPVVPPQQKVIPPRQWKMEKGTTLKDGLARWTSSEKCPHGTWTLRWETPVNYSIDAPLVFTGSFRQALEQLFALYTPAEKPLYARTSTAQCLLRVTDRPQE
IncBO_pilM		thin pilus biogenesis protein	PilM		ATGGGATGGGTTACGGGTTTCATTATGGTCATTATGGCCATTGGTAATTTCTGGTTCCACAGTCACCTCAGCCGTACTGTGCACCATCAGCAGACCGCTGAAATCACACAGCAGGCTGCAGACTTTATTCGTTATATGAATGCCATCAACGATTACCTGTATCAGCACCCTGAACGACGTGCTGCCGGTGGTCAGCTCACGTCAGCACAGCTCGGTCTGCCCGCCACGAAAAACGTCAGCCACCTCATCAGTCAGCAGCGCGTTTTTGTCTGGGCAAAAGAAAAACCCGGCCTTATGGGTGCCCTCCTGGAACAAAGTGGTGATTCGGCCCTGCTTGCCAGAGTGGAAAACGGTCGCCTCCTGGACACCCGTGGGCGGCGTATTTCCATCACGCTCCCT…	QAR17298.1	MGWVTGFIMVIMAIGNFWFHSHLSRTVHHQQTAEITQQAADFIRYMNAINDYLYQHPERRAAGGQLTSAQLGLPATKNVSHLISQQRVFVWAKEKPGLMGALLEQSGDSALLARVENGRLLDTRGRRISITLPAVIPDQVIIWMN
IncBO_pilN		thin pilus biogenesis protein	PilN		ATGAACAAAAAACTTCTTGCTATTATGATTGCAGCCACTCTGCTGCAGGGCTGTACCAGTTTCCGACAGGCAGAGAACACCAGAAAAGACGCCGTTGCTGAACAACAACGGGCCCGGGAAATGATCGCTGAGCTGCGAAACCGGACACCGGTTGTAAAGGAATCCCCACGTCAGTGGATCAATCCCCGTCCGGTCACGGATAAAAACCCCGGTAATGCGGTGCCCGGCTGTCCGATTATCATTAACACCCGGCAGAGCATCACCCTTCAGCAGGTGGCCCAGCGGATCTCGCAAAACTGTCATATTCCTGTAAGGATCACCCCTGATGTACAGGCGTATCTGAGCGTGACCACCTCCGGCAGTACGCAGCAAATCCAGGGCACAGTACCACCGCCGGAT…	QAR17297.1	MNKKLLAIMIAATLLQGCTSFRQAENTRKDAVAEQQRAREMIAELRNRTPVVKESPRQWINPRPVTDKNPGNAVPGCPIIINTRQSITLQQVAQRISQNCHIPVRITPDVQAYLSVTTSGSTQQIQGTVPPPDTGGMVPLAAIGSSDTTLPRLQGNTASLPELKASGLTSLLNAVASRLGISWRYDGSHITFYYLDTRTFPVTYMDSQVAYNATVVSGTMSSNGSSGGTASDAISGDASNTQTTTVDMKSALYQDVKNAVSSMLTPGIGRMFMSTGFITVTDTPQVLETVRTFIEKRNEEMKRQVVLNVEILSIRKTRNEQAGIDWNAVFSDRTLGLSLGSTFTSAASDTVTGGVSIVNGKLTGSKAFLKALSSQGDVSVVTRNSAVTKNLTPVPMQIA…
IncBO_pilO		thin pilus biogenesis protein	PilO		GTGACAGATATTTCACCGACAGAGCGACAGGTGTTTCCGCTGACGGCAGGACGGAATGTATTTCTTGCCGGAATGGACTGGAAAACACTGCCCGCAAGCCATAAAAACCCCCGGACGTTTGCCCGCAGTCTGGGGGCAGTACGCTATATTTCCTGTGAGTATCTCAGTACGGAAGATACCGATCGTCACATCATGGTTGCAGCCGTCAGCCAGAATACACTCCCCAAAGGCAGCCGCAGGTATTTCTCTCTCGCCATGCTTATCCTGCCTCTGCTCGAGCCAGGAGGATACGCTATCGTTGAACTGTCACAGGCAAACGATACAGAACTTTATGGTTTTGTTTCTGCTGTTGACGGCATCCTGGTCAGTGACCTGGTGGGAACCCGGGAGGAAATCAGG…	QAR17296.1	MTDISPTERQVFPLTAGRNVFLAGMDWKTLPASHKNPRTFARSLGAVRYISCEYLSTEDTDRHIMVAAVSQNTLPKGSRRYFSLAMLILPLLEPGGYAIVELSQANDTELYGFVSAVDGILVSDLVGTREEIREAREIFLTINSAPEHGWTCYEPPSFNGPDGRGPLPLETLTGAGKYPAEARLHPVSRGPQLIPVLLILTLLGTAWYGWQYYERLKAEKAALAEAAQKAAEERITPPWLSMPETGDFIRGCSDVWSRLPVSVAGWRYSLAECAATGNSGNLRASYTNIAGTTVTAFSQRVREIFSIRPFMVMPDGNSGGFALPVTFSMPETPVAVEALPENTLLQERLTTLARSMQLKMDWQEVSNSFTDEDGNTIQPPWKEYDLQILTTLPAHQVAE…
IncBO_pilP		thin pilus biogenesis protein	PilP		ATGTCCAGTAAAACAAAAGCTCTTCTGCTTTCCGTCCTGATCCTGCCGACAACGGTCGCGGCCAGCACCATCAGCAACATGCAACAGAATAACCGGCAACTCCAGGTGGAACAGATTCAGGAAGAAACTGCACTGTATGAAGCCATGCTGGCAAGAGAAAAGGTGCGACATGAACTCAGAACCCTGGAGCAGGGAGAACCAGCTGAGCCTGTGCATTCACAGGAAAGCAGTTCAGCCGTCACGACAGATACCCCTGCCCCCATTACCGGTATTCCCCGGCTGACAGAGATATCCGGAGTTCACCCCCAGATAACCGCCAGGATACAACTGCCGGGCGGACAAACTGCTGATGTAAAAGAAGGGCAACACATTCCCGGCACCACATTCCGCGTGGAAAAG…	QAR17295.1	MSSKTKALLLSVLILPTTVAASTISNMQQNNRQLQVEQIQEETALYEAMLAREKVRHELRTLEQGEPAEPVHSQESSSAVTTDTPAPITGIPRLTEISGVHPQITARIQLPGGQTADVKEGQHIPGTTFRVEKITTDSVVLEQNGIRTTLQP
IncBO_pilQ		thin pilus biogenesis protein	PilQ		ATGCTGGCACCTGCAGACCAGCCACCTGATGACATTCTGGATTACGTGGTTGTTGATACAGATAAAACAGGACAAATTCATGTCAGAGTGGTGGAAGGAAAAAAACACCTTCGTGCCGTCCAGGATTATCTGACCCGCCTGTGCTCCCGCTATCCGGGTAAAGTATCCCCGTTTGAGTTCACCACACTTGATGTGATCGCCCGACTCAGGCAGGAGACGGTCATTTCCGGGGTGGAAAACGGAATTAACCCCGTACAGCAAAAAATGCTCGGGTATATCAGCCATGCGGCCACCCTCAGCGCCTCAGATCTTCACATCACGCCGGGGCGTGACAGTACGGATTTCACGTATCTGGAGGCCCGTGTCCACGGAGAGCTGGAGCTGCTCGATATCGTCAGA…	QAR17294.1	MLAPADQPPDDILDYVVVDTDKTGQIHVRVVEGKKHLRAVQDYLTRLCSRYPGKVSPFEFTTLDVIARLRQETVISGVENGINPVQQKMLGYISHAATLSASDLHITPGRDSTDFTYLEARVHGELELLDIVRKDEGLELLGATYSGMTDVIKGTQFDPGVPQDARLAERFLKLAGLFGARYSHYPCVGGLYAVLRLIKDDSQHIPTFSMLGYHPEQERAVRRMLQRPEGIVILSGPTGSGKSTTLRTASAAYLEQYGFNDTGGILLPRRRLFTIESPPEGRIPGAIQTAVMDTAQGWVDSVKSALRLDPDAILNGEIRDHASAITAIKAAMTGHLMLTTLHANDPINILERLEMEGVQARMIADPQLFIGLLSQRLVQVICPHCRLPWHEVESSRTDE…
IncBO_pilR		thin pilus biogenesis protein	PilR		ATGAAAATTCTGGAAAGACTCAACAATACGGAACTGGAACTGTCCGGCCTTAACCGCTGGCTGGGCAAAAAGACGTTCAGGCGGACTACGTTTTACGAGTCCCTTGCAGGCATGATCCGGGACGGCACACCGGTTATGCGGGCACTGGAGTTCATCTGCGATGTGGAAACGGATTTTGGTAAAAAGAAAGGGCAGTCCGGCCTGTATTTTCTGGCGACAGACTGTATCGCCAGCATACGCAGCAGTGGTCAGCTCTCTCCGGCCCTGAAGGACTGGGTACCCAAAGATGAAATTGCCCTGATCCGTAACGGTGAAGAACGAGGTGATATCGCTGAAGCCATGTTTCAGGTCGTCAAAACGGCAAAAGGACGACAGGAGATGATTAGCAGTCTGGTGAGT…	QAR17293.1	MKILERLNNTELELSGLNRWLGKKTFRRTTFYESLAGMIRDGTPVMRALEFICDVETDFGKKKGQSGLYFLATDCIASIRSSGQLSPALKDWVPKDEIALIRNGEERGDIAEAMFQVVKTAKGRQEMISSLVSVCLYPLILLTLCVVNMYNVHTRVIPMISAFAPEERWSVQMVILAKSSGLVIGYGLWLLAGLLLLAILIRMSFSLYTGPRRRYLDRIPPWSLYQTFHGVNYLFNISSMLQINIPLSHALTRIEKHAEHNRWLKSRISAIRKNVLSGQSLALAMKNCGYDFPSKSCVNNLLLNSEREDSVASMALYADRWLEEAKKNVRKSGIIITAISGLLVFLFIINMVSAIYGISDMLKQ
IncBO_pilS		thin pilus biogenesis protein	PilS		ATGAGCGTCATAACCTCTTCGTATTCAGAACATAATATTCGTCACCTTCAGAACGATGATAAAGGCATGACCCTGCTGGAAGTTCTCGGTGTTCTGGTCGTCGCTGCCATTGTTATTGGTGCCGTGATGGGACTGATGTCCGATACCCTGTCCTCTTCAGACAACCAGAAGGAACTCAAAAACCTGCAGACAATCGCCACCAAAATGAAAGCCCAAAAATTCCAGGGGCAGTATACAGGTACTGACTACGTCAAAATCCTGACCGAAAGTGGTGGCCTGCCTGCCGATATGATCGCCGGTGGTAATAAGGCGAAAAATGCCTGGGGTGGTGCGGTAACCATCAAAGTCAGTTCAGATAAATACTCCTACGTTATTGAATCCAGCAATGTGCCGAAGAAA…	QAR17292.1	MSVITSSYSEHNIRHLQNDDKGMTLLEVLGVLVVAAIVIGAVMGLMSDTLSSSDNQKELKNLQTIATKMKAQKFQGQYTGTDYVKILTESGGLPADMIAGGNKAKNAWGGAVTIKVSSDKYSYVIESSNVPKKNCIDLVTSLRSSSMFTKINGNVTNKVDPSTVCNADKTTIKLETNS
IncBO_pilT		thin pilus biogenesis protein	PilT		ATGAACAGGTTATTTATCCTGACAGTGATTTTTTCACTGTTATGCTCACTTCCTTCCGCACAGGCATCCCCACAGGACAAACAATATGATCGTTGTTTTATTACCGCCGGAAAACGTTATTCCATTGATCCAGGATTACTCAAAATTATTGCCCGCAGGGAAAGCAGTCTGAATCCCCGGGCCATTAATCATAACAGGAATGACAGAGGAAAAATTATCAGTACCGATTACGGGATAATGCAGATTAACTCCACACATATTCCCGGGCTGAAAAAAATGGGCATTATCCGGAGTGAGAAAGATCTGTTGAATAATGTCTGCCTGAATATTCAGACCGGAGCATGGATCCTCGCCCGGCATTTTCAGCGATGCGGCGTAAACTGGGAATGCCTCGGCAGT…	QAR17291.1	MNRLFILTVIFSLLCSLPSAQASPQDKQYDRCFITAGKRYSIDPGLLKIIARRESSLNPRAINHNRNDRGKIISTDYGIMQINSTHIPGLKKMGIIRSEKDLLNNVCLNIQTGAWILARHFQRCGVNWECLGSYNAGFSKSNTHRRMKYARQIYSAYMQGR
IncBO_pilU		thin pilus biogenesis protein	PilU		ATGCTCCAGATAATCCCGGCACTGCTGGTCGCCATAACCGTGGTAATACAGTGTCTGGCCGTTCAGATGAGTCGCTATCGACTCTCCCGGATGAATGCCCGCCCCCCTCACCATGGGCTGGCGCTGATGAGCGGGATGCTTGCAGCTGCCGCCATTATCCTGCGTCTTTATCAGAATGACAGCGCTGTCGGGGTGCTGTTTATGACGATAATGACCGGATGTATGACACTGATGACCCTGACGGATGCTGCATCCTGCCGTCTTCCCCGGCCCTTCACCATCATGTATCTGATAAGCGGCAGCGCATTTCGTCTCTGGCAGGGAGACTGGCTGACAGGCCTGTGCAGTGCAGGGTTCTGGTTCCTGCTGTTGCTTCTGTTCAGGCAATACACCTCTTAC…	QAR17290.1	MLQIIPALLVAITVVIQCLAVQMSRYRLSRMNARPPHHGLALMSGMLAAAAIILRLYQNDSAVGVLFMTIMTGCMTLMTLTDAASCRLPRPFTIMYLISGSAFRLWQGDWLTGLCSAGFWFLLLLLFRQYTSYRRKTETIGLGDVFLIAGIAIWSPPGDIPWIVATAAGGALLYLWCNRQRRITRELPFGPFLCASQYAFTFYPGGLW
IncBO_pilV		thin pilus biogenesis protein	PilV		ATGCAAAAAGACAACGATAAAGGTTTTGCACTTCTTGAAATTCTGGGAGGACTGGTTGTCATCAGCCTGCTCATGCCGCTGTTCTGGTCTTACATTGAAGACTACCTGAATGAAATGCGCAACCAGAGCGCCGCATTTCATGCAGATGCCTACAATACTGCAGCCAGGACCTACATCGCCGATAACAATGCCCGCCTGCATAGCGGAACGCTTCCTGCCACCTTCACGGCGGATGAGTTAATCCGGAAAGGATATCTGAAGGGTCTTAACCGCTCGCCCTTTGGGCAGAGTTATACCACCGGCATCCGTCGTAACACGAGTACCGGTCGTCTGGAGGCCCTGACCTGCTCCACCGGAGGGGAGAATATCAAAGACGATGCCCTGCGCAGTATCGCCAGC…	QAR17289.1	MQKDNDKGFALLEILGGLVVISLLMPLFWSYIEDYLNEMRNQSAAFHADAYNTAARTYIADNNARLHSGTLPATFTADELIRKGYLKGLNRSPFGQSYTTGIRRNTSTGRLEALTCSTGGENIKDDALRSIASLLPGLGGFIGKNGTATGVFGGWTDKPGDYGLSCNGGHIAIVMMGDDLQESDRLYRFQVPGRPELNQMNTAINMGGNNLNNAGNVNGQSATLKGDVTSENGWLITKNDKGWKNITYGGGFTMTDSQWIRAVGGKGIITTGEIKGGKVSGGTVRSDGRLSTGEYLQLDKTAVANTKCSPDGLVGRDSKGAILSCQSGVWVGFESYPVGSPIPWPSATPPQGYLLMNGQSFSCSRYPQLARAYPSCKLPDLRGVFIRGWDNGKGLDGDR…
IncBO_traB		conjugal transfer protein	TraB		ATGTGCCTGTCAGAACTGCAGGCCAGGCTGAACGTGGGTCAGCCGCTGTTTCCGACACATGCTTTATGTATTCGCCGTTCACAACAACATCGAAGCCCCCCTGCGGGGATCGATTTTCGCGGAGCGTTCCGGATTTTGAATATCAGTGAATTACATCAACGCAACTGGTATCTGGCACAGTACATCCCTGCCGGCAAAAACCGCGAACATCTCTTTTCCTGGCTTTCCGAACAACACGTCCTTCCCTGGACACCCCTGATACTGAAAAAGGTCCGCCGCACGGATAAAGTCTGTGGTTACCGTCGACATATACACGCCGTGTTTCCCGGTTACTTTTTCCTGAAAGCAGACCCCGAAAGCCACAGCTTCACTCACCTTCGCCGTCACAGTGCCTTTCTG…	QAR17305.1	MCLSELQARLNVGQPLFPTHALCIRRSQQHRSPPAGIDFRGAFRILNISELHQRNWYLAQYIPAGKNREHLFSWLSEQHVLPWTPLILKKVRRTDKVCGYRRHIHAVFPGYFFLKADPESHSFTHLRRHSAFLDFVKMAGEIKTVREDIVQSLMKVYPDPALNPAAREELDAASTLWLTKARYQYLLRLDAQPLPESRIALLLHLVSDDGALT
IncBO_traC		conjugal transfer protein	TraC		ATGACCATTCTATCCCAGGAAAACCCTGTCATTCTGTTACTGGAGAATATGCTCGAAGCACTCTCCACCGCCCCGGACAACATAAACAACGAACGGCGTCGCCGGCGTTACCTGCTGAACTGGCTTGACACTGCCCGTCAGATGCGCGAGTTCAGAGGAATGGCTGAAGAGTTCACTACCCTGCGAAAACTGCTGGCCACCAATTCAGACATACCGGTAGCAAACACCCTGAAATCACTGCTGGAAAGTGGCAATAACGCAGCATTATACGACCTGTACCGCTTCCGCTCGGCTCTTGCCACGTGCAGGAGTCTGGGATGGCAGATTGGCACGTGCGCATGGAATGACCAGTTACTGAGTGAGACACTTTCCCGCGCACAGACCGGGAAACGTCATATC…	QAR17304.1	MTILSQENPVILLLENMLEALSTAPDNINNERRRRRYLLNWLDTARQMREFRGMAEEFTTLRKLLATNSDIPVANTLKSLLESGNNAALYDLYRFRSALATCRSLGWQIGTCAWNDQLLSETLSRAQTGKRHILQLNSTGDTFSTTGRMIRPVAFSLIHPATINTSEVEEIFRDEGFMLAHGRECSLNGSGRNMLSRILHVGHSGLAEEEWGMDNSLLLH
IncBO_traE		conjugal transfer protein	TraE		ATGAAAACTGACAGCACAGGTATTGCCGCCCGTATGATGCTCTCCCTGGACAGGGAGCGAATTTGCGAATGCCTGCTCAGTCATCGCCAGCTGCAGTCCACACCCCTGCAGGTTCGTTATCCGCAGGGAGTCAGGGATGCCCTTGGTATCATGAGCGAACAGCTTTCTCTTTCCGTCTCTGACCTGACGCGTATCCTGGTCGAAGACGCGTTAAGTGAAATGTTTCTTCCTGCAGATAACATCGTCCGCCGTCTTCTCAGCAGGATGGAGCACATCATGCAGGCACATGATATCAGCGCAACAACGATGGCTGCATTACTGGCCCCCTGGAATATCCGCCCTGCCGTCTTCCGGGAGCCGGACAGACTCACTGACTATCTGACCGGGGAGATTCTTGCA…	QAR17288.1	MKTDSTGIAARMMLSLDRERICECLLSHRQLQSTPLQVRYPQGVRDALGIMSEQLSLSVSDLTRILVEDALSEMFLPADNIVRRLLSRMEHIMQAHDISATTMAALLAPWNIRPAVFREPDRLTDYLTGEILAALADWFYLSPEWLNGRVHYPLYRPGDWPATQEIFCRIISARENMDIILWHGFPFAGTHSGEYCGVLLRQKKEINNTIIYPVLSLYPARMDIEKEGWFQMARKISPDIPVRAVTLTPAQAEYLITGKILPTALFRVPLSPW
IncBO_traF		conjugal transfer protein	TraF		ATGATGATGAAAAAGCATATTACCCGTACTCTCATCGCGTCTGCCGTTTTATTTTCCTTTAATTCGACTGCAGCAACGTCATATTTTGAAGCCCGCAATGATGCGATGGGAGGAACGGGGGTTGCCTCCTCTCACTATGGTGTGGCCCCACTGGCAAACCCGGCACTGCTGACAAAATCCGGTGAAAAAGATGACTTCAGTCTTCTGCTTCCGTCCGTGGGTGCGCAGCTGTCCGATCCGGGTAATATCGCCGACAACGCCGACAAAATCAGCGATGACTGGAAAGCCTTCGACCGTGCCGTCGACAGCCACTCCGGGGTACCGCAGACAGCGGCCCGCCTGAAAGAGAGACTGCAGGACTTCCGGAACACCCATGCCAGCGCACAGGCCGGGGTATCT…	QAR17287.1	MMMKKHITRTLIASAVLFSFNSTAATSYFEARNDAMGGTGVASSHYGVAPLANPALLTKSGEKDDFSLLLPSVGAQLSDPGNIADNADKISDDWKAFDRAVDSHSGVPQTAARLKERLQDFRNTHASAQAGVSAVAALPGDTLAAALMLKTLGTVSVDGKVSDADLNYLESIADSGSQDVDKNRLTSQAFARAALITDVGVALATELETAGQKWSLGFTPKFQRVDLFNYNTLIKNYDSSAFKGDRYHNTQNGINADIGASMDLDDNWTLGLVAQNLIPRSIETKEVHGVTETFRIRPQVTTGVSWHNDMFTTALDVDLTPASGFTSDSKRQFAAVGAEFNAWKWAQLRTGYRQNLASNNGSAFTAGIGLSPFDVIHIDVAGLVGTDNNYGAIAQLQFTF
IncBO_traH		conjugal transfer protein	TraH		ATGCAAAAAAAACGTATCACCCTTGCAGGGGGAGTTGCCATGCTCTGTCTGAGCGGCTGTCATCTTCCCCCGGATAATACCGCACCGGCCAGGAAGTACGGTGCAGCTTCTGAAGTCGCTGTCACACGACATGCACAGTATCAGTTGTGGGAGCAGGGCACGTATTCTGCAGCCCTGCCTTCCCGCCAGCCCGGAGGCAGCCTGCAGGCTCACAGCGGGCGGGTTTCCTTTGACTGGGAAGGCGATGCTCTGGAGCTCCTGAGCGAGCTGGCCCGTCTGCGCGGACAACAGTTCAGTTACAGCGGCGTGCGTCTTCCCCTGCCCGTCTCACTCCATGTACGCGATATGACCTTCGCTGATGCCCTTCGTCTCACAGAGGCCCAGACTGCCTGGCGGGCA…	QAR17286.1	MQKKRITLAGGVAMLCLSGCHLPPDNTAPARKYGAASEVAVTRHAQYQLWEQGTYSAALPSRQPGGSLQAHSGRVSFDWEGDALELLSELARLRGQQFSYSGVRLPLPVSLHVRDMTFADALRLTEAQTAWRAVLSQSAGRLHLSYMPTEKK
IncBO_traI		conjugal transfer protein	TraI		ATGAAAAAACAGGTCTGTCTCCTGCTGTCCGGGCTCCTGCTGGCAGGCTGTGCCGGACAGCACCATCGCCCCCCTGCCGGTATGGCAGGCAATTTACCACCGCCGGATCTCCGGGCATGGCTGACGCCCACTGACAACCAGGATGACGGCATTTCAGACACCCGTCGCCAGATGCTCACGGACGCCGGACGAACGCTGGGATTCCGTGGCGGAAAAGCACAGCGCTCATGGGAACTGATTCAGGCACTGAATGCCCGGGAAAGTACACTGAATGCCCTGTATGACTTCCGTCCCCTTATCAGCAGGGAAGGCTGGCTACCCCCTGTTATTGATGAAGCGCAGGATGTTGCTCACATTCAGCCTGACCAGATAAGAACCGCGTCCCGTGTCTGGACCATC…	QAR17285.1	MKKQVCLLLSGLLLAGCAGQHHRPPAGMAGNLPPPDLRAWLTPTDNQDDGISDTRRQMLTDAGRTLGFRGGKAQRSWELIQALNARESTLNALYDFRPLISREGWLPPVIDEAQDVAHIQPDQIRTASRVWTILRPERFVSNPPGWRDWLLRGLSTTATPGTEGRVVPEDRAQRRLWENALRQGWQEGRDNADLTLEANQKRLTRDYRGMMLYALLWRQGMITRPDVTEQRQTVTGNGRKLITGDHVRRLKTHAEFTLQKSRWRPVVSTEGAPDEITR
IncBO_traJ		conjugal transfer protein	TraJ		ATGAAATTACCCGATGAGTTCGGCACATTCCCTTTCGCCCGTTTCACGGCCGAAGAGTTTCGCTATTTTTTTGCCTGGTGTGCCCGACACCGCGTCAGTGATATCGATCTGACAGGCGGCTCACCGGTATCTGTCAGTCGCTTTGGACGGCGGGTACGTTCGTCCGCACATCCTCTGCCGTCCTCCATCATGATGGCGCTGAGTGATGAATTGTTTGGACGGGAAGTCCTTCCCCGGGTGCTGTCCGGTCATCCCGTGGACCGTACCATTCAGGTCAGCGGTGATGCCTCCGGTCGCTACGGTCTGCAACGGGGGCAGCGTGTTCGCCTGCGCTGTCATCTGATTCAGGGAACATCAGCAACAGAAGAAAAAGTAATCTCCGTCACCATGCGGGTGATC…	QAR17284.1	MKLPDEFGTFPFARFTAEEFRYFFAWCARHRVSDIDLTGGSPVSVSRFGRRVRSSAHPLPSSIMMALSDELFGREVLPRVLSGHPVDRTIQVSGDASGRYGLQRGQRVRLRCHLIQGTSATEEKVISVTMRVIPSDIPDILTMNIEPDLLDAMLRKTGLGFICGETGSGKSTLAAALYRYIQTHFPDRKTVTYEDPVEYILGGENDLLPPHQAEIGRDVESFAAGLRSAVRRNPDIIGIGEIRDYETADAAVQAGNTGHFCIGTMHTKSPGETFARLLGLFPPEIRDSMAAATLSLVQFILVQVLVRTNDGGRQAVREYIVITDELRDTLSRQSHATWGHYIDEIIRKEKRRIRDQVLTMYQTGSIEASEAALFIPAGEFPK
IncBO_traK		conjugal transfer protein	TraK		ATGAAACGCGAAGGCTTCTGGCGGGATGTCACTCCGCCACTGAATATTTATGGTGTCCCGTTGCCGTTTACCATGATTTACCTGCTGCTGTTTCCGTATCCGTCAAAAACAACATTCTGGGTGTGCAGCGGCATTTTGCTGTTTTTTGTGCTCCTGGGGTACTCAGGATGGACTGTCCGGACGCTCTGCCGGCGTCTGTACAGCCTGGTGCAGGGTAAACAGGCGTCAGGCCGTCCCTGGTGGTACCGGCATCGCACAGAATTACCCCGTGAATGGCGCGGAACGGAATAA	QAR17283.1	MKREGFWRDVTPPLNIYGVPLPFTMIYLLLFPYPSKTTFWVCSGILLFFVLLGYSGWTVRTLCRRLYSLVQGKQASGRPWWYRHRTELPREWRGTE
IncBO_traL		conjugal transfer protein	TraL		ATGAACATGAAAAAAACGCTGCTGGTCATACTGACCGGCATCACCCTGGCATCACCGGTGGCAGGTGCCGCCACCTGCCGGGCGGGGGCCGCTGCCGAAGCCGGCAGCAGAGCCGCCTGGGAGCGGGCGCGCACAGCCAGCCAGGCATGGTCACAGCGGGAGAATGACGTCGCCTCCTCCCTGCAGTCCTGCCTGTCCCGCATCAAGGACATCAGTATCACTCTTCCGCAGTTCCCCAGCCTGGACAAGCTCCTCCGCGACCTGGAAAACCAAGTCTGTGATGCCGTCGTGGATCGGGTGAATGACCATCTTCCGGGGAATATCGACCCCTGGAAAGACTACAACCTCTGA	QAR17280.1	MNMKKTLLVILTGITLASPVAGAATCRAGAAAEAGSRAAWERARTASQAWSQRENDVASSLQSCLSRIKDISITLPQFPSLDKLLRDLENQVCDAVVDRVNDHLPGNIDPWKDYNL
IncBO_traM		conjugal transfer protein	TraM		ATGAGCGAAGCACAACCCACCTCCCCTGTCTCACCGGAAGCGGATAACAGCGGAGATATTTATAACCCCGTGCTCAGAACCATCGCACAGTCAGAACAACGGGCCGCGCTGGTACCCGGTCTGGTCAGGGCGTTGCTGTACAGCGGCGCAGCACTCTGCATCAGCCTGGTGGCTAATGGCATACAGTACTGGCATGCCACCGGCGTGACGCGCGAATACTTTGCCACTGACAATGGCCGACTGGTCCGTCTGGCACCAACCAGCCAGCCGGCCTGGAGTCAGAGCGACGTCATGAACTTTGGCAGCATGACGCTGAGCGAAGCCTTCAATCTCGATTTTGTCCACTACCGAAAACAAATCACGACACAGGCCCCCCGCTTTTCCGAAGCCGGCTTTGCC…	QAR17279.1	MSEAQPTSPVSPEADNSGDIYNPVLRTIAQSEQRAALVPGLVRALLYSGAALCISLVANGIQYWHATGVTREYFATDNGRLVRLAPTSQPAWSQSDVMNFGSMTLSEAFNLDFVHYRKQITTQAPRFSEAGFAGYVNALQASNILDTIKKEKFNLTTTIGAGTLVNQGQMENGVWFWKFQYPVRMRLVGQTSTRPEQAFTFEITVRRVDPRIKPGGMEISQMVSRNAAAGI
IncBO_traN		conjugal transfer protein	TraN		ATGCACATACATCATCTTATTGGCGCACTGCTTATTGTGTGCGGCACTGTCACAGCTGCAGATAACCCGGGCTGGAAAAATGCACGAAGCCCGCAGACCGGCGGAAAGACCGCACAGGCAACCGGGAACACCCCGGCAGGCGGTCCCCCGCCAGCCGCACAACTCCCGGGAAACCTGCCGCCTCCCGGCGCTGCTCTTGTACAGGAAGGCGCATCGCTGGATTCTCCCCTGAATGCCAGTGAAATTCGTGAACTCCGTGGGATAATGGCCGATAACGAACGGGCCATCAGTGCCCCGCTCACCAGTGTGGTGCCCCGTATCAGTTCCCTCACGGTGAATCTGTCTCCGGGGGCCAGCCTGCCCCTTGTCCGTACCGCTCTGCATAACGTCAGCGTGGTG…	QAR17278.1	MHIHHLIGALLIVCGTVTAADNPGWKNARSPQTGGKTAQATGNTPAGGPPPAAQLPGNLPPPGAALVQEGASLDSPLNASEIRELRGIMADNERAISAPLTSVVPRISSLTVNLSPGASLPLVRTALHNVSVVTFTDVNGSPWPQSDPPYNAAPGHFDVQFNGNMVSVTPLRAWAAGNVTVYLKGLSVPVILNITSGETDTTTLSQEIDSRLDLRIPRQGPASPVVSIPSEKIALHDATLQAFLDGVPPDDPAIRRLKFSGNVPDTTIWQHGDDLLVRSRAMLRDEFEQTLASADGTRLWKLPVTPLLTFSVNGQSVHVTPELE
IncBO_traO		conjugal transfer protein	TraO		ATGAGCGCAGAACAAGAACAGGACACAGCCGCAAAATCCGGCAAAAAGCTGTCAGCCCTGCTGGTTATGGGGGGCGTGATTATCATCGGGGGCGGATACCTGCTGCTCACCTGGCTGTCCCCCGAAAACGCTGCATCGCTCTCGTCAGTCAATATCAACAGCACAACGTCCGGCGGCGGACGGAACGTGATGGAGACACAGCACTACCGGGATTTACTGCGGGCTGACAATGAACGTGGTGCTGCAGAAGCGTTACGTAATAACGAGACGTTTATCGCCAGTCTGCCCCGGGGACTGGATACCGATACCGGAAACGATCAGAAAAGGGATAATCCCCCCGATGATCAGTCAGGCACTTCCGGGCAAAACGCATCCCCCCCTCAGGAAGATCAGACTGCC…	QAR17277.1	MSAEQEQDTAAKSGKKLSALLVMGGVIIIGGGYLLLTWLSPENAASLSSVNINSTTSGGGRNVMETQHYRDLLRADNERGAAEALRNNETFIASLPRGLDTDTGNDQKRDNPPDDQSGTSGQNASPPQEDQTAREKRREALQKLLARINTQHQDARPPVVAAAMWSTTGTPGTAPHASPPGTVTSQHPRLQETSLATPAARPGIQLIPALTRVPAYIDTEVDSDNAVSRVVASVPAGPWAGAVLYSQDARLAGQGMDIHFDRMMWRGMFLKVNAYALNERTGMSTVASDVNHRWFKHIVLPSVLGGVGNVGSLYKDANTQILQGNYGSITGRVGMPDGEALAGVIAGGMAERGSQLLTRQAESEPYRQVTVSRGEVVSILFVEPVMSNDISTPSSGTAP…
IncBO_traP		conjugal transfer protein	TraP		ATGAAAAACGAACATGAAGATCCCGGCAGCTTTGGCGAAACGACGGCACCGGCATCCGGCAAATCCTTCCTGAAACGCCAGTATATGGGATACAGCCTGCCGGTCTGGGCCGGCTGTGCCCTCATCATCCTGGTCGCCATCTGGTACAAGTTTCTGCGGACACCCTCAGAGCCCCCTGCAGATGCAGGCTTTGCTGTCACACCGCCCGCTGCTGAGAGCTGGGCAGAGCCCATGACCATGACGGAGTCCGGGAGCGGAAACAACATGCCCGCACCGCCGGTTACCCCACAGGCAGACATGCAGCAACTTGCCCGTGATCTGAAAGCAGAGCTGGACAGACGGGATGAGGAAATCCGGCGCACCCTGACCATGCTGAAGGACAGTATCACCACCCTCAGT…	QAR17276.1	MKNEHEDPGSFGETTAPASGKSFLKRQYMGYSLPVWAGCALIILVAIWYKFLRTPSEPPADAGFAVTPPAAESWAEPMTMTESGSGNNMPAPPVTPQADMQQLARDLKAELDRRDEEIRRTLTMLKDSITTLSNAIQKDEAWAQETRQLLEETRKQVHTLQMQGALPAPTGNNRQPAKTLPSPLQGMKIMSVEKGMAWIRWQGSAWAVREGDSLGNITITRIDPSSRAVITSAGTLR
IncBO_traQ		conjugal transfer protein	TraQ		ATGATGAGCATTGATGCCCTGACAGCCATAGAGAACTTTGCCAGCGGTATTTTCAGTGCAGGCATGGAGTTTCTCTTTACCTGGGGAGAGCTGCTGGGGATTATCGGCCTTATCGGTCATCTGATGCGCGCCCGGGCAGAAGGACGTCACAGTATGGGACCGGGAAAATTTATTGCCGGTATCTTCATCTGCGGCATGCTGGTCAGTCTGCCCTCAATGATCAATGCCGGTGGTACCCAGATGGGCTTCAGGGCAGATTCTTTCGCCCCCATCGCATACGTGCAGCCGGGCTCCTTTGGTGCCGCTGCCGGTGCCGTCAATGCCATTCTCTCACTGGCAAAACTGGCCGGCGTCGGTTTTGTCATGAACGGCATATCCATCTGGCGCAAATCACTGCTG…	QAR17275.1	MMSIDALTAIENFASGIFSAGMEFLFTWGELLGIIGLIGHLMRARAEGRHSMGPGKFIAGIFICGMLVSLPSMINAGGTQMGFRADSFAPIAYVQPGSFGAAAGAVNAILSLAKLAGVGFVMNGISIWRKSLLDGHTALSASESISKGNVKFVAGVLLVFNDRVIDATLASLGIAF
IncBO_traR		conjugal transfer protein	TraR		ATGTCACGACTTCGTGCCATGGCGGCGCGTCTGCGCGCTGCATCTGTTTATGTTCAGTTATGCCTGATGGCCTGCCGTGACCGGCTGGTACGCCTGTTACTGCTGCTTCCCGTGATGCTGCTGCCCCACACCGCAATGGCAAATACCCTCTTCGATATGATTAAAACCGTTGGCGATGGTGCCAGAGGCTCCAGCAGTTCGTTTGTGGCTATCGGTCAGGTTATTGGCCTGGTGCTCTTTATCGGCGGACTGCTTGGCCTCAAACAAATCGGTAAAAAACCCGGTGCAGGGCTGGCCTGCCTGCTGTCAATTCTGGTCGGCGTCTGCCTTGCCGTCGTACCGGAACTGATGGGCAGCGGACAGAAAACGCTCGGTCTTTCTCCGGTTTCAATCAGTTAA	QAR17274.1	MSRLRAMAARLRAASVYVQLCLMACRDRLVRLLLLLPVMLLPHTAMANTLFDMIKTVGDGARGSSSSFVAIGQVIGLVLFIGGLLGLKQIGKKPGAGLACLLSILVGVCLAVVPELMGSGQKTLGLSPVSIS
IncBO_traS		conjugal transfer protein	TraS		ATGTCCTGTGAGCTACCCCCTTTCACCCTGCTCAGAACAGAGCACGGCAACGTGATTGCCCGCGACAACCGGGATAATCAGGAGTTTGTGTTTGCAGAGTGTTACTCCACCGCTATAGCAGCACTGATTCTGGCTGCCGTCACCCTGTATACAGAGAGAAAAGCGTATGAAAAAGACCCCGCCACTCATCGCCCCGGTCCGGGAACGATGGCTTTTCCCGCTCCCGCAACCGGACACGGTATTCAGCGGTGA	QAR17273.1	MSCELPPFTLLRTEHGNVIARDNRDNQEFVFAECYSTAIAALILAAVTLYTERKAYEKDPATHRPGPGTMAFPAPATGHGIQR
IncBO_traT		conjugal transfer protein	TraT		ATGAAAAAGACCCCGCCACTCATCGCCCCGGTCCGGGAACGATGGCTTTTCCCGCTCCCGCAACCGGACACGGTATTCAGCGGTGAAGCCCTGTTACCACCGCCAGTGCTCTCAACAGAGGGACGCTGCCCCTGCTGTCGCAGGACCGTCACCCACCGCTTCATTCTGGAAGATTCATGGCCATTACAGCAGATGGCTGACACCTGCCGGGATACGATCGTCCTGCTGGAAAAAAACCTCACCCGGGTGATGCGCCTGAAAAAACGTCCGGTACCGGAAAACGCTGACGAAAAAAAGAAACACACCCGAACCCTGCAGGATGCGGAGCGGTCCCTGGCACAGGCCCGCCTGTCGGCCAGACGACTGGCCCTGCGTCATGTGGAAAAGTCGCAAATCGTC…	QAR17272.1	MKKTPPLIAPVRERWLFPLPQPDTVFSGEALLPPPVLSTEGRCPCCRRTVTHRFILEDSWPLQQMADTCRDTIVLLEKNLTRVMRLKKRPVPENADEKKKHTRTLQDAERSLAQARLSARRLALRHVEKSQIVTTDALSENESDLLQPEGPPFHLCAFCHAWHCLNGYAAAQGVMVWLPDLHPASVVALNARALQEIFSDNRQRVRQGRAVLNALVQNRLAVEEKFRTWRPADFADALRRWPPAQRKTLREKMDGVALILLPDSFPDKKYVM
IncBO_traU		conjugal transfer protein	TraU		ATGAATATCAACCGCATTATTTTTGCCATTGAAGACTGTATCAGTACCCTGTCACGGTATTCCGTTTCCGCATTCTTCCCCGATTACTGTGATCTGCACACCGTCATCGGTCTGGACCAGCAGGACCGCGAACGCCGCCCCTGGCTGAAAGCCCCCTACATTGCCACCACAAAACAGGGGTATTACCTTTCCGTCTTTGAAATCAGCGGTGCCCTGAAAGAAATGGATGAAAACCCGGACCAGACGGCCCCCGGGACACTGGAGTCACTGATTGCAGCACTGGCTGAGCGAATGAACACGGCCTGGAAAAATTCCGGCCACAAAATCAGTTTTGTTTTCGAACGCGATCCGGAGCGTGGAAGGGATGAAATCGAAGCCATGCTCTTACCCCAGCGAAAA…	QAR17271.1	MNINRIIFAIEDCISTLSRYSVSAFFPDYCDLHTVIGLDQQDRERRPWLKAPYIATTKQGYYLSVFEISGALKEMDENPDQTAPGTLESLIAALAERMNTAWKNSGHKISFVFERDPERGRDEIEAMLLPQRKSIARTGILLQDVLDEKVTTLTPWLVRERCWLTVWSSEELLSRTDRKDHQTRVRKLAEHAPPARFAQDPWRWTLSALKIRHDALLDTLEQALTHDSDGLLIRLMDIHEVGREIRRQLERNSTPAVWQPHLPEDARPAGWRQGGDTSVFHAPSLNLQLFTTQPETHGSLIQAGELWHGMVAITLPPQNLRTFNQLVRDVPRAIPWRIRMDLMPDGMKALGVKKTLLTYSSFIPPLRPMYDSVMMLNDINKHDPVCIMTIVATTWGNSR…
IncBO_traV		conjugal transfer protein	TraV		ATGTACAGCATTCATATCACCCCCCGCTGCCGGCGTCCTGCCCGGGGACAGGTCTTCCTGAAAACACTGCGCGTGGACGGTGACAGTTTCAGCTTCACCCTGCCGTCCGCCTGCTTCACACTGCGACCGTCCCCCAATCCCCGGGTCATTTTTGCCAGTGACAGACGGGCTGACGGGGAGATGAGTGGTATTCGCCTGGCCCTGCCCGGAGAGACAGGCACGCTGATAACAACGGCCACCTGGCAGGTTAACGTGCCGGAGCGACCGCCTTTTGATATACAGCATGTCATTCACTGGCTTCTGCCCGCACCACTCACTGCGCTGATGTCTGACAACACCTGGCTGTGGCCGGATGTCCCCGGCACACCGGCACTCACAGCCGGAGACTGGCCGGTCATG…	QAR17270.1	MYSIHITPRCRRPARGQVFLKTLRVDGDSFSFTLPSACFTLRPSPNPRVIFASDRRADGEMSGIRLALPGETGTLITTATWQVNVPERPPFDIQHVIHWLLPAPLTALMSDNTWLWPDVPGTPALTAGDWPVMESDTPTLKRVKRRTFTLIDNRNRQGWITRRFQCFPLAPLPESLSHRVPDILYPPKTEKKECKDNLQPHCLHSL
IncBO_traW		conjugal transfer protein	TraW		ATGCAAAGACAATCTGCAACCACACTGCTTGCACTCCTTGTAGGCTGTGCGGTTATCCCTGCCACCCATGCCTACTCTGTGAATGTTGTGTCCAGTCAGCCGGTCACCCGACAGATCATGCCGGAGCTGGCCACCATACAGGGCATCATGGAGGAAATGGTCCGTATGCAGACGGCCACCGGCACAGCCATCACCCAGAACTCAGAAAAACTGGCCACCGTCATTGCCCAGGACGGGCAGGCCACCCGTCAGCAGATGATATTCAGTAATGAAACACACCGCCTCGAGGAGGCCAGGAAAAGCTTCAGCGTGCCGGACTCCATCTGCAGTGAATCCGCGTCCGGCATTGCAGCAGAAAGCCGCCGGGCAGCAGCGTCTGCAGCGGCACGTCTGAGTCAG…	QAR17269.1	MQRQSATTLLALLVGCAVIPATHAYSVNVVSSQPVTRQIMPELATIQGIMEEMVRMQTATGTAITQNSEKLATVIAQDGQATRQQMIFSNETHRLEEARKSFSVPDSICSESASGIAAESRRAAASAAARLSQGGGVSSKPIRERLSRAADSPVREAYDSAGIHAGYCTEAEYARFGGTDVCPAVGDLPGGDSQVRSLYQGAGTADTPAALTWDQKQIDAATAYMKNTARPSAGRAPGKGEVGTQTGRTYVGLQNEYNGIIDAASHPQLSLIADSTPNEATRGALTEALQSPSAAAYFDRTASSEARTRGHMSQREFETFEAGRRYANTDWQQDLQGMEGDNLLRELLRTTALLNWQMNDLKEQIRQGNVIAGQQLALAARQYYGQRLGELSQAMSQGS…
IncBO_traX		conjugal transfer protein	TraX		ATGAAAGACGACAACAGCATCGACGAAAAAAAACCGGCCCCCCGTCTCCGCCGCATCGGTGATATAGGGATAAATCTGTTCGCACCACTGGCCGAAACCCGCTGGATGCTGCGCAGCTGCCGCCATATGCTGGACCAGCATAAAACGCGCCTGAAGCGCCTCATGCCCGACCGGCAACCGGAGAGTCCGGTCTGTATGACCTGGGAGGAAGCGGTCAGGGCCAGCGGACTGACGGTCGACGAACTGGACCGGCGTCTGCGACGTCGCAGGATGTTCTGGCGGACAGGATTCTGGCTGATGATGATACCGGTACTTCTGCTGTGTGGTATGGCCCTTGCGGCCACCGCACTGCCGGTCATCACCCTGATACGTATCCTGGTCTGCCTGTTACTGATGAGC…	QAR17268.1	MKDDNSIDEKKPAPRLRRIGDIGINLFAPLAETRWMLRSCRHMLDQHKTRLKRLMPDRQPESPVCMTWEEAVRASGLTVDELDRRLRRRRMFWRTGFWLMMIPVLLLCGMALAATALPVITLIRILVCLLLMSTIAALCASKALIASYRLWQLNERRVSEDEQGTFPDYLQARHGWKQATWLAITHRQY
IncBO_traY		conjugal transfer protein	TraY		GTGAAAATCATACCCAGAGCACTGAGTGCAGGTCTGGCGCTGGCTGCCGTACCTGCACAGGCTTTCGTCACCTATCAGGACATTGTGAGTGCCGCCACCAATCCGGATGACCTGTCGCGCCAGGCACTGGTCACCATTTTTGGTGATGTGGTCACAAATCCCCTGACAGCCAGCAGCAACACCATCATTGGCAACCTGTTCATGGTGTTTAACGCAATTATCGCCACGATGGGGATAGTCTGGTTTCTGTTTATTGGTATCCGTCATGCTGTCCGCACGGGACACCAGGGCAGTGTCTTTAACAACGGACGGGACGTCGTCGGCATACTCAGTGTCGTGAGTGGATTTTTGATGATTGTGCCCACCGCTTCCGGCTGGAGTCTGGCGCAACTGGTCATG…	QAR17267.1	MKIIPRALSAGLALAAVPAQAFVTYQDIVSAATNPDDLSRQALVTIFGDVVTNPLTASSNTIIGNLFMVFNAIIATMGIVWFLFIGIRHAVRTGHQGSVFNNGRDVVGILSVVSGFLMIVPTASGWSLAQLVMLWGASIMGIGSANIMVQTAAENIAEGYSMTVQPVHVSTRTAARGILEMELCKHAMNTGLDDFNRTARSSTPPMSESSRTENGRYTVTVSNGSATCGSVSLSVKGNGSNKQSALAHFFNPFIETEYQGVLTAQRSAMDTMLRDLDSAAQEFVSAYRTRRDTGNGNLPDIESRIQKAANRYEETVQKALPTDNAETERREQLKSYLTTYGWVALGAWYQTFATANQRLAELADRAPTVSGVSSLGEAGDTEFLKEVKGAYQAQLQNSA…
IncBO_trbA		conjugal transfer protein	TrbA		ATGAACATATGGTATATCGTTGGCACCATATGTCTGCTCTTTGCGCTTCTCATCTGGCTCTTTTTACCCGACATCGTCTTTGCCACCTGCCTGATCCTGCACACAATGTGGGGGATGACTGACTGGGGGCCTTTTCACCATTTTGCCGCCCCCCGTTATAACCTGCTGGCCAACACCGCCAACAACGCTGCAACGATCACTTTCAGCCAGTGGCTGGATGTCATGTCACAGACCGTGGGGATCCTCTGGCTGATTCTGCTTCCCATGACGATCGGCTTTCTGTGGATGTGGTTTCAGCATCCGGCCCAGCCCCGCTTCACCCGCAGACCACTGAATATCCACACGCTGCCACATCTGTTTTCATCACTGTCACCGGCGATCGCCCCCGTTCTGGCTGAC…	QAR17256.1	MNIWYIVGTICLLFALLIWLFLPDIVFATCLILHTMWGMTDWGPFHHFAAPRYNLLANTANNAATITFSQWLDVMSQTVGILWLILLPMTIGFLWMWFQHPAQPRFTRRPLNIHTLPHLFSSLSPAIAPVLADGDSNRLFHGQKRPERRVALTPEAFVEQNNLIRNMQLDVAATRQCFMAQLGQPLTTWKDMAPHEKALFAVFGLQFFLGDRKSAVSLMNNLNLSCRLKSKRDQGRFSTPVYSLARNAFIRVIKTEDAQQWLRQHRYVRSGLVWLYAHDLRLTPPNWLWLKGVDRTLFYALHRANTTKGFIEGAGVVAVARAENEASRLGLPCPEPCVEEAIEGLRRDMLGLGLIWDEPQPDRDRKRQIRTRWSLTDDVIPRRHDNDEDTDTGETTETT…
IncBO_trbB		conjugal transfer protein	TrbB		ATGACCATCCACTACACTGCAACACTGAATAATAAACACCTGTCCCTGACCGCCCTGTACCCTGACGGTAATCGGGAGGTGATTGCCATCCTGCCGGTAACAGAACTGGGCGCACTGATTAACCGTAATAACAGGCTGATGCACCTGTCCTTCAGTTCCCCTTTTCGCGAAATAACCGAAACGGTGCTTGTTGATACCGTTGATGCAGAACGTCCCGGACATCATATCGGCAGAATGCTCTCAGCGATTGATGCCTGCCTGGATTCCGAATATGCCGGAAAAGGAAAACATCCCTCCCGGAAATATGGCTTCTGGCGGACACTGATGTGTGGCTTTATCGCCGGAATTGCTCTGCCGGCGACAGTTGCAGGTTACCACTGGATGAAGGCAGAGTCCCCT…	QAR17255.1	MTIHYTATLNNKHLSLTALYPDGNREVIAILPVTELGALINRNNRLMHLSFSSPFREITETVLVDTVDAERPGHHIGRMLSAIDACLDSEYAGKGKHPSRKYGFWRTLMCGFIAGIALPATVAGYHWMKAESPSTLAYPTSQEWRAEPVTDTETPRPHTEHHVNSIPARPAPTQQEPSSAPAPTAVTEEQHVQAAEARRNLATVLKRNADRGMFTINLSTGHERTLYAFLDPACINCRLLEPALKQLAREFSVVIYPVSVIGGESSTKRTAPLLCEPDSQKRATGWHQLYSADSGMAPTGDAPAAQDGQCLTAARAAIDVNNQAFRQFGFGGTPWVLSDTGWHLPSGILKDATSVRLFLKATDSEEYHNEPAPR
IncBO_trbC		type 4 coupling protein	TrbC		ATGAGCCAGCACCACGTTAATCCTGACCTCATACACCGCACGGCCTGGGGAAACCCGTTGTGGAATGCGCTGCATAACCTGAACATCACTGGTCTGTGTCTGGCCGGCAGTATCATTACGGCGCTGATATGGCCACTGGCCCTTCCTGTCTGCCTGCTGTTCACCCTGGTCACCTCCGTGATATTCATGCTGCAACGCTGGCGATGCCCCCTGCGTATGCCCATGACACTCAGCCTTGATGACCCCTCCCAGGACAGAAAGGTCAGGCGAAGCCTCTTCAGCTTCTGGCCCACCCTGTTTCAGTATGAAGCAGATGAAACATCCCCCGCACGGGGGATTTTTTATGTCGGTTACCGCCGTATCAACGATATCGGTCGCGAACTCTGGCTGAGCATGGAT…	QAR17254.1	MSQHHVNPDLIHRTAWGNPLWNALHNLNITGLCLAGSIITALIWPLALPVCLLFTLVTSVIFMLQRWRCPLRMPMTLSLDDPSQDRKVRRSLFSFWPTLFQYEADETSPARGIFYVGYRRINDIGRELWLSMDDLTRHVMFFATTGGGKTETTFAWLLNPLCWGRGFTFVDGKAQNDTTRTIWYLSRRFGREDDIEVINFMNGGKSRSEIIQSGEKSRPQSNTWNPFAFSTEAFTAETMQSMLPQNVQGGEWQSRAIAMNKALVFGTKFWCVREGKTMSLQMLREHMTLEGMAKLYCRGLDDQWPEEAIAPLRNYLQDVPGFDMSLVRTPSAWTEEPRKQHAYLSGQFSETFTTFAETFGDVFAADAGDIDIRDSIHSDRILIVMIPALDTSAHTTSAL…
IncFIA_traA	AVR69_RS25450	Derived by automated computational analysis using gene prediction method: Protein Homology.	type IV conjugative transfer system pilin TraA		ATGGACGCCTTTTTAAGTGTTCAGGGTGCTTCTGCGCCCGTCAAAAAGAAATCGTTTTTTTCTAAATTCACTCGTCTGAATATGCTTCGCCTGGCTCGCGCTGTGATCCCTGCTGCTGTTCTGATGATGTTCTTCCCGCAACTGGCAATGGCAGCACAGGGCCAGGACCTGATGGCAAGCGGTAACACCACGGTTAAGGCGACCTTCGGTAAGGACTCCAGTGTTGTTAAATGGGTTGTTCTGGCTGAAGTTCTGGTCGGTGCGGTCATGTACATGATGACCAAAAACGTCAAGTTCCTGGCCGGTTTTGCCATCATCTCTGTATTTATTGCTGTGGGTATGGCCGTCGTTGGCCTGAAATAAA	WP_000338606.1	MDAFLSVQGASAPVKKKSFFSKFTRLNMLRLARAVIPAAVLMMFFPQLAMAAQGQDLMASGNTTVKATFGKDSSVVKWVVLAEVLVGAVMYMMTKNVKFLAGFAIISVFIAVGMAVVGLK
IncFIA_traB	AVR69_RS25430	Derived by automated computational analysis using gene prediction method: Protein Homology.	conjugal transfer protein TraB		ATGGCCAGTATCAACACCATTGTGAAACGCAAGCAGTACCTGTGGCTGGGGATTGTGGTTGTCGGTACAGCCTCCGCGATTGGTGGGGCACTGTATCTGTCTGATGTGGACATGTCCGGTAACGGGGAAACCGTGGCTGAACAGGAGCCTGTGCCGGATATGACCGGTGTGGTGGATACGACCTTTGATGACAAGGTGCGTCAGCATGCCACCACAGAGATGCAGGTGACGGCAGCGCAGATGCAGAAGCAGTATGAGGAAATCCGTCGTGAACTGGATGTCCTGAACAAACAGCGCGGTGATGACCAGCGTCGTATTGAAAAACTGGGACAGGACAATGCCGCCCTGGCAGAGCAGGTAAAAGCCCTGGGTGCTAATCCCGTCACGGCGACCGGTGAG…	WP_000146687.1	MASINTIVKRKQYLWLGIVVVGTASAIGGALYLSDVDMSGNGETVAEQEPVPDMTGVVDTTFDDKVRQHATTEMQVTAAQMQKQYEEIRRELDVLNKQRGDDQRRIEKLGQDNAALAEQVKALGANPVTATGEPVPQTPASPPGPEGEPQPGNTPVSFPPQGSVAVPPPTAFYPGNGVTPPPQVMYQSVPVPNRIQRKVFTRNEGKQGPSLPYIPSGSFAKAMLIEGADANASVTGNESTVPMQLRITGLVEMPNSKTYDATGCFVGLEAWGDVSSERAIVRTRNISCLKNGKTIDMPIKGHVSFRGKNGIKGEVVMRNGKILGWAWGAGFVDGIGQGMERASQPAVGLGATAAYGAGDVLKMGIGGGASKAAQTLSDYYIKRAEQYHPVIPIGAGNEV…
IncFIA_traC	AVR69_RS25405	Derived by automated computational analysis using gene prediction method: Protein Homology.	type IV secretion system protein TraC		GTGAATAACCCACTTGAGGCCGTCACTCAGGCGGTTAACTCCCTCGTCACAGCACTGAAACTGCCTGACGAATCCGCAAAGGCCAATGAAGTTCTGGGCGAAATGAGCTTCCCGCAGTTCAGCCGTCTGCTGCCGTACCGTGATTACAACCAGGAGTCCGGTCTGTTCATGAATGACACCACGATGGGCTTTATGCTGGAAGCCATTCCCATCAATGGGGCGAATGAGTCCATTGTGGAGGCGCTCGACCACATGCTGCGCACCAAACTGCCACGCGGAGTGCCGTTCTGCATCCATCTGAAGTCCAGCCAGCTTGTTGGTGACAGAATTGAATACGGGCTGCGTGAGTTCTCCTGGTCCGGTGAACAGGCTGAACGGTTTAACGCCATTACCCGTGCC…	WP_001064258.1	MNNPLEAVTQAVNSLVTALKLPDESAKANEVLGEMSFPQFSRLLPYRDYNQESGLFMNDTTMGFMLEAIPINGANESIVEALDHMLRTKLPRGVPFCIHLKSSQLVGDRIEYGLREFSWSGEQAERFNAITRAYYMNAAATQFPLPEGMNLPLTLRHYRVFFSYCSPSKKKSRADILEMENLVKIIRASLQGASIATQTVDAQAFIDIVGEMINHNPDSLYPKRRQLDPYSDLNYQCVEDSFDLKVRADYLTLGLRENGRNSTARILNFHLARNPEIAFLWNMADNYSNLLNPELSISCPFILTLTLVVEDQVKTHSEANLKYMDLEKKSKTSYAKWFPSVEKEAKEWGELRQRLGSGQSSVVSYFLNITAFCKDNNETALEVEQDILNSFRKNGFELI…
IncFIA_traD	AVR69_RS25300	Derived by automated computational analysis using gene prediction method: Protein Homology.	type IV conjugative transfer system coupling protein TraD		ATGAGTTTTAACGCAAAGGATATGACCCAGGGCGGTCAGATTGCGTCCATGCGTATCCGCATGTTCAGCCAGATCGCCAATATCATGCTTTACTGCCTGTTTATTTTTTTCTGGATACTCGTTGGTCTGATTTTATGGGTAAAAATAAGCTGGCAGACGTTTGTGAACGGCTGTATTTACTGGTGGTGTACCACGCTGGAAGGCATGCGGGATTTAATCAAGTCCCAGCCAGTATATGAGATTCAGTATTACGGCAAAACCTTCCGGATGAACGCTGCCCAGGTACTGCATGATAAATATATGATCTGGTGCGGTGAGCAGCTATGGTCCGCATTCGTTCTGGCGTCTGTCGTGGCCCTGGTTATTTGCCTGATCACCTTCTTTGTTGTCTCCTGGATT…	WP_047605472.1	MSFNAKDMTQGGQIASMRIRMFSQIANIMLYCLFIFFWILVGLILWVKISWQTFVNGCIYWWCTTLEGMRDLIKSQPVYEIQYYGKTFRMNAAQVLHDKYMIWCGEQLWSAFVLASVVALVICLITFFVVSWILGRQGKQQSENEVTGGRQLTDNPKDVARMLKKDGKDSDIRIGDLPIIRDSEIQNFCLHGTVGAGKSEVIRRLANYARQRGDMVVIYDRSGEFVKSYYDPSIDKILNPLDARCAAWDLWKECLTQPDFDNTANTLIPMGTKEDPFWQGSGRTIFAEAAYLMRNDPNRSYSKLVDTLLSIKIEKLRTFLRNSPAANLVEEKIEKTAISIRAVLTNYVKAIRYLQGIEHNGEPFTIRDWMRGVREDQKNGWLFISSNADTHASLKPVIS…
IncFIA_traE	AVR69_RS25440	Derived by automated computational analysis using gene prediction method: Protein Homology.	type IV conjugative transfer system protein TraE		ATGGAACACGGTGCCCGTTTAAGTACCAGTCGTGTAATGGCCATCGCCTTTATATTTATGTCAGTGCTTATTGTTCTCAGCCTCTCTGTTAACGTCATTCAGGGGGTGAATAACTACCGTCTTCAGAATGAGCAACGCACTGCCGTGACGCCAATGGCATTTAATGCCCCCTTTGCCGTGTCACAGAACAGTGCCGACGCCTCTTATTTACAGCAGATGGCGCTGTCATTTATTGCCCTCCGTCTGAATGTTTCATCAGAAACCGTCGATGCCTCACATCAGGCGCTTCTGAAATATATCCGCCCGGGCGCACAGAACCAGATGAAAGTTATTCTGGCTGAAGAAGCGAAGCGTATTAAAAACGATAACGTGAACTCAGCCTTTTTCCAGACCAGTGTT…	WP_000399791.1	MEHGARLSTSRVMAIAFIFMSVLIVLSLSVNVIQGVNNYRLQNEQRTAVTPMAFNAPFAVSQNSADASYLQQMALSFIALRLNVSSETVDASHQALLKYIRPGAQNQMKVILAEEAKRIKNDNVNSAFFQTSVRVWPQYGRVEIRGVLKTWIGDSKPFTDIKHYILILKRENGVTWLDNFGETDDEKK
IncFIA_traF	AVR69_RS25365	Derived by automated computational analysis using gene prediction method: Protein Homology.	type-F conjugative transfer system pilin assembly protein TraF		ATGAATAAAGCATTACTGCCACTGTTACTCTGCTGCTTTATTTTTCCGGCGTCAGGGAAAGATGCAGGCTGGCAGTGGTATAACGAGAAAATAAGTCCAAAGGAAAAAGAAAATAAACCTGTACCTGCAGCCCCCCGTCAGGAGCCGGATATTATGCAGAAACTGGCCGCGCTGCAGACGGCAACAAAGCGGGCGCTGTACGAAGCCATTCTGTATCCCGGCGTGGATAATTTTGTGAAATATTTCCGGCTGCAGAATTACTGGACTCAGCAGGCCGGGCTTTTCACCATGAGTGCTAAAAAGGCCATGCTGGCACATCCCGAACTGGACTATAACCTGCAGTACAGCCATTACAACGGCACGGTACGGAACCAGCTGGCGGCAGACCAGGCGCAGCAG…	WP_001030401.1	MNKALLPLLLCCFIFPASGKDAGWQWYNEKISPKEKENKPVPAAPRQEPDIMQKLAALQTATKRALYEAILYPGVDNFVKYFRLQNYWTQQAGLFTMSAKKAMLAHPELDYNLQYSHYNGTVRNQLAADQAQQRQAIAKLAEYYGIMFFYRGQDPIDGQLAQVINGFRDTYGLSVIPVSVDGVINPLLPDSRTDQGQAQRLGVKYFPAMMLVDPKQGSVRPLSYGFISQDDLAKQFLNVSEDFKPKF
IncFIA_traG	AVR69_RS25320	Derived by automated computational analysis using gene prediction method: Protein Homology.	conjugal transfer mating pair stabilization protein TraG		GTGAATGAAGTTTATGTGATTGCCGGTGGTGAGTGGTTGCGGAATAACCTGAACGCCATTGCGGCATTTATGAGTACGCGGACCTGGGATTCCATCGAAAAAATTGCGCTCACATTGTCTGTTCTCGCGGTGGCCGTGATGTGGGTACAGCGGCACAACGTGATGGATTTGCTGGGCTGGGTGGCCGTGTTTGTGCTTATCAGCCTGCTGGTTAATGTCCGTACATCGGTGCAGATTATTGATAACAGTGACCTGGTCAAAGTCCATCGGGTGGATAATGTGCCGGTCGGTCTGGCGATGCCACTTTCACTGACGACACGTATCGGGCATGCAATGGTGGTCAGCTACGAGATGATATTCACCCAACCGGACAGCGTCACCTACAGCAAGACAGGCATG…	WP_001007062.1	MNEVYVIAGGEWLRNNLNAIAAFMSTRTWDSIEKIALTLSVLAVAVMWVQRHNVMDLLGWVAVFVLISLLVNVRTSVQIIDNSDLVKVHRVDNVPVGLAMPLSLTTRIGHAMVVSYEMIFTQPDSVTYSKTGMLFGANLIVKSTDFLSRNPEIINLFQDYVQNCVLGDIYLNHKYTLEDLMASADPYTLIFSRPSPLRGVYDNNNNFITCKDASVTLKDRLNLDTKTGGKTWHYYVQQIFGGRPDPDLLFRQLVSDSYSYFYGSSQSASQIMRQNVTINALKEGITSNAARNGDTASLVNLATTSSMEKQRLAHVSIGHVTMRNLPMVQTILTGIAIGIFPLLVLAAVFNKLTLSVLKGYVFALMWLQTWPLLYAILNSAMTFYAKMNGAPVVLSELSQ…
IncFIA_traH	AVR69_RS25325	Derived by automated computational analysis using gene prediction method: Protein Homology.	conjugal transfer protein TraH		ATGCTTCGCATTAAACCTCTTCTGGTTCTTTGTGCCGCTTTACTGACGTTCACACCCGCAGCGTCAGCGGATGTGAACAGCGATATGAATCAGTTCTTTAACAAGCTGGGCTTCGCCTCCAATACCACACAGCCGGGCGTCTGGCAGGGGCAGGCCGCCGGGTATGCCTATGGTGGCTCCCTGTATGCCCGCACCCAGGTCAAAAATATCCAGCTGATTTCCATGACGCTGCCGGATATCAATGCCGGATGTGGCGGCATCGACGCCTATCTCGGCTCGTTCAGTTTTATTAATGGCGATCAGTTGCAGCGTTTTGTTAAGCAGATTATGAGCAATGCTGCCGGTTACTTTTTTGACCTTGCCCTGCAGACAACGGTGCCGGAAATAAAAACCGCAAAA…	WP_000944328.1	MLRIKPLLVLCAALLTFTPAASADVNSDMNQFFNKLGFASNTTQPGVWQGQAAGYAYGGSLYARTQVKNIQLISMTLPDINAGCGGIDAYLGSFSFINGDQLQRFVKQIMSNAAGYFFDLALQTTVPEIKTAKDFLQKMASDINSMNLSSCQVAQGLVGGLFPQTQESQQKVCQDIGSESNIFADWAASRQGCTVGGQSSSVRDKASDKDKERVLKNQNIIWEALKKNRMFDGNKELKEFIMTLTGTLIFGEDSEITPLPARTTDRDILRAIMEGGTAKIYHCNDSDKCLKVVADANVTIARDKALKSQITKLLTSIQNKAVSDTPLDAREQGFISSTTIPVFKYLIDPQMLGVSNSVVYQLTDYIGYDIMLQYIQELLQQARAMIATGNYPQAVMDNV…
IncFIA_traI	AVR69_RS25295	frameshifted; Derived by automated computational analysis using gene prediction method: Protein Homology.	conjugative transfer relaxase/helicase TraI		ATGTTGAGTTTCAGCGTTGTTAAATCGGCAGGCAGTGCCGGAAACTATTACACCGACAAGGATAATTACTATGTGCTGGGCAGCATGGGAGAACGCTGGGCCGGTCAGGGGGCTGAACAGCTTGGGCTGCAGGGCAGCGTCGATAAGGATGTTTTTACCCGTCTTCTGGAGGGCAGGCTGCCGGACGGGGCGGATTTAAGCCGCATGCAGGATGGCAGTAATAAGCATCGTCCCGGCTACGACCTGACCTTCTCCGCCCCCAAAAGTGTCTCCATGATGGCCATGCTCGGGGGGATAAACGTCTTATTGATGCACATAACCAGGCTGTGGATTTTGCTGTCCGTCAGGTGGAGGCGCTGGCTTCCACACGGGTGATGACGGACGGACAGTCAGAAACGG…	WP_032700804.1	MMSIGSVKSAGSAGNYYTDKDNYYVIGSMDERWQGKGAEALGLEGKPVDKAVFTEILKGKLPDGSDLTRMQDGTNKHRPGYDLTFSAPKSVSVMAMLGGDKRLIDAHNQAVTKALQQVETLAATRVMTDGKSETVLTGNLIVAKFTHDTNRNEEPQLHTHAVVMNATQNGDKWQSLGTDTVGKTGFIENVYANQIAFGKIYREELKPLVEILGYKTEVVGKHGMWEMNEVPVEPFSTRTQEVREAAGPDASLKSRDVAALDTRKSKAAIDPAEKMVEWMNTMKETGFDMRSYREDADKRAAELASAPVSPVKTDGPDISDVVTKAIAGLSDRKVQFTYADLLARTVSQLEAKPGVFEQARAGIDAAIEREQLIPLDREKGLFTSNIHVLDELSVKALSQ…
IncFIA_traK	AVR69_RS25435	Derived by automated computational analysis using gene prediction method: Protein Homology.	type-F conjugative transfer system secretin TraK		ATATTCGGCAGCCTGTTTTTTTCCTGCAGCGTGATGGCCGCAAACGGTACGCTGTCCCCCACCGTGGTGCCAATGGTGAACGGTGGTCAGGCCAGTATTGCCATCAGCAATACCAGCCCGAATCTGTTTACCGTTCCCGGTGACCGGATTATCGCCGTGAACAGTCTGGATGGTGCCCTGACCAATAATGAGCAGACCGCCTCCGGCGGTGTGGTGGTTGCCACCGTCAACAAAAAGCCCTTTACGTTCATTCTGGAAACAGAACGTGGTCTGAATCTTTCCATTCAGGCCGTTCCCCGTGAAGGCGCGGGGCGTACCATTCAGCTGGTCAGTGACCTGCGCGGAACCGGAGAAGAAGCCGGTGCGTGGGAAACGTCCACGCCTTACGAATCCCTGCTT…	WP_148725207.1	MFGSLFFSCSVMAANGTLSPTVVPMVNGGQASIAISNTSPNLFTVPGDRIIAVNSLDGALTNNEQTASGGVVVATVNKKPFTFILETERGLNLSIQAVPREGAGRTIQLVSDLRGTGEEAGAWETSTPYESLLVTISQAVRGGKLPAGWYQVPVTKETLQAPAGLSSVADAVWTGNHLKMVRFAVENKTLSALNIRESDFWQPGTRAVMFSQPASQLLAGACMDVYVIRDGEGN
IncFIA_traL	AVR69_RS25445	Derived by automated computational analysis using gene prediction method: Protein Homology.	type IV conjugative transfer system protein TraL		ATGTCGGGAGACGAGAATAAACTTAAGAAATATCGTTTCCCGGAAACACTGACCAACCAGAGCCGCTGGTTTGGCCTGCCACTGGATGAACTGATCCCCGCCGCAATCTGTATTGGCTGGGGTATCACAACATCAAAATATCTGTTCGGTATTGGTGCAGCGGTTCTGGTTTATTTCGGGATTAAAAAACTGAAAAAAGGGCGGGGCAGTTCCTGGTTACGAGACCTGATTTACTGGTATATGCCAACAGCCCTGCTGCGCGGTATTTTTCATAATGTTCCCGATTCGTGTTTCCGGCAGTGGGTTAAATAGA	WP_000012107.1	MSGDENKLKKYRFPETLTNQSRWFGLPLDELIPAAICIGWGITTSKYLFGIGAAVLVYFGIKKLKKGRGSSWLRDLIYWYMPTALLRGIFHNVPDSCFRQWVK
IncFIA_traN	AVR69_RS25375	Derived by automated computational analysis using gene prediction method: Protein Homology.	type-F conjugative transfer system mating-pair stabilization protein TraN		ATGAAACGTATTTTACCTCTGATACTGGCTCTGGTTACCGGTATGGCACAGGCTGACAGCAACAGTGATTACCGGGCCGGTTCTGATTTTGCTCACCAGATCAAAGGGCAGGGAAGCAGCAGTATTCAGGGCTTTAAGCCACAGGAGAGTATCCCCGGCTATAACGCGAATCCGGACGAGACAAAATATTACGGTGGCGTGACTGCCGGCGGGGATGGCGGCCTGAAAAATGACGGCACCACGGAATGGGCGACCGGTGAAACCGGAAAAACTATCACAGAGTCATTCATGAACAAGCCGAAAGACATTCTTTCACCGGATGCGCCGTTTATCCAGACCGGCAGGGATGTGGTGAACCGGGCTGACAGCATTGTGGGAAACACCGGGCAGCAGTGCAGT…	WP_000821866.1	MKRILPLILALVTGMAQADSNSDYRAGSDFAHQIKGQGSSSIQGFKPQESIPGYNANPDETKYYGGVTAGGDGGLKNDGTTEWATGETGKTITESFMNKPKDILSPDAPFIQTGRDVVNRADSIVGNTGQQCSAQQINRSEFTNYTCERDTMVEEYCSRTASITGDWKYTDEYREVTIPHSQFRFSMNGLKLVFSVTVPVAGTVESASLSVHAGLYFLNSRYDFMNTTFNVQLVTGQSGTFTIPVPSGFSVTQGQVLTGSGCTANGNCLPHGNGDRKVYESLVSGASTFTLKLRMKVRDKEWVPRVEWVESCPFNKADGVLKGTECSEPGGTKTGVMEGKPWSITQACWAYRDKYVTQSADNGTCQKYVDNPACTLASRQCAFYSDEGTCLHEYATYSC…
IncFIA_traP	AVR69_RS25425	Derived by automated computational analysis using gene prediction method: Protein Homology.	conjugal transfer protein TraP		ATGCCGGCAAGGAGGGCGGAAATGGCGGGTGATGCACTGACATTCCGTGTGGCGTTTGTCGTTCGCTGGCTGCTGTGGGTCGTCAGGTTTGTGGTTATCTGGCCGCTGGCCACAATGGCCCTGATGGCTCTGTTTGTTTTATGGAAGGACAACACCACGCTGGGGAAATTACTGGTTAAGGAGATTAACTTCGTAAGACAAACAGCACCTGCCGGACAGTTCCCGGTCAGTGAATGCTGGTTTTCTTCCTCTGATTCTTCAGGCAGATCAGAAATACAGGATATCTGCCATTACCGCGCGGCTGATGCTGCAGATTATGTCAGGGAGACTGACCGGTCACTGATGCAACTGGTCACCGCATTCTGGGCAACACTGGCACTGATGTATGTCTCGCTGGCA…	WP_013023871.1	MPARRAEMAGDALTFRVAFVVRWLLWVVRFVVIWPLATMALMALFVLWKDNTTLGKLLVKEINFVRQTAPAGQFPVSECWFSSSDSSGRSEIQDICHYRAADAADYVRETDRSLMQLVTAFWATLALMYVSLAAITGKYPVRPGKMKCVRVGTADEHLKEVYTEDTSLSEKIRKCHVYFPDDRANRNNGDKNEHA
IncFIA_traQ	AVR69_RS25345	Derived by automated computational analysis using gene prediction method: Protein Homology.	type-F conjugative transfer system pilin chaperone TraQ		ATGATAAGTAAATGCAGATTCTCTTTACCCCGGCTTGATATTACGGGAATGTGGGTATTTGCTCTGGGTGTCTGGTTTCATATCGTCGCCCGTCTTGTTTACAGCAAACCCTGGATGGCTTTTTTTCTGGCGGAGTTGATTGCGGCCATCCTTGTGCTGTTCGGCGCATACCAGGTGCTGGATGCATGGATTGCACGTGTCAGCCTGGAAGAGCGTGAGGCACTGGAAGCCAGGCAACAGGCCATGATGGAAGGGCAGCAGGAGGGCGGACATGTCTCTCACTAAA	WP_001617873.1	MISKCRFSLPRLDITGMWVFALGVWFHIVARLVYSKPWMAFFLAELIAAILVLFGAYQVLDAWIARVSLEEREALEARQQAMMEGQQEGGHVSH
IncFIA_traR	AVR69_RS25410	Derived by automated computational analysis using gene prediction method: Protein Homology.	conjugal transfer protein TraR		GTGAGTGATGAAGCCGATGAAGCATATTCAGTGACAGAACAACTGACCATGACAGGAATAAACCGGATACGCCAGAAAATAAATGTTCATGGTATTCCTGTTTATCTCTGTGAAGCATGCGGAAATCCTATTCCGGAAGCCCGGCGGAAAATATTTCCCGGTGTGACGTTGTGCGTTGAATGTCAGGCGTATCAGGAAAAGCAGAGAAAACATTATGCATAAG	WP_001278694.1	MSDEADEAYSVTEQLTMTGINRIRQKINVHGIPVYLCEACGNPIPEARRKIFPGVTLCVECQAYQEKQRKHYA
IncFIA_traT	AVR69_RS25310	Derived by automated computational analysis using gene prediction method: Protein Homology.	complement resistance protein TraT		ATGAAAACAAAAAAATTAATGATGGTTGCACTGGTCAGTTCCACTCTGGCCCTTTCAGGGTGTGGTGCGATGAGCACAGCAATCAAGAAGCGTAACCTTGAGGTGAAGACTCAGATGAGTGAGACCATCTGGCTTAAACCCGACAGCGAACGCACGGTATTTCTGCAGATCAAAAACACGTCTGATAAAGACATGAGTGGGCTGCAGGGCAAAATTGCTGATGCTGTGAAAGCAAAAGGATATCAGGTGGTGACTTCTCCGGATAAAGCCTACTACTGGATTCAGGCGAATGTGCTGAAGGCTGATAAGATGGATCTGCGGGAGTCTCAGGGATGGCTGAACCGTGGTTATGAAGGCGCAGCTGTTGGTGCAGCGTTAGGTGCCGGTATTACCGGCTAT…	WP_000850429.1	MKTKKLMMVALVSSTLALSGCGAMSTAIKKRNLEVKTQMSETIWLKPDSERTVFLQIKNTSDKDMSGLQGKIADAVKAKGYQVVTSPDKAYYWIQANVLKADKMDLRESQGWLNRGYEGAAVGAALGAGITGYNSNSAGATLGVGLAAGLVGMAADAMVEDVNYTMITDVQIAERTKATVTTDNVAALRQGTSGAKIQTSTETGNQHKYQTRVVSNANKVNLKFEEAKPVLEDQLAKSIANIL
IncFIA_traU	AVR69_RS25390	Derived by automated computational analysis using gene prediction method: Protein Homology.	conjugal transfer pilus assembly protein TraU		ATGAAGCGAAGACTGTGGCTGCTGATGTTATTCCTTCTCGCCGGTCATGTCCCTGCGGCGTCTGCGGATTCTGCCTGTGAGGGGCGTTTTGTAAACCCGATCACGGATATCTGCTGGAGCTGTATTTTCCCGCTCTCGCTGGGCAGTATCAAAGTCAGCCAGGGTAAGGTCCCCGACACGGCGAACCCGTCGATGCCTATTCAGATTTGTCCGGCACCGCCGCCGCTGTTCAGGCGTATCGGGCTGGCCATTGGTTACTGGGAGCCGATGGCGCTGACGGACGTCACCCGGTCACCGGGATGCATGGTGAACCTGGGCTTCAGCCTGCCGGCTTTTGGTAAAACGGCACAGGGAACGGCGAAAAAGGATGAGAAGCAGGTGAACGGGGCGTTCTATCAC…	WP_000830190.1	MKRRLWLLMLFLLAGHVPAASADSACEGRFVNPITDICWSCIFPLSLGSIKVSQGKVPDTANPSMPIQICPAPPPLFRRIGLAIGYWEPMALTDVTRSPGCMVNLGFSLPAFGKTAQGTAKKDEKQVNGAFYHVHWYKYPLTYWLNIITSLGCLEGGDLDIAYLSEIDPTWTDSSLTTILNPEAVIFANPIAQGACAADAIASAFNMPLDVLFWCAGSQGSMYPFNGWVSNESSPLQSSLLVSERMAFKLHRQGMIMETIGKNNAVCNEYPSPILPKERWRYQMVNMYPDSGQCHPFGRSVMRWETGKNPPNTKKNFGYLMWRKRNCVFL
IncFIA_traV	AVR69_RS25415	Derived by automated computational analysis using gene prediction method: Protein Homology.	type IV conjugative transfer system lipoprotein TraV		ATGAAACAGATTTCTTTATTTATTCCTCTGCTGGGAACGTTATTACTTTCCGGCTGTGCCGGAACCAGTACGGAATTTGAGTGTAACGCCACCACATCCGATACCTGTATGACGATGGAGCAGGCCAATGAGAAGGCCAAAGAACTGGAGCAGTCCTCAGAAGCAAAGCCGGTTGCGGCATCACTGCCGCGCCTGGCTGAAGGGAACTTCCGGACAATGCCGGTGCAGACCGTCACCGCGACCCCTCCGTCCGGCAGCAGACCTGCGGTGACGGCACTTCCGGAGCAGAAACTGCTGGCACCACGTCCGTTGTTTACGGCTGCCCGGGAAGTGAAAACGATTGTTCCGGTCAGTTCAGTTGCGCCGGTAACACCTCCCCGCCCGCTAAGAACGGGTGAG…	WP_000809886.1	MKQISLFIPLLGTLLLSGCAGTSTEFECNATTSDTCMTMEQANEKAKELEQSSEAKPVAASLPRLAEGNFRTMPVQTVTATPPSGSRPAVTALPEQKLLAPRPLFTAAREVKTIVPVSSVAPVTPPRPLRTGEQTAALWIAPYIDNQDVYHQPSSVFFVIKPSAWGKPRIN
IncFIA_traW	AVR69_RS25395	Derived by automated computational analysis using gene prediction method: Protein Homology.	type-F conjugative transfer system protein TraW		ATGAGATGCCGGGGGCTGATTGCCCTGCTGATATGGGGGCAGAGTGTGGCCGCCGCCGATCTTGGCACCTGGGGCGATCTGTGGCCGGTAAAGGAGCCGGACATGCTGACGGTGATCATGCAGCGCCTGACGGCACTGGAGCAGTCCGGTGAGATGGGCCGGAAAATGGATGCCTTTAAGGAGCGGGTGATCCGTAACAGTCTGCGGCCCCCTGCCGTGCCCGGTATCGGACGCACGGAGAAATACAGCAGCCGGTTGTTTGACCCGTCCGTCAGACTGGCTGCGGATATCCGGGATAACGAAGGGCGGGTGTTTGCCCGTCAGGGTGAAGTGATGAATCCGCTGCAGTATGTTCCTTTTAACCAGACGCTGTATTTCATCAATGGCGATGATCCGGCG…	WP_001203727.1	MRCRGLIALLIWGQSVAAADLGTWGDLWPVKEPDMLTVIMQRLTALEQSGEMGRKMDAFKERVIRNSLRPPAVPGIGRTEKYSSRLFDPSVRLAADIRDNEGRVFARQGEVMNPLQYVPFNQTLYFINGDDPAQVAWMKRQTPPTLESKIILVQGSIPEMQKALDSRIYFDQNGVLCQRLGIDQVPARVSAVPGDRFLKVEFIPAEEGRK
IncFIA_traX	AVR69_RS25290	Derived by automated computational analysis using gene prediction method: Protein Homology.	conjugal transfer pilus acetylase TraX		ATGACAACGGATAACACGAACACGACACGTAACGATTCACTGGCTGCACGGACCGATACCTGGTTGCAGTCATTTCTGGTCTGGTCACCCGGACAGCGGGATATCATCAAAACGGTGGCACTGGTGCTGATGGTACTGGACCACATCAATCTGATATTCCAGCTGAAGCAGGAATGGATGTTTCTGGCCGGGCGAGGAGCCTTTCCGCTGTTTGCCCTGGTGTGGGGGCTGAATCTGTCCCGTCATGCGCATATCCGGCAACCGGCCATTAACCGGCTGTGGGGATGGGGAATTATTGCCCAGTTCGCATATTATCTGGCCGGCTTTCCCTGGTATGAGGGGAATATCCTGTTTGCCTTTGCAGTGGCGGCACAGGTGCTGACGTGGTGTGAAACGCGC…	WP_000205718.1	MTTDNTNTTRNDSLAARTDTWLQSFLVWSPGQRDIIKTVALVLMVLDHINLIFQLKQEWMFLAGRGAFPLFALVWGLNLSRHAHIRQPAINRLWGWGIIAQFAYYLAGFPWYEGNILFAFAVAAQVLTWCETRSGWRTAAAILLMALWGPLSGTSYGIAGLLMLAVSHRLYRAEDRAERLALVACLLAVIPALNLATSDAAAVAGLVMTVLTVGLVSCAGKSLPRFWPGDFFPVFYACHLAVLGVLAL
IncFIA_trbA	AVR69_RS25350	Derived by automated computational analysis using gene prediction method: Protein Homology.	conjugal transfer protein TrbA		ATGACCTGCTTATTCGCACCTTCCTTAATATTTGTCATTATTGCCGGTTATTTCTTTTCTGAGCGTAATGACAGGAAAATGTTTCTCCTGAGCTCACTGGTTTTCCTTGTTATTAATATCGCGTGTTTATATGTGCTTACCGCCAGTCTCTGGTTTCTGTGTGGTGCAATTATGAATCAGGGCGCAGCAATGGTTGTTCCAATGGTTATTGGCTCATTACCGAACGTTACGAGCTTCGACAGGTTCAGAAGAATATTTATCTGTATTATGTTGTCATCAGCATGGTCCGGAGTGATGTGGTTTTTTATAAGGGGCTTATGAC	WP_001348757.1	MTCLFAPSLIFVIIAGYFFSERNDRKMFLLSSLVFLVINIACLYVLTASLWFLCGAIMNQGAAMVVPMVIGSLPNVTSFDRFRRIFICIMLSSAWSGVMWFFIRGL
IncFIA_trbB	AVR69_RS25340	Derived by automated computational analysis using gene prediction method: Protein Homology.	type-F conjugative transfer system pilin assembly thiol-disulfide isomerase TrbB		ATGTCTCTCACTAAATTACTGCCGGTCATTTTGTTGATGATGGCCACAGGTGTGCAGGCCTCCACCCGGGATGAAATTGAACGACTCTGGAATCCGCAGGGTATGGCCGTGCAGCCTGCACAACCGGCAGCAGACACATCAGCCAGAACAGAAAAGCCGGCTCCCCGCTGGTTCCGCCTCAGCAACGGCAGGCAGGTTAACCTGGCCGACTGGAAGGTGGTGCTGTTTATGCAGGGGCATTGCCCTTACTGTCACCAGTTTGACCCGGTACTGAAACAGCTGGCACAGCAGTACGGCTTTTCTGTTTTTCCCTACACCCTGGATGGTCAGGGTGATACCGCCTTTCCGGAAGCATTACCGGTGCCACCGGACGTGATGCAGACCTTCTTCCCGAATATC…	WP_000059829.1	MSLTKLLPVILLMMATGVQASTRDEIERLWNPQGMAVQPAQPAADTSARTEKPAPRWFRLSNGRQVNLADWKVVLFMQGHCPYCHQFDPVLKQLAQQYGFSVFPYTLDGQGDTAFPEALPVPPDVMQTFFPNIPVATPTTFLVNVNTLEALPLLQGATDAASFMARMDTVLQIYGEEKGAK
IncFIA_trbC	AVR69_RS25380	Derived by automated computational analysis using gene prediction method: Protein Homology.	type-F conjugative transfer system pilin assembly protein TrbC		ATGAACCGGAAAATATTTGCACTTTTTGCTCTGACAGCAGGGATGCATCTTGCTGTTCATGCTTCAGAAAATGTGAACACAACTGAAAACCGCCAGTTCCTGAAGCAGCAGGAAACACTGAGTCAGCAGTTACGTGAAAAGCCGGACATACAGTTGCAGGCATGGGCAGAGCAGCAGGTCAGGGCGAATCCCCTTCAGCATTCCGATAACCAGTTTCTCGATGAACTGGTCCGTAAACAGCAGGCTGCTCAGAAGGATAAACCACAGCAGGGCGCCGTGTACTTTGTGTCCTTCTCCATTCCCGAAGAGGGGCTGAAACGGATGCTGGGCGAAACCCGGCACTACGGTATTCCGGCCACACTGCGGGGCATGGTGAACAATGACCTGAAGACCACCGCT…	WP_001080259.1	MNRKIFALFALTAGMHLAVHASENVNTTENRQFLKQQETLSQQLREKPDIQLQAWAEQQVRANPLQHSDNQFLDELVRKQQAAQKDKPQQGAVYFVSFSIPEEGLKRMLGETRHYGIPATLRGMVNNDLKTTAEAVLSLVKDGATDGVQIDPTLFSQYGIRSVPALVVFCSQGYDIIRGNLRVGQALEKVAATGDCRQVAHDLLAGKGDSGK
IncFIA_trbD	C0634_RS01325	Derived by automated computational analysis using gene prediction method: GeneMarkS-2+.	conjugal transfer protein TrbD		TATGGCTGCTGTCGGTGTGATGAAGAAGGGTATGTCGATGAGTTTATTTTCTTCTCCGGGGCATATTGTGGTTGCCGGACAATCCGGTGGCGGAAAATCTGTTCCGGTGAAAGAACTAATCGACAGAATTATTCAGAAATATAAGGAGCCCTTCGATGAATAA	WP_000741714.1	MAAVGVMKKGMSMSLFSSPGHIVVAGQSGGGKSVPVKELIDRIIQKYKEPFDE
IncFIA_trbE	AVR69_RS25370	Derived by automated computational analysis using gene prediction method: Protein Homology.	conjugal transfer protein TrbE		ATGAAAGTCATATTCACTTCTAATCGTCTTGTTGATTTTCTTATCCGGCTTTTGATTACAGCGATTGTCATTTCTCCGGTAATTATCTGGTCGTGGGATACGGTAAAAGAAACCACGGCAGACGGGATGCTTGCCGCTGCTTTCGTTATCCTTTACTCCGGTGTGCTCCTGTTTATTCTGTATTTTTGTTTTTCTGCCCTGACTGGCCTGCAGAAAGCTGATGAAAGAAAAAATGATGAAAGGAATGAAGATGAATAAA	WP_000864347.1	MKVIFTSNRLVDFLIRLLITAIVISPVIIWSWDTVKETTADGMLAAAFVILYSGVLLFILYFCFSALTGLQKADERKNDERNEDE
IncFIA_trbF	AVR69_RS25330	Derived by automated computational analysis using gene prediction method: Protein Homology.	F-type conjugal transfer protein TrbF		ATGAATCATCAGAAATATCAGAGGGAACTTATGATGAAAGAAAAAATAAATGATACAGAACCGGGAATCAAACAAATTGAAAGGGAGATTGAACGTGGTTGTGATAATGCAAAAAAATACTTCTGGCTTTTTGTGGTTTTCTTTGCTGCCGGATTGATTGTAAGGAACGTTATGCATGATTTTTTCAGTGCCGGTATTGATTCGTGGAAAGCTGACCCGGAATTAAATAATTTTCGTTATATGTGGAACACCCTGATGTATGTCATTCCGATTATGTTATATGCGCTTGCAGCTGGTTTTCTTGCTGCGGCTTCTCTGTCGCCGTTGTGCGAAATAATATTTGGGGGTGTCCGGATATTCCTGCTGAAACGCCGTATGCGCCGGGAGAACACATTAAGG…	WP_001348758.1	MNHQKYQRELMMKEKINDTEPGIKQIEREIERGCDNAKKYFWLFVVFFAAGLIVRNVMHDFFSAGIDSWKADPELNNFRYMWNTLMYVIPIMLYALAAGFLAAASLSPLCEIIFGGVRIFLLKRRMRRENTLREGSNNASH
IncFIA_trbI	AVR69_RS25400	Derived by automated computational analysis using gene prediction method: Protein Homology.	type-F conjugative transfer system protein TrbI		ATGACCACAACGCAAAAAACGACTGATGTTACAGCCCCCCGACGCAGCCACTGGTGGTGGACGGTGCCGGGATGCCTGGCAATGGTGTTACTGAACGCAGCCGTCAGTTACGGCATTGTCAGACTGAACGCACCGGTGACTGCCGCCTTCAACATGAAACAGACTGTGGATGCATTTTTTGACAGCGCCAGTCAGAAACAACTGTCAGAAGCACAGTCAAAAGCCCTTTCAGCGCGTTTTAACACGGCACTGGAAGCCAGCCTGCAGGCGTGGCAGCAGAAACACCACGCGGTCATTCTGGTGTCGCCTGCCGTGGTACAGGGGGCTCCGGATATCACCCGGGAAATCCAGCAGGATATTGCCCGGCGAATGAGAGCGGAACCATGAG	WP_000214084.1	MTTTQKTTDVTAPRRSHWWWTVPGCLAMVLLNAAVSYGIVRLNAPVTAAFNMKQTVDAFFDSASQKQLSEAQSKALSARFNTALEASLQAWQQKHHAVILVSPAVVQGAPDITREIQQDIARRMRAEP
IncFIA_trbJ	AVR69_RS25335	Derived by automated computational analysis using gene prediction method: Protein Homology.	P-type conjugative transfer protein TrbJ		ATGCCGCCAGTTTTATGGCGCGGATGGATACCGTTCTGCAGATATACGGAGAGGAAAAAGGTGCGAAATAAGCAGGTGGTGTTACTCATTGCCGGAATATCCGGCATCGCGACGGGAATAATCGTCAGCCTGAATATCCCCTTTATCCGTCAGGGGCTTTTTTATCCCGCCAGCCCTGTGGAAATTGTCGTTTCGCTGTGTCTTACCTTTTCTGTTTCTGTTGTGTTTTTTGTGGGGGCAATTGTGGGATGGATTTCGGTGTCTGAAATATATTACAGCCGCATGACCTGTCTGCATGAATCATCAGAAATATCAGAGGGAACTTATGATGAAAGAAAAAATAAATGAT	WP_071571857.1	MPPVLWRGWIPFCRYTERKKVRNKQVVLLIAGISGIATGIIVSLNIPFIRQGLFYPASPVEIVVSLCLTFSVSVVFFVGAIVGWISVSEIYYSRMTCLHESSEISEGTYDERKNK
IncFIB_traA	HXF02_RS00350	Derived by automated computational analysis using gene prediction method: Protein Homology.	type IV conjugative transfer system pilin TraA		ATGAATGCTGTTTTAAGTGTTCAGGGTGCTTCTGCGCCCGTCAAAAAGAAGTCGTTTTTTTCCAAATTCACTCGTCTGAATATGCTTCGCCTGGCTCGCGCAGTGATCCCGGCTGCTGTTCTGATGATGTTCTTCCCGCAGCTGGCGATGGCCGCCGGCAGCAGTGGTCAGGACCTGATGGCAAGCGGTAACACCACGGTTAAGGCGACCTTCGGTAAGGACTCCAGTGTTGTTAAATGGGTTGTTCTGGCTGAAGTTCTGGTCGGTGCTGTCATGTACATGATGACCAAAAACGTCAAGTTCCTGGCCGGTTTTGCCATCATCTCTGTATTTATTGCTGTGGGTATGGCCGTCGTTGGCCTCTGA	WP_000994779.1	MNAVLSVQGASAPVKKKSFFSKFTRLNMLRLARAVIPAAVLMMFFPQLAMAAGSSGQDLMASGNTTVKATFGKDSSVVKWVVLAEVLVGAVMYMMTKNVKFLAGFAIISVFIAVGMAVVGL
IncFIB_traB	HXF02_RS00370	Derived by automated computational analysis using gene prediction method: Protein Homology.	conjugal transfer protein TraB		ATGGCCAGTATCAATACCATTGTGAAACGCAAGCAGTACCTGTGGCTGGGGATTGTGGTTGTCGGTACAGCCTCCGCGATTGGTGGGGCACTGTATCTGTCTGATGTGGACATGTCCGGTAACGGTGAAACCGTGGCTGAACAGGAGCCTGTGCCGGATATGACCGGTGTGGTGGATACGACCTTTGATGACAAGGTGCGTCAGCATGCCACCACCGAGATGCAGGTGACGGCAGCGCAGATGCAGAAGCAGTATGAGGAAATCCGTCGTGAGCTGGATGTTCTGAACAAACAGCGCGGTGATGACCAGCGTCGTATTGAAAAGTTGGGACAGGACAATGCCGCCCTGGCAGAGCAGGTAAAAGCCCTGGGTGCTAATCCCGTCACGGCGACCGGTGAG…	WP_000146685.1	MASINTIVKRKQYLWLGIVVVGTASAIGGALYLSDVDMSGNGETVAEQEPVPDMTGVVDTTFDDKVRQHATTEMQVTAAQMQKQYEEIRRELDVLNKQRGDDQRRIEKLGQDNAALAEQVKALGANPVTATGEPVPQMPASPPGPEGEPQPGNTPVSFPPQGSVAVPPPTAFYPGNGVTPPPQVTYQSVPVPNRIQRKVFTRNEGKQGPSLPYIPSGSFAKAMLIEGADANASVTGNESTVPMQLRITGLVEMPNSKTYDATGCFVGLEAWGDVSSERAIVRTRNISCLKDGKTIDMPIKGHVSFRGKNGIKGEVVMRNGKILGWAWGAGFVDGIGQGMERASQPAVGLGATAAYGAGDVLKMGIGGGASKAAQTLSDYYIKRAEQYHPVIPIGAGNEV…
IncFIB_traC	HXF02_RS00400	Derived by automated computational analysis using gene prediction method: Protein Homology.	type IV secretion system protein TraC		GTGAATAACCCACTTGAGGCCGTCACTCAGGCGGTTAACTCCCTCGTCACAGCACTGAAACTGCCTGACGAATCCGCAAAGGCCAATGAAGTTCTGGGCGAAATGAGCTTCCCGCAGTTCAGCCGTCTGCTGCCGTACCGTGATTACAACCAGGAATCCGGTCTGTTCATGAATGACACCACGATGGGCTTTATGCTGGAAGCCATTCCCATCAATGGGGCGAATGAGTCCATTGTGGAGGCCCTCGATCATATGCTGCGCACCAAACTGCCGCGCGGTATTCCGTTGTGTATCCATCTGATGTCCAGTCAGCTGGTTGGTGACAGGATTGAATACGGGCTGCGTGAGTTCTCCTGGTCTGGCGAACAGGCCGAACGGTTTAACGCGATTACCCGGGCC…	WP_001064243.1	MNNPLEAVTQAVNSLVTALKLPDESAKANEVLGEMSFPQFSRLLPYRDYNQESGLFMNDTTMGFMLEAIPINGANESIVEALDHMLRTKLPRGIPLCIHLMSSQLVGDRIEYGLREFSWSGEQAERFNAITRAYYMKAAATQFPLPEGMNLPLTLRHYRVFISYCSPSKKKSRADILEMENLVKIIRASLQGASITTQTVDAQAFIDIVGEMINHNPDSLYPKRRQLDPYSDLNYQCVEDSFDLKVRADYLTLGLRENGRNSTARILNFHLARNPEIAFLWNMADNYSNLLNPELSISCPFILTLTLVVEDQVKTHSEANLKYMDLEKKSKTSYAKWFPSVEKEAKEWGELRQRLGSGQSSVVSYFLNITAFCKDNNETALEVEQDILNSFRKNGFELI…
IncFIB_traD	HXF02_RS00490	Derived by automated computational analysis using gene prediction method: Protein Homology.	type IV conjugative transfer system coupling protein TraD		ATGAGTTTTAACGCAAAGGATATGACCCAGGGCGGTCAGATTGCGTCCATGCGTATCCGCATGTTCAGCCAGATCGCCAATATCATGCTTTACTGCCTGTTTATTTTTTTCTGGATACTCGTTGGTCTGGTTTTATGGATAAAAATAAGCTGGCAGACGTTTGTGAACGGCTGTATTTACTGGTGGTGTACCACGCTGGAAGGCATGCGGGATTTAATCAAATCCCAGCCGGTCTATGAGATCCAGTATTACGGTAAAACCTTCCGCATGAACGCTGCTCAGGTACTGCATGACAAATATATGATCTGGTGCAGTGAGCAGTTATGGTCCGCCTTCGTGCTGGCTGCTGTTGTGGCACTGGTTATTTGCCTGATTACCTTCTTTGTTGTCTCCTGGATT…	WP_000009350.1	MSFNAKDMTQGGQIASMRIRMFSQIANIMLYCLFIFFWILVGLVLWIKISWQTFVNGCIYWWCTTLEGMRDLIKSQPVYEIQYYGKTFRMNAAQVLHDKYMIWCSEQLWSAFVLAAVVALVICLITFFVVSWILGRQGKQQSENEVTGGRQLTDNPKDVARMLKKDGKDSDIRIGDLPIIRDSEIQNFCLHGTVGAGKSEVIRRLANYARQRGDMVVIYDRSGEFVKSYYDPSIDKILNPLDARCAAWDLWKECLTQPDFDNTANTLIPMGTKEDPFWQGSGRTIFAEAAYLMRNDPNRSYSKLVDTLLSIKIEKLRTYLRNSPAANLVEEKIEKTAISIRAVLTNYVKAIRYLQGIEHNGEPFTIRDWMRGVREDQKNGWLFISSNADTHASLKPVIS…
IncFIB_traE	HXF02_RS00360	Derived by automated computational analysis using gene prediction method: Protein Homology.	type IV conjugative transfer system protein TraE		ATGGAACACGGTGCCCGTTTAAGTACCAGTCGTGTAATGGCCATCGCCTTTATATTTATGTCAGTGCTTATTGTTCTCAGCCTCTCTGTTAACGTCATTCAGGGGGTGAATAACTACCGTCTTCAGAATGAGCAACGCACTGCCGTGACGCCAATGGCATTTAATGCCCCCTTTGCCGTGTCACAGAACAGTGCCGACGCCTCTTATTTACAGCAGATGGCGCTGTCATTTATTGCCCTCCGTCTGAATGTTTCATCAGAAACCGTCGATGCCTCACATCAGGCGCTTCTGCAATATATCCGCCCGGGCGCACAGAACCAGATGAAAGTTATTCTGGCTGAAGAAGCGAAGCGTATTAAAAACGATAACGTGAACTCAGCCTTTTTCCAGACCAGTGTT…	WP_000399792.1	MEHGARLSTSRVMAIAFIFMSVLIVLSLSVNVIQGVNNYRLQNEQRTAVTPMAFNAPFAVSQNSADASYLQQMALSFIALRLNVSSETVDASHQALLQYIRPGAQNQMKVILAEEAKRIKNDNVNSAFFQTSVRVWPQYGRVEIRGVLKTWIGDSKPFTDIKHYILILKRENGVTWLDNFGETDDEKK
IncFIB_traF	HXF02_RS00435	Derived by automated computational analysis using gene prediction method: Protein Homology.	type-F conjugative transfer system pilin assembly protein TraF		ATGAAAGAAAAAGTGATGAAAGGAATGAAGATGAATAAAGCATTACTGCCACTGTTACTCTGCTGCTTTATTTTTCCGGCGTCAGGAAAAGATGCAGGCTGGCAGTGGTATAACGAGAAAATAAATCCGAAGGAAAAAGAAAATAAACCTGTACCTGCAGCCCCCCGTCAGGAACCGGATATTATGCAGAAACTGGCCGCACTGCAGACGGCAACAAAGCGGGCGCTGTACGAAGCCATTCTGTATCCCGGCGTGGATAATTTTGTGAAATATTTCCGGCTGCAAAATTACTGGGCTCAGCAGGCCGGGCTTTTCACCATGAGCGCCAGAAAGGCCATGCTGGCACATCCTGAACTGGACTATAACCTGCAGTACAGTCATTACAACGGCACGGTACGG…	WP_001030367.1	MNKALLPLLLCCFIFPASGKDAGWQWYNEKINPKEKENKPVPAAPRQEPDIMQKLAALQTATKRALYEAILYPGVDNFVKYFRLQNYWAQQAGLFTMSARKAMLAHPELDYNLQYSHYNGTVRNQLAADQAQQRQAIAKLAEHYGIMFFYRGQDPIDGQLAQVINGFRDTYGLSVIPVSVDGVINPLLPDSRTDQGQAQRLGVKYFPAMMLVDPKQGSVRPLSYGFISQDDLAKQFLNVSEDFKPNF
IncFIB_traG	HXF02_RS00475	Derived by automated computational analysis using gene prediction method: Protein Homology.	conjugal transfer mating pair stabilization protein TraG		GTGAATGAAGTTTATGTGATTGCCGGTGGTGAGTGGTTGCGGAATAACCTGAACGCCATTGCCGCCTTTATGGGAACCTGGACGTGGGATTCCATTGAAAAAATTGCGCTCACATTGTCTGTTCTCGCGGTGGCCGTAATGTGGGTACAGCGGCACAACGTGATGGATTTGCTGGGCTGGGTGGCCGTGTTTGTGCTTATCAGCCTGCTGGTTAATGTCCGCACATCGGTGCAGATTATTGATAACAGTGACCTGGTCAAAGTTCACCGGGTGGATAATGTGCCGGTCGGTCTGGCGATGCCACTTTCACTGACGACCCGTATCGGGCATGCAATGGTGGCCAGTTACGAGATGATCTTCACGCAACCGGACAGCGTCACCTACAGCAAAACGGGGATG…	WP_001007055.1	MNEVYVIAGGEWLRNNLNAIAAFMGTWTWDSIEKIALTLSVLAVAVMWVQRHNVMDLLGWVAVFVLISLLVNVRTSVQIIDNSDLVKVHRVDNVPVGLAMPLSLTTRIGHAMVASYEMIFTQPDSVTYSKTGMLFGANLIVKSTDFLSRNPEIINLFQDYVQNCVLGDIYLNHKYTLEDLMASADPYTLIFSRPSPLRGVYDNNNNFITCKDASVTLKDRLNLDTKTGGKTWHYYVQQIFGGRPDPDLLFRQLVSDSYSYFYGSSQSASQIMRQNVTMNALKEGITSNAARNGDTASLVSLATTSSMEKQRLAHVSIGHVTMRNLPMVQTILTGIAIGIFPLLILAAVFNKLTLSVLKGYVFALMWLQTWPLLYAILNSAMTFYAKQNGAPVVLSELSQ…
IncFIB_traH	HXF02_RS00470	Derived by automated computational analysis using gene prediction method: Protein Homology.	conjugal transfer protein TraH		ATGATGCCACGCATTAAACCTCTTCTGGTTCTTTGTGCCGCCTTACTGACGGTGACGCCTGCAGCGTCAGCGGATGTGAACAGCGACATGAATCAGTTCTTTAATAAGCTGGGATTTGCTTCCAATACCACACAGCCGGGCGTCTGGCAGGGGCAGGCCGCCGGCTATGCTTACGGTGGCTCCCTGTATGCCCGTACTCAGGTCAAAAATGTTCAGCTAATTTCCATGACGCTGCCGGATATCAATGCTGGATGTGGCGGCATCGACGCCTATCTCGGCTCGTTCAGTTTTATTAATGGTGAGCAGTTGCAGCGTTTTGTTAAGCAGATTATGAGCAATGCTGCCGGTTACTTTTTTGACCTTGCCCTGCAGACAACGGTGCCGGAAATAAAAACCGCA…	WP_021553026.1	MPRIKPLLVLCAALLTVTPAASADVNSDMNQFFNKLGFASNTTQPGVWQGQAAGYAYGGSLYARTQVKNVQLISMTLPDINAGCGGIDAYLGSFSFINGEQLQRFVKQIMSNAAGYFFDLALQTTVPEIKTAKDFLQKMASDINSMNLSSCQAAQGIIGGLFPRTQVSQQKVCQDIAGESNIFADWAASRQGCTVGGKSDSVRDKASDKDKERVTKNINIMWNALSKNRMFDGNKELKEFVMTLTGSLVFGPNGEITPLSARTTDRSIIRAMMEGGTAKISHCNDSDKCLKVVADTPVTISRDNALKSQITKLLASIQNKAVSDTPLDDKEKGFISSTTIPVFKYLVDPQMLGVSNSMIYQLTDYIGYDILLQYIQELIQQARAMVATGNYDEAVIGHI…
IncFIB_traI	HXF02_RS00505	Derived by automated computational analysis using gene prediction method: Protein Homology.	conjugative transfer relaxase/helicase TraI		ATGATGAGTATTGCGCAGGTCAGATCGGCCGGAAGTGCCGGGAACTATTATACCGACAAGGATAATTACTATGTGCTGGGCAGCATGGGAGAACGCTGGGCCGGCAGGGGGGCTGAACAGCTGGGGCTGCAGGGCAGTGTCGATAAGGATGTTTTTACCCGTCTTCTGGAGGGCAGGCTGCCGGACGGAGCGGATCTAAGCCGCATGCAGGATGGCAGTAACAGGCATCGTCCCGGCTACGATCTGACCTTCTCCGCCCCCAAAAGTGTCTCCATGATGGCCATGTTAGGTGGCGATAAGCGCCTGATTGATGCACATAATCAGGCCGTGGATTTTGCTGTCCGTCAGGTGGAGGCGCTGGCCTCCACACGGGTGATGACGGACGGACAGTCAGAAACG…	WP_000987005.1	MMSIAQVRSAGSAGNYYTDKDNYYVLGSMGERWAGRGAEQLGLQGSVDKDVFTRLLEGRLPDGADLSRMQDGSNRHRPGYDLTFSAPKSVSMMAMLGGDKRLIDAHNQAVDFAVRQVEALASTRVMTDGQSETVLTGNLVMALFNHDTSRDQEPQLHTHAVVANVTQHNGEWKTLSSDKVGKTGFIENVYANQIAFGRLYREKLKEQVEALGYETEVVGKHGMWEMPGVPVEAFSGRSQTIREAVGEDASLKSRDVAALDTRKSKQHVDPEIKMAEWMQTLKETGFDIRAYRDAADQRADLRTLTPGPASQDGPDVQQAVTQAIAGLSERKVQFTYTDVLARTVGILPPENGVIERARAGIDEAISREQLIPLDREKGLFTSGIHVLDELSVRALSRDI…
IncFIB_traJ	HXF02_RS00340	Derived by automated computational analysis using gene prediction method: Protein Homology.	conjugal transfer transcriptional regulator TraJ		ATGTATCCGATGGATCGTATTCAACAAAAACATGCTCGTCAAATAGATCTGCTGGAAAATCTGACGGCAGTTATTCAGGATTATCCAAATCCAGCCTGTATCAGGGACGAAACTGGAAAATTTATTTTTTGCAATACGCTGTTTCATGAGTCATTTCTTACACAAGATCAAAGTGCTGAAAAATGGCTTCTGTCGCAGAGAGATTTTTGTGAATTGATCTCTGTCACAGAGATGGAAGCATATAGGAATGAGCATACGCATCTTAATCTTGTAGAGGATGTTTTTATTCAGAATAGATTCTGGACAATATCTGTCCAGTCATTTCTTAATGGACACAGAAATATTATTCTGTGGCAATTTTATGATGCTGCTCATGTTCGTCATAAAGACAGTTATAAT…	WP_000283385.1	MYPMDRIQQKHARQIDLLENLTAVIQDYPNPACIRDETGKFIFCNTLFHESFLTQDQSAEKWLLSQRDFCELISVTEMEAYRNEHTHLNLVEDVFIQNRFWTISVQSFLNGHRNIILWQFYDAAHVRHKDSYNQKTIVSDDIRNIIRRMSDDSSVSSYVNDVFYLYSTGISHNAIARILNISISTSKKHASLICDYFSVSNKDELIILLYNKKFIYYLYEKAMCIINTR
IncFIB_traK	HXF02_RS00365	Derived by automated computational analysis using gene prediction method: Protein Homology.	type-F conjugative transfer system secretin TraK		ATGAGAAAAAATAATACGGCAATAATATTCGGCAGCCTGTTTTTTTCCTGCAGCGTGATGGCCGCAAACGGTACGCTGGCCCCCACCGTGGTGCCAATGGTGAACGGTGGTCAGGCCAGTATTGCCATCAGCAATACCAGCCCGAATCTGTTTACCGTTCCCGGTGACCGGATTATCGCCGTGAACAGTCTGGATGGTGCCCTGACCAATAATGAGCAGACCGCCTCCGGCGGTGTGGTGGTTGCCACCGTCAACAAAAAGCCCTTTACGTTCATTCTGGAAACAGAACGTGGTCTGAATCTTTCCATTCAGGCCGTTCCCCGTGAAGGCGCGGGGCGTACCATTCAGCTGGTCAGTGACCTGCGCGGAACCGGAGAAGAAGCCGGTGCGTGGGAAACG…	WP_072095570.1	MFGSLFFSCSVMAANGTLAPTVVPMVNGGQASIAISNTSPNLFTVPGDRIIAVNSLDGALTNNEQTASGGVVVATVNKKPFTFILETERGLNLSIQAVPREGAGRTIQLVSDLRGTGEEAGAWETSTPYESLLVTISQAVRGGKLPAGWYQVPVTKETLQAPAGLSSVADAVWTGNHLKMVRFAVENKTLSALNIRESDFWQPGTRAVMFSQPASQLLAGARMDVYVIRDGEGN
IncFIB_traL	HXF02_RS00355	Derived by automated computational analysis using gene prediction method: Protein Homology.	type IV conjugative transfer system protein TraL		ATGTCGGGAGACGAGAATAAACTTAAGAAATATCGTTTCCCGGAAACACTGACCAACCAGAGCCGCTGGTTTGGCCTGCCACTGGATGAACTGATCCCCGCAGCAATCTGTATTGGCTGGGGTATCACAACATCGAAATATCTGTTCGGTATTGGTGCAGCGGTTCTGGTTTATTTCGGGATTAAAAAACTGAAAAAAGGGCGGGGCAGTTCCTGGTTACGTGACCTGATTTACTGGTATATGCCAACAGCCCTGCTGCGCGGTATTTTTCATAATGTTCCCGATTCGTGTTTCCGGCAGTGGATTAAATAG	WP_000012106.1	MSGDENKLKKYRFPETLTNQSRWFGLPLDELIPAAICIGWGITTSKYLFGIGAAVLVYFGIKKLKKGRGSSWLRDLIYWYMPTALLRGIFHNVPDSCFRQWIK
IncFIB_traM	HXF02_RS00335	Derived by automated computational analysis using gene prediction method: Protein Homology.	relaxosome protein TraM		ATGGCTAAGGTGAACCTGTATATCAGCAATGATGCCTATGAAAAAATAAATGCGATTATTGAGAAGCGTCGACAGGAAGGGGCAAGGGAAAAAGATGTCAGTTTTTCAGCAACAGCTTCAATGCTTCTTGAACTGGGGCTTCGTGTACATGAGGCTCAGATGGAGCGTAAAGAGTCTGCATTTAATCAGACTGAGTTTAATAAATTGCTTCTTGAATGCGTTGTAAAAACACAATCATCAGTAGCGAAAATTTTGGGTATTGAGTCTCTCAGTCCTCATGTCTCCGGAAATTCAAAGTTTGAATATGCCAATATGGTTGAAGATATCAGGGAGAAGGTATCATCTGAGATGGAACGATTTTTTCCAAAAAATGATGATGAATAA	WP_001151527.1	MAKVNLYISNDAYEKINAIIEKRRQEGAREKDVSFSATASMLLELGLRVHEAQMERKESAFNQTEFNKLLLECVVKTQSSVAKILGIESLSPHVSGNSKFEYANMVEDIREKVSSEMERFFPKNDDE
IncFIB_traN	HXF02_RS00420	Derived by automated computational analysis using gene prediction method: Protein Homology.	type-F conjugative transfer system pilin assembly protein TrbC		ATGAAACGTATTTTACCTCTGATACTGGCTCTGGTTGCCGGCATGGCACAGGCTGACAGCAACAGTGATTACCGGGCCGGCTCTGATTTTGCTCACCAGATCAAAGGACAGGGAAGCAGCAGTATTCAGGGCTTTAAGCCACAGGAGAGTATCCCCGGCTATAACGCGAATCCGGACGAGACAAAATACTACGGTGGCGTGACTGCCGGCGGGGATGGCGGCCTGAAAAATGACGGCACCACGGAATGGGCGACCGGTGAAACCGGAAAAACCATCACAGAGTCCTTCATGAACAAGCCGAAAGACATTCTTTCACCGGATGCACCGTTTATCCAGACCGGCAGGGATGTGGTGAACCGGGCTGACAGCATTGTGGGAAACACCGGGCAGCAGTGCAGT…	WP_000821835.1	MKRILPLILALVAGMAQADSNSDYRAGSDFAHQIKGQGSSSIQGFKPQESIPGYNANPDETKYYGGVTAGGDGGLKNDGTTEWATGETGKTITESFMNKPKDILSPDAPFIQTGRDVVNRADSIVGNTGQQCSAQEISRSEYTNYTCERDLQVEQYCTRTARMELQGSTTWETRTLEYEMSQLPAREVNGQYVVSITSPVTGEIVDAHYSWSRTYLQKSVPMTITVLGTPLSWNAKYSADASFTPVQKTLTAGVAFTSSHPVRVGNTKFKRHTAMKLRLVVRVKKASYTPYVVWSESCPFSKELGKLTKTECTEAGGNRTLVKDGQSYSMYQSCWAYRDTYVTQSADKGTCQTYTDNPACTLVSHQCAFYSEEGACLHEYATYSCESKTSGKVMVCGGD…
IncFIB_traP	HXF02_RS00375	Derived by automated computational analysis using gene prediction method: Protein Homology.	conjugal transfer protein TraP		ATGGCAAATAATATGTCGTCCCGTCAGGCGTGCCATGCCGCCCGGTATGTTGTCGCCCGGGTTCTGCGAGGACTGTTCTGGTGTCTGAAGTACACCGTCATTCTGCCACTGGCCACAATGGCCCTGATGGCTCTGTTTGTTTTATGGAAGGACAACACCACGCCGGGGAAATTACTGGTTAAGGAGATTAACTTCGTAAGACAAACAGCACCTGCCGGACAGTTCCCGGTCAGTGAATGCTGGTTTTCTTCCTCTGATTCTTCAGGCAGATCAGAAATACAGGGTATCTGCCATTACCGCGCGGCTGATGCTGCAGATTATGTCAGGGAGACTGACCGGTCACTGATGCAACTGGTCACCGCATTATGGGCAACACTGGCACTGATGTATGTCTCGCTG…	WP_000002792.1	MANNMSSRQACHAARYVVARVLRGLFWCLKYTVILPLATMALMALFVLWKDNTTPGKLLVKEINFVRQTAPAGQFPVSECWFSSSDSSGRSEIQGICHYRAADAADYVRETDRSLMQLVTALWATLALMYVSLAAITGKYPVRPGKMKCIRVVTADEHLKEVYTEDASLPGKIRKCPVYLPDDRTNRNNGDKNEHA
IncFIB_traQ	HXF02_RS00450	Derived by automated computational analysis using gene prediction method: Protein Homology.	type-F conjugative transfer system pilin chaperone TraQ		ATGATAAGTAAACGCAGATTCTCTTTACCCCGGCTTGATATTACGGGAATGTGGGTATTTTCCCTGGGTGTCTGGTTTCATATCGTCGCCCGTCTTGTTTACAGCAAACCCTGGATGGCTTTTTTTCTGGCGGAGCTGATTGCGGCCATTCTCGTACTGTTCGGCGCATACCAGGTGCTGGATGCATGGATTGCCCGTGTCAGCCGGGAAGAGCGTGAGGCACTGGAAGCCAGGCAACAGGCCATGATGGAAGGGCAGCAGGAGGGCGGACATGTCTCTCACTAA	WP_000624109.1	MISKRRFSLPRLDITGMWVFSLGVWFHIVARLVYSKPWMAFFLAELIAAILVLFGAYQVLDAWIARVSREEREALEARQQAMMEGQQEGGHVSH
IncFIB_traR	HXF02_RS00395	Derived by automated computational analysis using gene prediction method: Protein Homology.	conjugal transfer protein TraR		GTGAGTGATGAAGCCGATGAAGCATATTCAGTGACAGAACAACTGACCATGACAGGAATAAACCGGATACGCCAGAAAATAAATGCTCATGGTATTCCTGTTTATCTCTGTGAAGCATGCGGAAATCCTATTCCGGAAGCCCGGCGGAAAATATTTCCCGGTGTGACGTTGTGCGTTGAATGTCAGGCGTATCAGGAAAGACAGAGAAAACATTATGCATAA	WP_001278689.1	MSDEADEAYSVTEQLTMTGINRIRQKINAHGIPVYLCEACGNPIPEARRKIFPGVTLCVECQAYQERQRKHYA
IncFIB_traS	HXF02_RS00480	"TraS, as the term is used in F-like plasmids, is a plasmid entry exclusion protein. It interacts with the F-like plasmid mating stabilization protein TraG; Derived by automated computational analysis using gene prediction method: Protein Homology."	conjugal transfer entry exclusion protein TraS		ATGATTACACAACAAATTATCAGTAGTGAGTTGGAAGTTTTAAAGAAACATATTGACTCAGGAGATATTAGAATTCCGTCACTATGGCAGGGATTAAAACCCGGGCTTATCATCATGGGGTGGATGATTTTTTGTCCCTTGCTAATGTCATTTCTAATAACACAAAAGACAAGTGAAACACTCACTGCTGTGTTAGCCGGAGGATGGCTTGGACTTATTATTCTGTTTATTGTGGCAAGGATTAGAATGTTATATTTCTCTCTGCCGGAAGAATTCCTAAAGACATCATCCGTAATGAGGGTTATATCATCAAAACTTAAAGTGTATTTCATTGTGTATATGGGAGTTATATTTTTATGGTCTTTTTTAGGTGGAGGGATTATATACGGTTTTGGCGCA…	WP_000632670.1	MITQQIISSELEVLKKHIDSGDIRIPSLWQGLKPGLIIMGWMIFCPLLMSFLITQKTSETLTAVLAGGWLGLIILFIVARIRMLYFSLPEEFLKTSSVMRVISSKLKVYFIVYMGVIFLWSFLGGGIIYGFGAILVTVIMAFLIQLDIGRYQFVGVIDAINSYVKNKKLSRVK
IncFIB_traT	HXF02_RS00485	Derived by automated computational analysis using gene prediction method: Protein Homology.	complement resistance protein TraT		ATGATGAAAACAAAAAAACTAATGATGGTTGCACTGGTCAGTTCCACTCTGGCCCTTTCAGGGTGTGGTGCGATGAGCACAGCAATCAAGAAGCGTAACCTTGAGGTGAAGACTCAGATGAGTGAGACCATCTGGCTTGAACCCGCCAGCGAACGCACGGTATTTCTGCAGATCAAAAACACGTCTGATAAAGACATGAGTGGGCTGCAGGGCAAAATTGCTGATGCTGTGAAAGCAAAAGGGTATCAGGTGGTGACTTCTCCGGATAAAGCCTACTACTGGATTCAGGCGAATGTGCTGAAGGCCGATAAGATGGATCTGCGGGAGTCTCAGGGATGGCTGAACCGTGGTTATGAAGGCGCAGCAGTTGGTGCAGCGTTAGGTGCCGGTATCACCGGA…	WP_000850422.1	MKTKKLMMVALVSSTLALSGCGAMSTAIKKRNLEVKTQMSETIWLEPASERTVFLQIKNTSDKDMSGLQGKIADAVKAKGYQVVTSPDKAYYWIQANVLKADKMDLRESQGWLNRGYEGAAVGAALGAGITGYNSNSAGATLGVGLAAGLVGMAADAMVEDVNYTMITDVQIAERTKATVTTDNVAALRQGTSGAKIQTSTETGNQHKYQTRVVSNANKVNLKFEEAKPVLEDQLAKSIANIL
IncFIB_traU	HXF02_RS00415	Derived by automated computational analysis using gene prediction method: Protein Homology.	conjugal transfer pilus assembly protein TraU		ATGAAGCGAAGGCTGTGGCTGCTGATGTTATTCCTTTTCGCCGGTCATGTCCCTGCGGCGTCTGCGGATTCTGCCTGTGAGGGGCGTTTTGTAAACCCGATCACAGATATCTGCTGGAGCTGTATTTTCCCGCTCTCGCTGGGCAGTATCAAAGTCAGTCAGGGCAAGGTCCCCGACACGGCGAACCCGTCGATGCCCATTCAGATTTGTCCGGCACCGCCGCCGCTGTTCAGGCGTATCGGGCTGGCCATTGGTTACTGGGAGCCGATGGCGTTGACGGACGTCACCCGGTCACCGGGATGCATGGTGAACCTGGGCTTCAGCCTGCCGGCTTTTGGTAAAACGGCACAGGGAACGGCGAAAAAGGATGAGAAGCAGGTAAATGGGGCGTTCTATCAC…	WP_000830185.1	MKRRLWLLMLFLFAGHVPAASADSACEGRFVNPITDICWSCIFPLSLGSIKVSQGKVPDTANPSMPIQICPAPPPLFRRIGLAIGYWEPMALTDVTRSPGCMVNLGFSLPAFGKTAQGTAKKDEKQVNGAFYHVHWYKYPLTYWLNIITSLGCLEGGDMDIAYLSEIDPTWTDSSLTTILNPEAVIFANPIAQGACAADAIASAFNMPLDVLFWCAGSQGSMYPFNGWVSNESSPLQSSLLVSERMAFKLHRQGMIMETIGKNNAVCNEYPSPILPKERWRYQMVNMYPDSGQCHPFGRSVTRWETGKNPPNTKKNFGYLMWRKRNCVFL
IncFIB_traV	HXF02_RS00390	Derived by automated computational analysis using gene prediction method: Protein Homology.	type IV conjugative transfer system lipoprotein TraV		ATGAAACAGACTTCTTTCTTTATTCCTCTGCTGGGGACCTTATTACTTTACGGCTGTGCCGGAACCAGTACGGAATTTGAGTGTAACGCCACCACATCCGATACCTGTATGACGATGGAGCAGGCCAATGAGAAGGCCAAAAAACTGGAGCGGTCCTCAGAAGCAAAGCCGGTTGCGGCATCACTGCCGCGCCTGGCTGAAGGGAACTTCCGGACAATGCCGGTGCAGACCGTCACCGCGACCACTCCGTCCGGCAGCAGACCTGCGGTGACAGCACATCCGGAGCAGAAACTGCTGGCACCTCGCCCGCTGTTTACCGCTGCCCGGGAAGTGAAAACGGTTGTTCCGGTCAGTTCAGTTACGCCGGTAACACCTCCTCGTCCGCTAAGAACGGGTGAG…	WP_010892541.1	MKQTSFFIPLLGTLLLYGCAGTSTEFECNATTSDTCMTMEQANEKAKKLERSSEAKPVAASLPRLAEGNFRTMPVQTVTATTPSGSRPAVTAHPEQKLLAPRPLFTAAREVKTVVPVSSVTPVTPPRPLRTGEQTAALWIAPYIDNQDVYHQPSSVFFVIKPSAWGKPRIN
IncFIB_traW	HXF02_RS00410	Derived by automated computational analysis using gene prediction method: Protein Homology.	type-F conjugative transfer system protein TraW		ATGAGATGCCGGGGGCTGATTGCCCTGCTGATATGGGGGCAGAGTGTGGCCGCCGCCGATCTTGGTACCTGGGGCGATCTGTGGCCGGTAAAGGAGCCGGACATGCTGACGGTGATCATGCAGCGCCTGACGGCACTGGAGCAGTCCGGTGAGATGGGCCGGAAAATGGATGCCTTTAAGGAGCGGGTGATCCGCAACAGTCTGCGGCCCCCTGCCGTGCCCGGTATCGGACGCACGGAGAAATACGGCAGCCGGTTGTTTGACCCGTCCGTCAGACTGGCTGCGGATATCCGGGATAACGAAGGGCGGGTGTTTGCCCGTCAGGGTGAAGTGATGAATCCGCTGCAGTATGTTCCTTTTAACCAGACGCTGTATTTCATCAATGGCGATGATCCGGCG…	WP_001203720.1	MRCRGLIALLIWGQSVAAADLGTWGDLWPVKEPDMLTVIMQRLTALEQSGEMGRKMDAFKERVIRNSLRPPAVPGIGRTEKYGSRLFDPSVRLAADIRDNEGRVFARQGEVMNPLQYVPFNQTLYFINGDDPAQVAWMKRQTPPTLESKIILVQGSIPEMQKSLDSRVYFDQNGVLCQRLGIDQVPARVSAVPGDRFLKVEFIPAEEGRK
IncFIB_traX	HXF02_RS00510	Derived by automated computational analysis using gene prediction method: Protein Homology.	conjugal transfer pilus acetylase TraX		ATGACAACGGATAACACGAACACGACACGTAACGATTCACTGGTTGCCCGGACCGATACCTGGTTGCAGTCGTTGCTGGTCTGGTCACCCGGACAGCGGGATATCATCAAAACGGTGGCACTGGTGCTGATGGTTCTGGACCATGCAAACCGTATTCTGCATCTGGACCAGTCGTGGATGTTTCTAGCCGGGCGCGGGGCCTTTCCGCTGTTTGCCCTGGTGTGGGGGCTGAATCTGTCCCGTCATGCGCATATCCGGCAACTGGCCATTAACCGGCTGTGGGGATGGGCAGTTTTTTCCCAGTTCTGGTATTACTTTGCCGGCTTTCCCTGGTATGAGGGGAATATCCTGTTTGCCTTTGCAGTGGCGGCACAGGTGCTGACATGGTGTGAAACGCGC…	WP_000205776.1	MTTDNTNTTRNDSLVARTDTWLQSLLVWSPGQRDIIKTVALVLMVLDHANRILHLDQSWMFLAGRGAFPLFALVWGLNLSRHAHIRQLAINRLWGWAVFSQFWYYFAGFPWYEGNILFAFAVAAQVLTWCETRSGWRTAAAILMMALWGPLSGTSYGIAGLLMLAVSHRLYRAEDRMERLVLVACLLAVIPALNLATSDAAAVAGLVMTVLTVGLVSCAGKLLSRFWPGDFFPTFYACHLAVLGVLAL
IncFIB_traY	HXF02_RS00345	Derived by automated computational analysis using gene prediction method: Protein Homology.	conjugal transfer relaxosome protein TraY		TTGAAAAGATTTGGTACACGTTCTGCAACAGGTAAGATGGTAAAACTAAAATTACCTGTAGATGTGGAAAGTCTATTAATTGAGGCAAGTAACAGAAGCGGAAGAAGTCGATCGTTTGAGGCAGTAATAAGACTTAAAGATCATCTTCACCGCTATCCAAAGTTTAACAGGGCAGGGAATATCTATGGTAAGTCGCTGGTTAAGTATCTGACAATGCGTCTGGATGATGAAACTAACCAGCTACTTATTGCAGCCAAAAATCGTAGTGGATGGTGTAAAACAGATGAGGCTGCAGACAGAGTTATTGATCATTTGATCAAGTTTCCTGATTTTTATAACTCGGAGATATTCAGGGAGGCAGATAAAGAGGAAGATATAACATTTAATACACTCTAG	WP_001309237.1	MKRFGTRSATGKMVKLKLPVDVESLLIEASNRSGRSRSFEAVIRLKDHLHRYPKFNRAGNIYGKSLVKYLTMRLDDETNQLLIAAKNRSGWCKTDEAADRVIDHLIKFPDFYNSEIFREADKEEDITFNTL
IncFIB_trbA	HXF02_RS00440	Derived by automated computational analysis using gene prediction method: Protein Homology.	conjugal transfer protein TrbA		ATGAGTGAAGATTATTTGAAAATGTTTACAGGTGTTGTTCTGTTAATATTTGTCATTATTGCCGGTTATTTCTTTTCTGAGCGTAATGACAGGAAAATGTTTCTCCTGAGCTCACTGGTTTTCCTTGTTGTTAATATCGCGTGTTTATATGTGCTTACCGCCAGTCTCTGGTTTCTGTGTGGTGCAATTATGAGTCAGGGCGCAGCACTGGTTGTTTCAATAGTTGCGGCCGCATTACCGGACGTTACGAGCTTCGACAGGTTCAGAAGAATATTTATCTGTATTATGTTGTCATCGGTATGGTCCGGAGTGATGTGGTTTTTTATAAGGGGGCTTATGACAGGCTAA	WP_001287913.1	MSEDYLKMFTGVVLLIFVIIAGYFFSERNDRKMFLLSSLVFLVVNIACLYVLTASLWFLCGAIMSQGAALVVSIVAAALPDVTSFDRFRRIFICIMLSSVWSGVMWFFIRGLMTG
IncFIB_trbB	HXF02_RS00455	Derived by automated computational analysis using gene prediction method: Protein Homology.	type-F conjugative transfer system pilin assembly thiol-disulfide isomerase TrbB		ATGTCTCTCACTAAATCACTGCTGTTCACCCTGTTGCTGAGCGCCGCTGCTGTGCAGGCCTCCACCCGGGATGAAATAGAGCGACTCTGGAATCCGCAGGGTATGGCTACGCAGCCTGCACAACCGGCAGCAGGCACGTCAGCCAGGACAGCAAAGCCGGCTCCCCGCTGGTTCCGTCTCAGTAATGGCAGGCAGGTTAACCTGGCCGACTGGAAGGTGGTGCTGTTTATGCAGGGGCATTGCCCTTACTGTCACCAGTTTGACCCGGTACTGAAACAGCTGGCACAGCAGTACGGCTTTTCCGTTTTTTCCTACACCCTGGATGGTCAGGGGGATACGGCCTTTCCTGAAGCATTACCGGTGCCACCGGACGTGATGCAGACCTTCTTCCCGAATATC…	WP_000059850.1	MSLTKSLLFTLLLSAAAVQASTRDEIERLWNPQGMATQPAQPAAGTSARTAKPAPRWFRLSNGRQVNLADWKVVLFMQGHCPYCHQFDPVLKQLAQQYGFSVFSYTLDGQGDTAFPEALPVPPDVMQTFFPNIPVATPTTFLVNVNTLEALPLLQGATDAAGFMARVDTVLQMYGGKKGAK
IncFIB_trbC	HXF02_RS00420	Derived by automated computational analysis using gene prediction method: Protein Homology.	type-F conjugative transfer system pilin assembly protein TrbC		ATGAAGCTGAGTATGAAATCTCTGGCAGCACTGCTGATGATGCTGAACGGGGCGGTTATGGCGTCAGAAAACGTGAACACTCCTGAAAACCGCCAGTTCCTGAAGCAGCAGGAAAATTTAAGCAGACAACTGCGTGAAAAACCTGACCATCAGCTGAAAGCCTGGGCGGAGAAACAGGTGCTGGAAAACCCCCTTCAGCGTTCAGATAACCATTTCCTGGATGAGCTGGTTCGTAAACAGCAGGCTTCGCAGGACGGGAAACCCCGGCAGGGTGCTCTGTATTTTGTGTCGTTTTCCATTCCCGAAGAGGGGCTGAAACGAATGCTGGGCGAAACCCGGCACTTCGGTATTCCGGCCACACTGCGGGGCATGGTGAACAATGACCTGAAGACCACCGCT…	WP_000777688.1	MKLSMKSLAALLMMLNGAVMASENVNTPENRQFLKQQENLSRQLREKPDHQLKAWAEKQVLENPLQRSDNHFLDELVRKQQASQDGKPRQGALYFVSFSIPEEGLKRMLGETRHFGIPATLRGMVNNDLKTTAEAVLSLVKDGATDGVQIDPTLFSQYGIRTVPALVVFCSQGYDIIRGNLRVGQALEKVAATGDCRQVAHDLLAGKGDSGK
IncFIB_trbD	HXF02_RS00380	Derived by automated computational analysis using gene prediction method: Protein Homology.	conjugal transfer protein TrbD		ATGAACATGCGTAATATTAATGTTATTACAGTCCTCTCTGTGCCGGGTAAAACCGTGTCAGATGATTTTATGCATGCTGTTCTCAGTAACTGCGCCACAAGAATCGTACTTCCTGCACCGGAGAAATTCGGTTCTGAGTCATTGCCGGACAATTTTAATATGACTGCTGTCGGTGTGATGAAGAATTCAGAAATATAA	WP_071587746.1	MTEQTETTEIKMNMRNINVITVLSVPGKTVSDDFMHAVLSNCATRIVLPAPEKFGSESLPDNFNMTAVGVMKNSEI
IncFIB_trbE	HXF02_RS00430	Derived by automated computational analysis using gene prediction method: Protein Homology.	conjugal transfer protein TrbE		ATGATGAAAGTCATATTCACGTCGAACCGTTTTATTGATTTTCTTATCCGGCTTTTGATTACAGCGATTGTCATTTCTCCGGTAATTATCTGGTCGTGGGATACGGTAAAAGAAACCACGGCAGACGGGATGCTTGCCGCTGCTTTCGTTATCCTTTACTCCGGTGTGCTCCTGTTTATTCTGTATTTTTGTTTTTCTGCCCTGACTGACCTGCAGAAACCTGATGAAAGAAAAAGTGATGAAAGGAATGAAGATGAATAA	WP_000864318.1	MKVIFTSNRFIDFLIRLLITAIVISPVIIWSWDTVKETTADGMLAAAFVILYSGVLLFILYFCFSALTDLQKPDERKSDERNEDE
IncFIB_trbF	HXF02_RS00465	Derived by automated computational analysis using gene prediction method: Protein Homology.	F-type conjugal transfer protein TrbF		ATGAGAGAAAATAAAAGTAATCCTGAACTCAAAATCAGAAGTACAGAACGAGATTATAAATACATTTCCAGAATTACTGGCAGGTATGCTGGATTGTCTCTGGTATTCCTGACTGCCGGAATTGTTTTATGGACAGTTATGGATATTATTTTTGATGCCTGTATTGATTCGTGGAAAGCGGACCCGGAATTAAATAATTCGAGTTATATGTGGAATATCCTGATATATGCCATTCCGTATACGTTATATGCGCTTGCAGCCGGGTTTCTTGTTACATTTTTTTCTGTCCCCAATGTACGAATTAATATACGGAAATATCGAGATATTCCTGCTGAAATGTCGTATGCACCGGGAGAACACATTAAGGGAGGGCAAGAATGA	WP_001331260.1	MNHRKYQRELIMRENKSNPELKIRSTERDYKYISRITGRYAGLSLVFLTAGIVLWTVMDIIFDACIDSWKADPELNNSSYMWNILIYAIPYTLYALAAGFLVTFFSVPNVRINIRKYRDIPAEMSYAPGEHIKGGQE
IncFIB_trbG	HXF02_RS00385	Derived by automated computational analysis using gene prediction method: Protein Homology.	conjugal transfer protein TrbG		ATGAATAAGCTGGTTTCTGATGGCAGCGTCAAAAAAATAAATTATCCGGTGCTGTATGAGTCCGGAATAACACCTCCGTTATGTGAAGTCAGTGCACCAGAACCTGATGCGGGTGGGAAACGCATTGTGGCATATGTTTATAAATCATCACGGAGTACGGTTTTTGAAAATCCTGACATTGTAAAAACCTGTACGGTCAGGGATTTGAAGAAGGATTTTGTGAACTGCGATGAGAAAGGTGAGGGACAATGA	WP_001038342.1	MNKLVSDGSVKKINYPVLYESGITPPLCEVSAPEPDAGGKRIVAYVYKSSRSTVFENPDIVKTCTVRDLKKDFVNCDEKGEGQ
IncFIB_trbI	HXF02_RS00405	Derived by automated computational analysis using gene prediction method: Protein Homology.	type-F conjugative transfer system protein TrbI		ATGAGTTCAACGCAGAAACCCGCCGACGTCACGGCAGAACGACGCAGCCACTGGTGGTGGACGGTGCCGGGATGCCTGGCAATGGTGTTACTGAACGCAGCCGTCAGTTACGGCATTGTCAGACTGAACGCACCGGTGACTGTCGCCTTCAACATGAAACAGACCGTGGATGCGTTTTTTGACAGCGCCAGTCAGAAACAACTGTCAGAAGCGCAGTCAAAAGCCCTTTCAGCGCGTTTTAACACGGCACTGGAAGCCAGCCTGCAGGCGTGGCAGCAGAAACACCACGCGGTCATTCTGGTGTCGCCTGCTGTGGTACAGGGGGCACCGGATATCACCCGGGAAATCCAGCAGGATATTGCCCGGCGAATGAGGGCGGAACCATGA	WP_000099690.1	MSSTQKPADVTAERRSHWWWTVPGCLAMVLLNAAVSYGIVRLNAPVTVAFNMKQTVDAFFDSASQKQLSEAQSKALSARFNTALEASLQAWQQKHHAVILVSPAVVQGAPDITREIQQDIARRMRAEP
IncHI1_htdA			transfer repressor HtdA		ATGTTATCACGCAACTCACTAATACACGGTTTACGTCGAGATCAGTTAATCGAAGTTCTGTCTATTTCTGAATTCCCAGTTGTCCTGGTCGAGAATCCCTTCATTCAGCCTAAATCAACAGGCAAAAAACCAGTCATTTTTAATATTGATGAATTTCATGTTTCCATTGCCCCAATTTCATCGCTTAAGTACGACTGGGAGTGGGCTCCAATTGATACAATACTCATCGAAGTGGTCATTCCGCCTGCTGAAGCAGACCTGGTAAGCGCCGAGAATGATTTCCTTCGCGATGCAGGTATTGGCCATATTCAATGCGAGCCTGGAGGCGTTTCGATACGCCGTACAGTGACATTTGTTGGGGGGATCACCGCCGACAATTTGCTGTATCAACTCAGGCTT…	AKJ19923.1	MLSRNSLIHGLRRDQLIEVLSISEFPVVLVENPFIQPKSTGKKPVIFNIDEFHVSIAPISSLKYDWEWAPIDTILIEVVIPPAEADLVSAENDFLRDAGIGHIQCEPGGVSIRRTVTFVGGITADNLLYQLRLMCVSALHLIGEELEDES
IncHI1_htdF			putative periplasmic protein HtdF		ATGAAAGTTAATTTTAAAAAGGTAATCCCCCTTTTAATGGTTGGTTTAACAGTGGCGGGGTCTTACTCGATCTTTAACGCAAAACCGTCGAAGCCTGACTTGTACGATTTTACTGGCAAAGTTCTTAAAACCACTTCTGTTTTCCAACCTTGTGATAAAGAATCCACACCTTCGTTGAACATCCAGATAGCAGATAACGGAAGCGTACATATCAATGGCGTTGCATCAAAAGTTACTTTTGTTGAGAGAGTTCCGGGTAATGAAATTGCAGTTAAGTGTACGGGTCTGCAAGTCAAAAATTCCCGCCTTGTGCATACGAGCTCTTACACCATGATAATTTCGGAAGGAAAAGGTGGTTTTGTTATTTCGGATTTGACGCACACGCAGGATAATGAAGTT…	AKJ19922.1	MKVNFKKVIPLLMVGLTVAGSYSIFNAKPSKPDLYDFTGKVLKTTSVFQPCDKESTPSLNIQIADNGSVHINGVASKVTFVERVPGNEIAVKCTGLQVKNSRLVHTSSYTMIISEGKGGFVISDLTHTQDNEVMSGTWFFKKRV
IncHI1_htdK			HtdK		ATGACAATGAGCGATCTGTCAGCAACTGGTGCGAAGCCTCAACGGGTCAGAGTATTCAGCCAATCTGTCGCGATGGCATTCGAAGTAAATCTCGACAAAAGTCGCTCTGCTGATAATTCGGCGTTTGTAACTGAGACTGAAAAGTATTACCTGTCTCTCCAGTTTGCTCCTCCGTCTGACAATAGGGAATATGGATGGAATTCAGAGGGCAGCATTCTCATGAAACTATCCCAAAACGAAGCCATGGCGCTGGCATCTGTTTTTCTGAGAATTAAGCCGACACTAAAATTTGAAAAGCGTAAGACCACGCATCGCACTCACCAAGCCTACAAAAATATCAATATCGGACCCAACGACCGTGGGGGCCTTTTGGTAAGCGCAAGCATTGTACCGGTTAAA…	AKJ19921.1	MTMSDLSATGAKPQRVRVFSQSVAMAFEVNLDKSRSADNSAFVTETEKYYLSLQFAPPSDNREYGWNSEGSILMKLSQNEAMALASVFLRIKPTLKFEKRKTTHRTHQAYKNINIGPNDRGGLLVSASIVPVKMGTFKPLNYNLPVTQMDCVSTGLFLLGFLTLKMPWVSSESIITALRLSESKSGQ
IncHI1_htdO		similar to R27_p030	HtdO		ATGAGAAAAGCTACTTTTCTTACAGGGGTCTCATTTGGACTAGTCGTTTTTTTGGGTACCAGTTATTACTACCAAACTGAGTACATTCCAAAAGGAACAGTGAATATAGTTCCCGATGACCACCGACCGGGTGAGACAGTTGACGATGCGTTTGAAGAACATACGATAATTATAAGCGACCCTACCCTTGCGCAAAAATTCGTTGGAAGCTCAACCGAGTTTGAAAGTCGGCGCGGAGTTAAGGAAATTAAAGAAGTTGGTTCGCTTAATAATGGTAAGGATTTTGCCCCTGTTGAATCCGATAATTCAGGATTGAATTTTAAAGATAAATGGCCCAGGGCGGGTGAACCTTATATCGTGCCTCAGATGACAGAAAACGAACGAAATTTGAAAGTTAAG…	AQT23656.1	MRKATFLTGVSFGLVVFLGTSYYYQTEYIPKGTVNIVPDDHRPGETVDDAFEEHTIIISDPTLAQKFVGSSTEFESRRGVKEIKEVGSLNNGKDFAPVESDNSGLNFKDKWPRAGEPYIVPQMTENERNLKVKRFQQPKSGVNNGH
IncHI1_htdT			plasmid transfer protein htdT		ATGGAAAAGGCAAAAGAAGGTGGAGTATCAACGAAACCTTTAGACGGTGTATTGGCGAAAATGAAAAGCTATAAGCCTAAAGATGCTATTTACATCCCTACTGGCGGTCTTTATTTGTTCCAGGATGAACGTTCTCAGTTGATGGCGGTGACCACTGACGGACGGTATACAATCACGGGGGGGAGCGTCATGGACATTCTTCAGAGAAAGTCAGTGTTATCAGTAGAGGATATACGAAAGTCGTTCTTTATTAATTTAGACGACGCCCCTTTCCCTCTTGAAACTGTGGCATCGATACCTTTAGGAAACCCAAAACTCAAACGTCAAGCGGCAATATTTATTACGCTTGATTGTGACGGTTGTCAGGATTTAATAAAGAAATTCTATGATGAACGCGAA…	AKJ19934.1	MEKAKEGGVSTKPLDGVLAKMKSYKPKDAIYIPTGGLYLFQDERSQLMAVTTDGRYTITGGSVMDILQRKSVLSVEDIRKSFFINLDDAPFPLETVASIPLGNPKLKRQAAIFITLDCDGCQDLIKKFYDEREKYRVDIVLIPSPGEPKQELRQLWCSKEKGKVNDLDILRWLMGNKADIEKRLLTKEEAEACPAEPLVASLMLAGIYKLQGVPSVVRQDGLAGNGIPKDFDYWLKQSVEPLLKNPFDTN
IncHI1_htdV		similar to Salmonella Choleraesuis protein MAK1.233 from plasmid pMAK1	putative membrane protein		ATGGAAAATAACAACGACAATGAATCACCAAAAAAGAGTGAGTCTGCTGATAGCTTAAATATCGACGCGGCTAAACCGGTTGGGGGTATACGTACTACCAAAAAAGTAACTTTAGAGATCGATATCGAGAAAACTCTTAAGTATCTGATGGTCGCAGGCCTGGCAGTTCTTATCGTGATCTATGGATACAAGGGTGGACGTTTTGTATATGACAACTTCAAAGCAATGTCGCAACCGGCCTACCAGATTGCCGTGCTGGATATGCAAACTTTAAGAAAAGTATTTAATAAGCAAAATCCGGTGTTGGATTCGCAGCAATCCAAAACTAACTTTGAAAATTATTTTAAGGCATTAATGAAGGTTTACCGTGAACGTGGCTATTTGGTTATTGATGCATCC…	AKJ19935.1	MENNNDNESPKKSESADSLNIDAAKPVGGIRTTKKVTLEIDIEKTLKYLMVAGLAVLIVIYGYKGGRFVYDNFKAMSQPAYQIAVLDMQTLRKVFNKQNPVLDSQQSKTNFENYFKALMKVYRERGYLVIDASLAVTIPENVEIVSYIDLGGSFGEVQSLPGEPKESEIR
IncHI1_KP899804_180478		similar to Salmonella Choleraesuis protein MAK1.155 from plasmid pMAK1	conjugative coupling factor		ATGACAAAATCAAAAAGAACCAACCTGCACGCTCAGGAAAACTTTTACAGGCCGATACTGGAGTACAGAAGTGCCTCAGTGCTTTTAATTTGCGCCGTCATAATGCTGGTTATGGGCTTTCGTTCAGATGGGGTGAATATTGCCCCTATCATTCTTTATACCGCTGTTTTCCTGCTTTTGGTTTGTTTGTACCGTTGTAAAACGGCACACCCCTATTTGATGGCACACTGGCGCGTATTTCAGCGCCAGATAATGTTTATTAGCCTCAAGTCGCTCAGGACGATCAATAAAAGTAACTTTTTCTCGAACGAGCGAAAGTATCGCCAGCTGGTACAAGAGTATAAAAAAAATAACCGACCAGTACCGGATAGAAAAACCTACTTTTGTAACGGCTTTGAA…	AKJ20000.1	MTKSKRTNLHAQENFYRPILEYRSASVLLICAVIMLVMGFRSDGVNIAPIILYTAVFLLLVCLYRCKTAHPYLMAHWRVFQRQIMFISLKSLRTINKSNFFSNERKYRQLVQEYKKNNRPVPDRKTYFCNGFEWGPEHADRAYQIANLSSDKREIALPFVLSPIARHFETMARSMGGNNAIFAVDRRAPIFVTEDNWFGHTLITGNVGTGKTVLQRLLSISMLHLGHVIVVIDPKNDAEWRQSLMDEASELGLPFYKFHPAQPSSSVCIDVCNAYTNVSDLTSRLLSLVSVPGEVNPFVQYAEALVSTVITGLSYTDKKPSIYLIHKNMKSHMSVVNLTIKVMECCFARHYGPDVWMEKVKYASNDTLQVRFKRLTEWFNAHFLNYEGAEPIEWIDTVG…
IncHI1_KP899804_186327		similar to Salmonella Choleraesuis protein MAK1.152 from plasmid pMAK1	conjugative transfer protein		ATGTCTAAATCGAAGCTATTAAAGTCATTGGAGATTTCACGTACTTTATTGCGCTCACAAATCGATGTTCTTCGAGAAGAGGCTGAAGAACTGATCACCAATTATTGGATCGAGTGGAAAGAACGGAATCACATTGAGAGGAATTTACCCAGGGATAGCAAAACTCTAAAGAAGGAGTATCTGGGTTCATATGCACCAAAAGTTGAGCTAATTGGTAATGCCAGGAAAGTCACCATTACCTGGCATCAGTTTAGCCCGTATAAAAACAGGCCACCTAGTCACATGTCGAAACGGATTTCACCGATGAAAAGTGGAAAATATACGAAAAGCTGCTTTGTTAATCATGCCAGCTGGGAATATGAAATGATTGAAAAAACGGAGGGATTACTGGAACCCTAC…	AKJ20003.1	MSKSKLLKSLEISRTLLRSQIDVLREEAEELITNYWIEWKERNHIERNLPRDSKTLKKEYLGSYAPKVELIGNARKVTITWHQFSPYKNRPPSHMSKRISPMKSGKYTKSCFVNHASWEYEMIEKTEGLLEPYRELLEFYHAAYIELGRKVRQYSKSEVAQ
IncHI1_traB		putative plasmid transfer protein	traB		ATGGACATTAAAAATGCCTGGGAAAATAAAACTGTCAGAATCTCAGTAATTGGTGCTGCGTTGATTGTATTGATTATCGTTATTAGTCAATCAATTTTTTCCACTCCGGTTAAAAAAGAGAAGAAAACCCAGAAAAAAGATATGCAAACTGGGTTCCTGATTGATGATTCACAAATGACTAAGCTGAGTAACGAGGAAAGCCAGAAGACTTATAACGAAATGGTCAGGCAGAACCGCATTGATCAGAATGCGGCAAAGGCAGATCGTGATAAAGCTGAAAAGGCCCAGCAAGAAAGCAAAGTACAGATTGCCAACCTTGCTTCACAAGTCCAGCAGCTCTCGACGCAGTTGACTGACATGCAGACCTCACGAAACGGTAATCGTAATCTCGACGCAGGT…	AQT23478.1	MDIKNAWENKTVRISVIGAALIVLIIVISQSIFSTPVKKEKKTQKKDMQTGFLIDDSQMTKLSNEESQKTYNEMVRQNRIDQNAAKADRDKAEKAQQESKVQIANLASQVQQLSTQLTDMQTSRNGNRNLDAGGSRKNVNEQAPATPYQLNPNAAVNGASSGYAPITPTRNSPMRTITQSSIKTNGSDGVIQVMPISESRIREGREVVAGGDKAPTRTIRGDGTAPVDSKARHAARKDEMFLPATSIITGVLINGLEAPTSLSSKAEPMPVTMRIKKDIIMPNNFTMDLRDCNLLGSAVGDLASQRAYIRATSISCVNSKGKAFDVKLEAYAVSENDGKNGIRGNLISRNGNAIAGSAFAGGLSALAGSLSPSKVSSLNIDPNSTAEYQSPNIGALGAL…
IncHI1_traC		type IV secretion-like conjugative transfer system protein	TraC		ATGAAATCTGCTAACATCTATAATAAAGAATTAAGTCGCCACCAGTTTGGTGGGTTTATTCCTGTATACGACCAGATTCCTGGCACGAATTATTTTCTAATAGACGGTAATCGGCTTGGGTTTATGTTTATTTGTAACCCCTCACCTGGTGTTTTTGATAATCAGCAGGATGTGTTAGCTGAATTATTTAAAATGGATTTTCCTACTGACACTATCTGTCAGACCTCATTAACAGCACTGCCGGACCTGACCTTGCATTTAAGTGCCTGGTCGGCAGTTCGTGGTGGTCGAATGGAAGGACATGATAAGCTTAAGGGGGACTTACTCACGGCCTACCAGCTGGATTATTATGATAGAAGTCTAAATGAACCCTTAAAACCGGATCATGATAAATTAATG…	AQT23446.1	MKSANIYNKELSRHQFGGFIPVYDQIPGTNYFLIDGNRLGFMFICNPSPGVFDNQQDVLAELFKMDFPTDTICQTSLTALPDLTLHLSAWSAVRGGRMEGHDKLKGDLLTAYQLDYYDRSLNEPLKPDHDKLMLRDFQIWMSFSIPLKSALPTEIEINRIDALYSDLISKLNTLGLFPHKVSAENWLYCMDKLMHPGKTSRWAEGHVEVNTMRRLNEQLNVPGRKYTVTENNFSSTTQSTDVSEHRYFKQLSVVKFPEHVNFGSMYELVVNWMNGRKTIFSPFMITQTVHFADPLKLARDNVRYKAITNKQASIPTVLTFCPRLKDMDNDYMAVTRELEDGARLLHSYLTFTVMGNSALDVQSAADQLKSFYLESRVKVADDSYIIFPSFVSCLPMCND…
IncHI1_traD		conjugative coupling factor	TraD		ATGGATTACAACATCTATACAGTAGGTGATATCGAGTTCGTGTGGTCCGCCCTTAACGGGATTGCCCTGATTTTCTCACAATATACCGGTGTAAAAGCATTTCTCACCACGGCAGCGGTGCTGGCTGGAGCCAGCCTGTTTTATAAAACATGGCTTTGGCTGTTGAACCCGACAAAAGCAGAGGTGCCGATATTTTCATGGATTCTTGGGCTGATTCTTTTTTCGATGGCAATAGTACGCGTGGATGTGACTATTGAATCGGTTAAGTCTGGTGAAGTGAGAAATGTCGATGGTATTCCTGTTTTTATCGCGGCGATGGGAACTGTAACCACTAACCTTAGCCAGGGCCTACTCAAAGACTATAAAACGGCGTTTGATCCGCTGGCGCCGATCGACTTT…	AQT23440.1	MDYNIYTVGDIEFVWSALNGIALIFSQYTGVKAFLTTAAVLAGASLFYKTWLWLLNPTKAEVPIFSWILGLILFSMAIVRVDVTIESVKSGEVRNVDGIPVFIAAMGTVTTNLSQGLLKDYKTAFDPLAPIDFAATTLDDDITLGPMIRFVKFLQWGGDSQGYCSAFPEPVSGLGAMNVCATVQSLAYNCLKGTQNSSAKIAGKETIFNDIFSSNVAESMERINQAMKGSLKNASANIVGVNSSKSATCEEVWSTVKQVTSTPEARQTIALIGQTNGILTPEEAGGAASGSSFTDVMASANGMYGKAIGAYDATLSLFIMNELRNGASKYKTPLGLASDMQLFEASLKRTNTMASQGQLWLQLSGAAIAFLEMFAYMVAPFALLMLLALGGNGVAAAAK…
IncHI1_traF			putative pilus-assembly protein TraF		ATGACTCGATTAACGTTAATACCTTCAAAGATGTTAGTGCTGCTGTCTTTGTTTATTACTGGGGTCCATGCAAATGAAGAGCAGGCCCTTATCAAAGACACTCCCTTTGTATCAGGACAGGCCTTCAAGAAAGGCTTTTTCTGGTATGACGACCCGACAAGGAAAACTGAGGAAGAAATTACAGAGACCAAGCCTCCTGTTGCATCTTCGACCCAGCCAGAACAAGAAGAAAAGATTGAGCTTAATTCAAAGTGGCTAAAGGACAATATGCCTCAGCTTTTGACCAAGGCTATGGATAATCCGACCCCTGAAAATTTATCGAGATTTTATACAGCACAACGTTTAATGCTGGATATCGGTACGCGGTTTTCGGATAAATCGAAAGATTATTTCCTTAAA…	AKJ20006.1	MTRLTLIPSKMLVLLSLFITGVHANEEQALIKDTPFVSGQAFKKGFFWYDDPTRKTEEEITETKPPVASSTQPEQEEKIELNSKWLKDNMPQLLTKAMDNPTPENLSRFYTAQRLMLDIGTRFSDKSKDYFLKNPMMSEKRRQPVEKVALDAHRTVVEKNQQSVMKDIFTKSGLFFFFQSTCQFCHEESQILQFMENYYSVDILPVSMDGRPLQNGLFQDFSVPNAQIIDQFKIREVPTIFLVSKDGSSAQRISEGMITAEELKNTIILAAKGMKLIDDASFQSTLDIKRQYTIGEDGVITVNKSEMDSDPFLLQRIMDKKLEGYDMPTADPVNYLNVGGSLGGAYAR
IncHI1_traG		plasmid transfer protein	TraG		ATGGCAAAATCAAAAAGGACCAACCTGCACGCCCAGGAAAACTTTTACAGGCCGATATTGGAGTACAGAAGTGCCTCAGTACTTTTAATTTGCGCCATAATAATGCTGTTTATGGGGTTTCGATCAGATGGGTTGAATATTGCCCCCATCATTTTGTATACCGCTGCCTTCATGCTTTTGGTTTGTTTGTACCGCTGTAAAACGGCATACCCTTATTTGATGGCGCACTGGCGCGTGTTTCAGCGCCAGATTATGTTTATTAGCCTTAAATCGCTCAGGTCGATCAACAAAAGTAACTTTTTCTCTAACGAGCGAAAGTACCGCCAGCTGGTACAAGAGTATAAAAAATCCAACCGTCAGGTACCGGACAGAAAAACCTACTTCTGTAACGGCTTTGAA…	AQT23454.1	MAKSKRTNLHAQENFYRPILEYRSASVLLICAIIMLFMGFRSDGLNIAPIILYTAAFMLLVCLYRCKTAYPYLMAHWRVFQRQIMFISLKSLRSINKSNFFSNERKYRQLVQEYKKSNRQVPDRKTYFCNGFEWGPEHADRAYQIANLSSDKREIALPFALNPIARHFEAMARSMGGSNAIFAVDKRAPIFVTEDNWFGHTLITGNVGTGKTVLQRLLSISMLHLGHVIVVIDPKNDADWRQSLMDEAAELGLPFYKFHPAQPSSSVCIDVCNAYTNVSDLTSRLLSLVSVPGEVNPFVQYAEALVSTVITGLSYTDKKPSIYLIHKNMKSHMAILNLTVKVLECCYARHYGPDVWMEKVKYSSNDTLQVRFKRLVEWFSAHFLNYEGAEPIDWIDTVG…
IncHI1_traH			pilus-assembly protein TraH		ATGCGCGCTGATTTCCATGTTTGTGCAAAAAAGTTACTTTTATCGTTAGCCGTTTGCACGGCGATGATTGCGCCAAATGCCGTTGCCGATAACGCCATGCGTAATATTTTCAATGGCATGATGACGACTACGAGCCCAGCTAGTTTTGAAACGGCCACCCGTACCGGAGTGGTTGGCGGCTCATTTTCCTACCGCACGACAAACGTGAATACCAATTTAGTGTCAATGTCTTTTCCCAAAGCTTCCGTAGGCTGCAACGGAATCGATGTTTTCCTTGGTTCCTTCAGTATGATTAACGGAGATCAGCTGGTTCAGGTTGCTCGCGGTATTGCACAGGGGGCTGCAATTTATGCATTCAATGTCGCGGTATCGGCAATCTGTGCTGACTGTGCTGCGACT…	AKJ20007.1	MRADFHVCAKKLLLSLAVCTAMIAPNAVADNAMRNIFNGMMTTTSPASFETATRTGVVGGSFSYRTTNVNTNLVSMSFPKASVGCNGIDVFLGSFSMINGDQLVQVARGIAQGAAIYAFNVAVSAICADCAATINDIQNKLQALNKFAKDSCNATYSFLTENVGPPSQFANAVSSGPASMLGTLNGLLPDFGSSMTKSPETVTSQVKAKDPEEFAEKFSGNLFYMSFMDIDKGSMNIGGVTELSGYRLAEQLMSLVGTVIINWDAKGEKAGMEVRPSTMTVSDFIMGPPAGGSIKMLKCSPAPDPASARKSQCLVMSEVTDGGFKGLKDTISDLLIQVQTKAISDVRISDDELRIISYIGIPTILDSLQTFDVPEGYAYIQDISAIAATSLVINMLRQV…
IncHI1_traI		similar to Salmonella Choleraesuis protein MAK1.154 from plasmid pMAK1	conjugative transfer system protein TraI		ATGAATTTCAGGGCACTCTTCTTAAGTATGCAACGAGTTTTTGGCATTTTCTCCAGAAGGGAGAATGATGTATCTGAGTTAATGATGAAGGATGCAGCGAACTTCTCGCCATTTGCTCAGATTATAGGAGAGCAGAAATACACTGTGCCGGACCACCCGAATCCTGAAGTCCTGAAATTCATTGAATACCCAACCAGGCCTGCGGGGATACAGACATTTAATGAGCAGTCTATTCTTTCGTTGTACAGAGACAAGCTGCACTCTATTTCTATGATGCTGGCAATAAGTGATGGAGACATTCGGGAGGATGCCTATACCTTCACTAATCTGGTGTTAAAACCATTGATTGAATACATCCGCTGGATTCATTTACTTCCTGCGTCAGAGAATCATCACCAT…	AKJ20001.1	MNFRALFLSMQRVFGIFSRRENDVSELMMKDAANFSPFAQIIGEQKYTVPDHPNPEVLKFIEYPTRPAGIQTFNEQSILSLYRDKLHSISMMLAISDGDIREDAYTFTNLVLKPLIEYIRWIHLLPASENHHHNGIGGLLSHSLEVAMISLKNANHSELRPIGYQDEEVVRRKVYLYAAFICGLVHDAGKVYDLDIVSLNLSETLTWAPSSQSLLDWARENNVVEYEIHWRKRIHNQHNIWSSVFLERILDPVCMSFLDRVKKERVYAKMVTALNVYNDGNDFLSKCVRTSDYYSTGTDLNVLRDPIMGLRSNDAAARAIGTIKHNFTSININNYKTKPMHIIIVNGEVYLNENAFLDFVLSDFAAHKFNFPQGDAGKTVLVESLVQRGYVEPYDDERV…
IncHI1_traJ		similar to Salmonella Choleraesuis protein MAK1.157 from plasmid pMAK1	transfer protein TraJ		ATGGCTGCGGATAATTCTGCTCGTGCAATATTCATCAGGGGACTGCTTTTACTAGGGATGATGCTTTATCTTATTTATAGTCTGGGGTTCCAGAACACCGACGAGCTAAAGCAACAAATCACTCAGGAGGTGAACGCCAGTCGTAGCCTTATTTCTAATGACCGGTGGTTATCTGTTATTGCAAATAGTGAGGCTACTTTATCCACCCTGATTAATGACTATAAGCTGATCGACTATCTGAATACGATACTGATCCCGGACACATCGACACCTGCACGTGGAATGAATTACGTTGCCGAAAAGATGACATCAGTAAACTACACTGTGGCAAAAAATCTACCCCTGCTGATTTATCAGTCCATTTTCCGCTGGAATCTGATACTCGGTTGGCTGATTTTG…	AKJ19998.1	MAADNSARAIFIRGLLLLGMMLYLIYSLGFQNTDELKQQITQEVNASRSLISNDRWLSVIANSEATLSTLINDYKLIDYLNTILIPDTSTPARGMNYVAEKMTSVNYTVAKNLPLLIYQSIFRWNLILGWLILFSPYLIAMLADGMYQWKLKRYVFGNVTVQFYRIWFRAFWIIGALTFIYLSMPNMSLFNNIAQLFPPVALLILGIALNRLWSNFQKLM
IncHI1_trbN		putative pilin biogenesis protein	TrbN		ATGCAGATCAATTCGTCCAATCTGCCGGAAATACGTGGCCACTTTCCGTCTGTTACCTGGCGGGTATTGGCCTATGACGCCTGTGCCAGTTTCTGGGTAGGTACCTGGTGGCTTTACCGGAAAATTGTAGACCGAAATGGTAATGTATTTGAAGGGATTGCCGATTACAACAGCAAAACCCCTAAGGTCCGGGCGAGGTATATCTTTAACTTCATGGTCAAATACAATCGCCGGATTCAGGGCCGGAATGGCATGGACGAGTTATATCAGTGGACGCAACCAAAGACCCAGTACAACGGACATATTGTAAAAAATGTTCCGGAGTAA	AQT23690.1	MQINSSNLPEIRGHFPSVTWRVLAYDACASFWVGTWWLYRKIVDRNGNVFEGIADYNSKTPKVRARYIFNFMVKYNRRIQGRNGMDELYQWTQPKTQYNGHIVKNVPE
IncHI1_trhA			putative pilin precursor TrhA		ATGGAACTGACATTGAATACTAACGTTGAAAGAGGAAAAACTAACGCTTTTGCATTTTTGAAGTCCAAACATGCAAAAGTGCCTTTGTTTATTCTCTTGGTTTTAGCAAATTGCAGTTTTGCGTACGCGGGTTCCGATGATGGAGCCTTCGGCGATATCTGGGCCTACATGAGCGAAGCCTTGACTGGTGCGCCGGGTAAAATCATCGCGTGCGGCATGTTGTTCTCGGTGGCTTATTTCGGCGTTGTAAAACCTAACCTTGGTTTGGCGCTGGTATCAGCATTAATGATGCTGGTTATGGCAAACGGTGAAAAAATTATCAGCTCGTTCCTGGATGCTGGTATTCCTCTGTGA	AKJ19941.1	MELTLNTNVERGKTNAFAFLKSKHAKVPLFILLVLANCSFAYAGSDDGAFGDIWAYMSEALTGAPGKIIACGMLFSVAYFGVVKPNLGLALVSALMMLVMANGEKIISSFLDAGIPL
IncHI1_trhB			plasmid transfer protein TrhB		ATGGAGTTAATAATGGACATTAAAAAGGCCTGGGAAAATAAAACTGTCAGAATCTCAGTAATTGGTGCTGCATTGATGGTATTGATTGTTGTCATCAGTCAATCAATCTTTACCACACCAGTTAAAAAAGAGAAGAAAACCCAGAAAAAAGATATGCAAACTGGATTCCTTATTGATGATTCACAAATGAACAAGCTGAGTAATGAGGAAAGCCAGAAGACTTATAACGAAATGGTAAGGCAGAACCGTATTGACCAGAACGCTGCCAAGGCTGACCGTGACAAAGCTGAAAAGGCTCAGCAAGAAAACAAAGCACAGATAGCCAGTCTTGCTTCGCAAGTTCAGCAACTCACTACGCAGTTGACTGAAATGCAGACCTCAAGAAATGGTAATCGCAAT…	AKJ19936.1	MELIMDIKKAWENKTVRISVIGAALMVLIVVISQSIFTTPVKKEKKTQKKDMQTGFLIDDSQMNKLSNEESQKTYNEMVRQNRIDQNAAKADRDKAEKAQQENKAQIASLASQVQQLTTQLTEMQTSRNGNRNLDAGGPRNNVNEQAPAKPYQLNPNAAVNGVSSGYAPISPTRNSPMRTITQSSIKTNGTDGVIQVMPISENRIREGREVVAGSEKAPTRTIRGDGTAPVDSKARHAARKDEMFLPATSIITGVLITGLEAPTSLSSKAEPMPVTMRIKKDIIMPNNYTMDLRDCNLLGSAVGDLASQRAYIRATSISCVNSKGKAFDVIVEAYAVSENDGKNGIRGNLISRNGNAIAGSAFAGGLSALAGSLSPSKVSSLNIDPNSTAQYQSPNIGA…
IncHI1_trhC			plasmid transfer protein TrhC		ATGAGATCAGCTAACGTCTATAATAAAGAATTAAGCCGTCATCAGTTAGGTGGATTTATTCCCGTGTATGATCAGATTCCGGGTACACATTATTTTCTACTTGACGGAAACCGACTCGGTTTTATGTTTATCTGTAGTCCGTCGCCCGGTGTCTTTGATAATCAGCAGGATGTGTTAACTGAATTATTTAAAATGGACTTCCCAGCTGACACCATCTGTCAGACCTCATTAACTGCGCTGCCAGACTTGATCTTGCACTTAAGTGCCTGGTCTGCCGTTCGTGGTGGTCGAATGGAAGGTCATGATAAGCTTAAGGGGGATTTACTCACTGCATATCAACTGGATTATTATGACCGAAGCCTGAATGAACCTTTGAAGCCGGACCACGATAAATTGATG…	AKJ19932.1	MRSANVYNKELSRHQLGGFIPVYDQIPGTHYFLLDGNRLGFMFICSPSPGVFDNQQDVLTELFKMDFPADTICQTSLTALPDLILHLSAWSAVRGGRMEGHDKLKGDLLTAYQLDYYDRSLNEPLKPDHDKLMLRDFQVWISFSIPLKSALPSEIEKTRIDALYSDLISKLNTVGLFPHKVGAENWLYCMDKLLHPGKTSRWSEGHVEASTMRRLNEQINVPGRKYTVTENHFSSTTQSNDISEHRYFKQLSVVKFPEFVNFGCMYELVVNWLNGRKTIFSPFMITQTVHFADPLKLSRENVRYKAITNKQASIPTVLTFCPRLKDMDNDYMTITRELEDGARLLHSYLTFTVMGNSAVDVQSAADQLKSFYLESRVNVADDSYIVFPSFVSSLPMCND…
IncHI1_trhE			pilus assembly protein TrhE		ATGGAGCTAAGAATGAAACTTCTCAGCAGGTTAAAAATTCCATTCATTAAAAATTCCAGTAATGGCGATTTTGATAACAAGGATGAGACTTCGCAAAAAGGAGGTGAAGAAGTAAAAGGAAGTTTTCTGGATTCAAAAGCACGCTTTAGTAAAGAAATTGAAGGTTCTGAAATTGGAATTACATATAGTGCATTGATTAAACGCGACGAAAAACTCCTACGTGTGAATACAGTTGCAATGATCATTATTGGGGTTCTGGTTGTAAAAAATCAATTTCTCACTGATCCTGTGACTATAGTGCTACCGCCAAATATGACGGAAGAAGTCAAAGTTGTTGGAAATAAAGCCTCAGAATCATATAAAACGCAGTGGGCCTTATTCTTTAGTACTTTGATTGGA…	AKJ19939.1	MELRMKLLSRLKIPFIKNSSNGDFDNKDETSQKGGEEVKGSFLDSKARFSKEIEGSEIGITYSALIKRDEKLLRVNTVAMIIIGVLVVKNQFLTDPVTIVLPPNMTEEVKVVGNKASESYKTQWALFFSTLIGNINPTNIGFVTTTILDALSPDLQAKTRESLQQQTNIMQARGVEQSFKPIDMYYDTKNDMVYVWGTKSTRLINVPDKTESSKWTFEWVLGMKNGRPRIAYVNQYSGTPNIKKITINGKEQLATLDNPPPSIGN
IncHI1_trhF			putative pilin maturation protein TrhF		ATGAGAGAATACATACCTAAGAAGCGTGGTTTACTGAGTTTTGATTGGTACGTGCCAATAAATCTCGGAATCCTGATACTGGTTATGTTGATTTTTTTTAATCGATTTACGTTTGGTCATGGACTATTAAATGGATGTTTACCTGCTGATTTTTACATGATCGATCTGAAGGATAAATCGGTAAGTTCAGGGAATATCATAGCTTTTCATATGCCAAAATCAGTCCGTTTTATACGTGAAAATGAGAAGGTTATTAAAATTGTGGCAGGAGTCGGCGGAGATCGCCTGAGGGTCACATTGGATGGTGTTTATAATGGGAACAAATTTTATAAAGCCAATGCCAGACGTATTTCTGTGAAATACGGCATACCTGCCGAGACCATTGAAAGAGAATTAACT…	AKJ19919.1	MREYIPKKRGLLSFDWYVPINLGILILVMLIFFNRFTFGHGLLNGCLPADFYMIDLKDKSVSSGNIIAFHMPKSVRFIRENEKVIKIVAGVGGDRLRVTLDGVYNGNKFYKANARRISVKYGIPAETIERELTIPEGEVFLIGQTDHSWDSRFWGPVKLTSVIGKTYAIF
IncHI1_trhI		putative DNA helicase	TrhI		ATGGGTAAACCAACAGATGAGCAAAGGGTCATCATTGAAAATGCAAACGCAAATAATATGGTTATTGCAGCACCAGGGTCTGGGAAGTCATTTACGATGATCGAGGCTGTGATCTCAATCCTCAGGCAGTTCCCATATGCCAAGGTTGGAATGGTCACATTTACTCGCGCTGCAACAAATTCATTGGCTGAAAAGCTGAAAAGTCGGTTAAGTAAAAAAGACCAGGATAGGGTGCTGGTAAATACTTTCCACGGCTTTATCCGGATGCAACTGGACATGGTCAACTGGAAGGGCAAGATGCTGATTAGCTCGGCACAGCGTTCTGTAATTCATCGTGCGTTAAAGGAGTCAGGCGCGCCTTTCCGTTACCCGGAAGCTGAATTTGCTATTGATGCGATT…	AQT23459.1	MGKPTDEQRVIIENANANNMVIAAPGSGKSFTMIEAVISILRQFPYAKVGMVTFTRAATNSLAEKLKSRLSKKDQDRVLVNTFHGFIRMQLDMVNWKGKMLISSAQRSVIHRALKESGAPFRYPEAEFAIDAIGREMDTDIISVRHTRQQIHLFNTYQAICQKDHVADLNALSRFVVGQMHSGKMQPLNLTHLVVDEVQDTDSIQYAWIALHTRGGVNTSIVGDDDQAIYSFRASGGVKIFQQFEKQFRPNIFYLNTCFRCEPEILKVAGALIEKNVYRYVKDLRSAKSGGGKVNFRSYVDMDEQIQGILNLINQDPNGWAILSRGNAHLDQLESLIEQPVLRYGGKSFWDEKETSDVLHLMAFFRQSNDVRLMKRVLALFGENEEVLDQTAFSMKGRK…
IncHI1_trhK		similar to R27_p031	TrhK		ATGACTTCTAAAAAGGGCTTTCGCTGTCACGCGATTACAGCAATGATCTTGCTGGCAACTTCGAATGTAGTCTTTGCTGAAGACTATCAGTTACCGGCGACAGTAAATAACCCGGTTGTTATGCCTGTCGGGGCAGATGAATTTCAGAATGGTGTGAAAAATGCGATTATTAAAGAATCTGGCACCGGCCCCGCGCCTGAGACGTCACAAGCAACAAAACCGACCACTGAACTACCAAGTCTTTCACCTGCAAGTAGTGCCTCCCCAGCTGTCAATGAGATAACTGGCGCATTGTCAAAAAACCCTACGCTTGTCGGTTATCAGCAACAGGTTAAATCCGGAAATTTTGATAGTTACGGAAGACCGGCAGGGAAAGAGCCTCAACAAAATGCACAAAGC…	AQT23489.1	MTSKKGFRCHAITAMILLATSNVVFAEDYQLPATVNNPVVMPVGADEFQNGVKNAIIKESGTGPAPETSQATKPTTELPSLSPASSASPAVNEITGALSKNPTLVGYQQQVKSGNFDSYGRPAGKEPQQNAQSTGAPSKADELYVEARNRYKEVQRVNVPPGGNIVLPVSRGLQNRISTSFKNASVSTSTPGDEASIFVNGGDVFISTNTDKPIGIMLSEDSVPESTYNLTLVPLDVPGAMISVTTSLSPTMQAKRETSLDKHNYDEMLARSQSEELAPSDPRQDDHKQRIIDLLTPVALGEVPSGFSLQEDRLSRIPSSEQSPCNFNMYSKLGQRLVGSRELIDVILVKNDKPYGQVVADQQCITEGVIASALFDKAFLQPGEETELYIVRDKLFKER…
IncHI1_trhL			plasmid transfer protein TrhL		ATGAGGGGGATATTCCCCCTCTGTGGAGTTTTTATGACAAGCCAGTACGAGATACCGCCACATACATATCGCTTTCCATACAGAATAAATATGCCGTTACTAATTCTATTCTGGGATGCAAAGCAATTGGGTATAACATTCGTGACTATCGCGAGCGGTAATATTTTTGATTTCTTTATAACTTCGGTAGTTGTGGCGGTGGTGTTCTGGTTTGCATATAAGAAAGCAGCAGAGGAAGGGATTAGAGGAAAACTAAAACACAAACTGTGGTGGTACGGCTTTTTTCCTGGAAAATCGGTGTTTAGTAGTCGTTACTTTACCGATCCATTTATCAGAAACCTCTATTCTTGA	AKJ19940.1	MRGIFPLCGVFMTSQYEIPPHTYRFPYRINMPLLILFWDAKQLGITFVTIASGNIFDFFITSVVVAVVFWFAYKKAAEEGIRGKLKHKLWWYGFFPGKSVFSSRYFTDPFIRNLYS
IncHI1_trhN			plasmid transfer protein TrhN		ATGAAACATAGAAAAATAATTTCTTCAGCAATTATTGCGTCTATGATAGCTAATACTATGAGTTGGGCATTTTACGTTTCGCTCATAAACATTGCGTTAACGCCTAAAATATTTGCGGCAGATGCGATTTTTGACCAGCTTGAAAACAATTTTAACCTTGCCAATCCCAACGCCAACCGGAACGCAACCACCAGTGCTCAGGATATTGTGGAAAAGTATAAAAATGCTGATTCCGGGGAAAATCTGAGCGGCAAAATTTCCGAGAAATATGTTGGTAAAGCAGAGTCAACAAACCTAAATGTTGGGAAGTACGGGACGCCGAACTCAAATGAAAGTGTTATGAGTAATGCGGTGTCCGACGGGAAATCGATCGGTAAGGCTGTACAATTACCTAGCATG…	AKJ19916.1	MKHRKIISSAIIASMIANTMSWAFYVSLINIALTPKIFAADAIFDQLENNFNLANPNANRNATTSAQDIVEKYKNADSGENLSGKISEKYVGKAESTNLNVGKYGTPNSNESVMSNAVSDGKSIGKAVQLPSMSGGTINSNYTKEGAKLLSRDSSGNIGISNNPNTTAGTKTSTGELFSSEQKHSDVQFNAGGRYGDENGFINDIKNRKSQLFEAQSYDGVAYRTLVNANKENPASTIKPNDPMFNAGRNEIGNAVAGTGNWLQNCNTETSKQTITTHYPDYKEFYCNSPKKDNFNSCTITRDFSVPVYISGGNGDMSMCGDNCVRVWFGRRDDNYWNDGVYDNSLTLKFHPDAKLATAKIINAEWDDHMRVTLDGTQIFAHIDGAYRSSNYPSPQGQW…
IncHI1_trhO		similar to R27_p016	TrhO		ATGGCATCTGAGCACGTCCAGACAATTGACCTGACTAATTATTCCGGAAGGGTTTTCTTTCTGGCAGACCCCCATGGACATTATTCGACGCTTTGTAATCTTATCCATTCGATATCGAGCCCAGATGAGGAACTAATCATTTTCCCTACCGGGAATCTCTTTGATTATGGTCCTGAGCCCATGGAGTTAATGACAGCGATAAACACTGGTATTTTTGATGGACGTTCTGTGCGAGTGTTCTCAGCAGCCGGGGCTGGTGAAGAGATGATGAAGAAGCTCTTACCCACAAATAATGATCGTAGGACTTATTACCCAAGCACATTTCTTAACGAACGGTGGTGTGCAAGAGGCGGACGTTGGCATAAACAAATTAACCGCAGTTATCTTGAAGAGGAGATC…	AQT23530.1	MASEHVQTIDLTNYSGRVFFLADPHGHYSTLCNLIHSISSPDEELIIFPTGNLFDYGPEPMELMTAINTGIFDGRSVRVFSAAGAGEEMMKKLLPTNNDRRTYYPSTFLNERWCARGGRWHKQINRSYLEEEISKLLSTQLATVMKVLFKGNITIGVCPSDYTDIRQGFDNTYNALLAFNQANVNIFQSQFLFGMDHAVSPMNISDVNLVVLGRNPVNSIRKAHGLPLTNLPVLVGNCLHINTGSLFMSAISDPALLAPGIPRTTVPAITLVELILASTPTLICHQMILNKNGIYTQNTTPLDLDLKDNNIEAAL
IncHI1_trhR		similar to Salmonella Choleraesuis protein MAK1.151c from plasmid pMAK1	conjugative transfer protein TrhR		ATGTCAGAATCAGATAACATCACGCGTAATTTACTCGGTAAACTATTACGTACCGAGATTTCGATTATTCGTAGTTACCGTGCCTTCTTAATGTTATTGCCTCTTCATGGATCTTCTAAGTATCAAACTGGATCACCACTCCTCCAACGCCGACTATTTGGTAATGGATTTGGAGCTATGATTGATAATGCATTTGAAGTTGAAACTCGGCCAGGAAGCTTCCTCGTTCCTCGTTCTTTAAGTAAAGAGATCTCTTGGGACAAATTCTTTGTAGCTGTAGTTGATGGCGACACTAACGTCATTCGAGAATATGACAGTGAAGATACTGACTTCGGCATTTACAATGAAGGTGAAAAAGTAACTTTGCTCAGCGGGCAGGAGGAATTTTATAATCCGAGA…	AKJ20004.1	MSESDNITRNLLGKLLRTEISIIRSYRAFLMLLPLHGSSKYQTGSPLLQRRLFGNGFGAMIDNAFEVETRPGSFLVPRSLSKEISWDKFFVAVVDGDTNVIREYDSEDTDFGIYNEGEKVTLLSGQEEFYNPRKIQQLRSKCVDIQNDYLMQVFFMSMLAPEFVSIFFGLKPATVEAIKDVGMSSLKLINDVVLFPRTIPFTPGLGDDSATLKSKVFAWAYEISADIRLGKISDDLMELLRYDTMFTCHRQDVFNTLANKVLLKDY
IncHI1_trhU			plasmid transfer protein TrhU		ATGCTGTCGCTCTCGCTGCCTGCAATGACAATGGCCGCAGATACCGGTGTCCCGGGAGCAATGTGCCAGTCAGCGGGAGTATGGCAGGGCCTAATCAAAAACATCTGCTGGAGTTGTATCTTCCCGATGCGGATCATGGGAATTGGAGCAGCCCCTGAAGGTGCCGCCCCCTCACGCCCTGGTTGCTATTGCACGGATCAAAATGGGATACCAGAAATCGGATGGCAGCTAAGTTTTTTCCAACCAGTAAAAATTGTTGAAGTGGTGAAAAGTCCGTGGTGCAGCCCATTTTTAGAGGGAACCATGCTGCAAAAATCACAGTTCGACATCGGCAAGAGCAATACTAACCAGCCTATGACCGCAACAGAAGCCGGATTCTACGACGTACATCTCTGGGAA…	AKJ19917.1	MLSLSLPAMTMAADTGVPGAMCQSAGVWQGLIKNICWSCIFPMRIMGIGAAPEGAAPSRPGCYCTDQNGIPEIGWQLSFFQPVKIVEVVKSPWCSPFLEGTMLQKSQFDIGKSNTNQPMTATEAGFYDVHLWEFPIMTMLKLLVIGECTAEPYVDASLTYISEVDPMWESDLLTLVLNPEAVVFANPIASMVCAADCVAVTAGKDNLAAYFCAGCDGNLYPLTGHIYANDDAVRTSSLITQRLLTKLHRQGMLMRTMGADAMCEKTWEYFTPRSQYRLSMLYPTPEANGPDCCHRLGDSVHDWSTLKGGRKKIGIDNYVYMLWRYNDCCVRYIPN
IncHI1_trhV			putative plasmid transfer protein TrhV		ATGAACATTAAAAAAGTTATTTTCAGCGCTCTGGTTGTTGGTTCATCTTCATACCTGGCGGGTTGTACTATTGGCAGCGCAGAATCTGAATGCCCGGGAATTGAAAAAGGAGTTATTTGTAAAGGCCCGCGTGAAGTTATGGAACTGACGAACAATCGTGATGATCTCTCCGGCCTTGGGGAGGAAGAGGCTAATTCGGGAAAGGGGAAATCGGCTGTCAATGACAGCCAGTACCCTGCCCAACTAACGCCGCCTGGCGCAGTGCAGTACCCCAAGTCGTCTGTACTTGTTAATAAGCCAGTGACATACACAACGACGGAAGTAAAACCGGTTGGACAGCTCCCGGTGATGTATGATCAGACATTAAAAATGGGGGCGCCAACTTCAACAATTGGACCA…	AKJ19933.1	MNIKKVIFSALVVGSSSYLAGCTIGSAESECPGIEKGVICKGPREVMELTNNRDDLSGLGEEEANSGKGKSAVNDSQYPAQLTPPGAVQYPKSSVLVNKPVTYTTTEVKPVGQLPVMYDQTLKMGAPTSTIGPRPISGNPVNSNVRMTTSYNSNGSSVNPFLHPSAEVVKKTTQVVTPAPAPRYVAPNSDINASKDLYSINNGQPVNPTLSSGQVQQYRTQGYKQAVVAPEPLAVLQQGRVMRITFAPYTDDNDALNLPGFVYVNVKPQTWIAGKNSTSNPARIVPLEVQDAARENMQQQQRATKAVSSNGIVRQL
IncHI1_trhW			plasmid transfer protein TrhW		ATGCGATCTTTTGAATTAAAAACAACTATTAAGCCTCTGGCCTCCTGTCTGGCATTTTACGCCTTAATATCCACCGCTGTGGCTAGCCCCCAGTATCAACAGGTTGCTGATGACATTGCAAGGCAAGCTCAGGTTCTGGGCGCCCAAATACCGGTACCACACGCATCAGAAGGTCCGCTCCCGTCTGGTTCTCTGGATTCTCCTGATACCAAGAAATACATCCGCCAGGCCGAAGCTATGAAGAAAAACGGGGACCTCAGTCAGCAAACAAATCGCGGTTATGTCCCGGGTATGAATGCTGACAGTGTGCAGGCAGTTATAGACCATACGCAGGCTATCCGCGCTCAGAGTAATAACTCGGAAGCAGTTAACGACATCATTCGCAGACGTGATGAGATT…	AKJ19918.1	MRSFELKTTIKPLASCLAFYALISTAVASPQYQQVADDIARQAQVLGAQIPVPHASEGPLPSGSLDSPDTKKYIRQAEAMKKNGDLSQQTNRGYVPGMNADSVQAVIDHTQAIRAQSNNSEAVNDIIRRRDEIQGNSQLSESALKSVENKPEVMRSQSSNIEKMFGSSGITAADFERKIDSSREEVLSTENGITIFASFSLPDYVLEDLLRTASEHKARVVFNGLKKGTTRLPETQAAINQLVVKGKFDSPLITIDPDAFNQYQITQVPTIISREQSRFAKMVGSFNVDFFQRELARKPDQDLFPIAGTTYPVEEKSIIKELEERAQKYDWDGAKKRAVADTWKNQYMVNLPPAQEHKEWLIDPTIRVTQDVKDKQGRVIASAGELINPLARFPQNLTM…
IncHI1_trhY		similar to Salmonella Choleraesuis protein MAK1.150c from plasmid pMAK1	transfer protein TrhY		ATGGCTAAAGTCGATCAAACTAAAGCTAACATGTTATTGAGCGCTACAAAAACGATGTCTCTTGGTGCCAATAAAAATTCCATAAGGATACTCTATGGAAATCATGTTGCCGAAAATATAGACTTCAGGTCTGAACCTCAACAAAACTTTAAAAAAGGGATTCGTGGGTGGAGTCGCCGCACGGATAACCGCAGGGCTTTTTCTGCGGTTATTGATGTCGCTGTAAACTATTTCGGTTTTGATCCTATTCACCCGGAATCCAGTTTTCGAAATATTGACTTCAACCGCATCATGAGTGTGCTGCATAACCTTGGATATTTCGTCTGCGCTCCTGAGGTAAATAAAATCATTGAGATTCTAACGTCAATGAAAGAAATCGAGGAGCTTGAAACTTGTGCG…	AKJ20005.1	MAKVDQTKANMLLSATKTMSLGANKNSIRILYGNHVAENIDFRSEPQQNFKKGIRGWSRRTDNRRAFSAVIDVAVNYFGFDPIHPESSFRNIDFNRIMSVLHNLGYFVCAPEVNKIIEILTSMKEIEELETCAKCKRPYIVPYTNDTHCPRCRLSSTSSAIARYSQEELD
IncHI2_htdA			HtdA		ATGCTATCTCGCAACTCACTAATACATGGTTTACGCCGAGACCAGTTAATCGGAGTTCTGACTATTTCAGAGTTTCCGGTAGTTATGGTAGAAAGCCACTTCATTCAGTCTGAGGTTATGGGAATAAAACCCGTAATTTTTAATATTGATGAGCTTCTTGTTTCTATATCCCCAATTTCCTCTCTTAAGTTCGATTGGGAGTGGGCCCCAGTTGATACAATACTCATTGAAGTTATCATTCCACCTGTAGAGTCAGACCTTGTAAGTGCAGAAAATGACTTCCTCCGTGATTCTGGTATCGGCCATATCCAGTGCGAGCCTGGCGGAGCATCAATACGACGTACAGTTACCTTCGTTGGTGGAATAACCGCTGATAACTTACTGTATCAGTTGAGGCTT…	AZZ87355.1	MLSRNSLIHGLRRDQLIGVLTISEFPVVMVESHFIQSEVMGIKPVIFNIDELLVSISPISSLKFDWEWAPVDTILIEVIIPPVESDLVSAENDFLRDSGIGHIQCEPGGASIRRTVTFVGGITADNLLYQLRLMCVSALKLLGEELGDEV
IncHI2_htdF		IncH1 plasmid conjugative transfer protein	HtdF		ATGAAGTCTAAGATTAGATATGTTTTATCTGGTTTTGTTGTGATATGTGCATTTGCTGGAGTTTATAAAATCCTAAACAATGTTCCGGTTAAACCTGACCTTTTGGACTTCACTGGAAACACATTTAAAAAGACATCACTCTTCCTGCCATGTGATAAAAGCTCGCCTTCTTTAAACATTAAAATTGCTGATAACGAGAAAATCGTGATCAACGGCATCGCTTCAAAAGTAACTTTTGTTGAAAAGGCTGACCCCGTCAAAAGCCCTGGTTTTTGTGATGATCTTGATCTAAACAATTCTCGCCTTGTACATACGGCATCTTACAGCATGGTGATTTCTGAAACCAAAACAGGATATACACTCTCAAATTTCAAGCATCTTGCCGATGATGAATCATTA…	AZZ87356.1	MKSKIRYVLSGFVVICAFAGVYKILNNVPVKPDLLDFTGNTFKKTSLFLPCDKSSPSLNIKIADNEKIVINGIASKVTFVEKADPVKSPGFCDDLDLNNSRLVHTASYSMVISETKTGYTLSNFKHLADDESLGGMWFYQK
IncHI2_htdK		IncH1 plasmid conjugative transfer protein	HtdK		ATGGCAACTTCAGACTTCTCTCTTAAAAACCATAATGTAAAAGCTTTTGGTCAGGATGCAGCACTTGTCATTGAGATGAACAATGAAGATGTTAGCTCATCAAAACCTTCACCTTTTTCAAATGAGATTGATAATTATTATCTTACATTGCACGTCGCTCCGAGGAACGCCAAAAAAGATTATGACTGGGGCTCAAACCGTTCTGTACTTCTAAAATTGTCGACGAATGAAGTTATGCAGATGGCATCTGTATTTCTTAGAATCATGCATACTTTAAAAATTGATAAGAGGAAAACCTCACATCATGGCCACGTCGTATACAAAAATATAAGCGTTACCCCAAACGAGAGGGGCGGTTTGTTGTTATCAGCAGGGATAGTTCCAGTCGATAAAGACGGC…	AZZ87357.1	MATSDFSLKNHNVKAFGQDAALVIEMNNEDVSSSKPSPFSNEIDNYYLTLHVAPRNAKKDYDWGSNRSVLLKLSTNEVMQMASVFLRIMHTLKIDKRKTSHHGHVVYKNISVTPNERGGLLLSAGIVPVDKDGLKPFMHMVPVSQMDCVKIGLYILGYLAQKTPWVSSESIITALRLSEAKNSK
IncHI2_htdO		IncH1 plasmid conjugative transfer protein	HtdO		ATGGGAAAAGTTACTTTGCCTGCTCTGCTTGGGGCCACCGTGATTGGTTTTGTCGTATTTGCTTTAACCAGCTTTTACTACAGGTCAGAATATATACCAAAAAGGAGTGTATTAATCGTTCCGGACGCAACCATTAGTATCGAAGATGGCAGTAACGCTTTTCCCGTTCAGACAGTAATAATGAACGATCCAACTCTTATTGATAAATTTGTAGGAGAGGACAATATTAATGAGGAGAATGCTTTTGACTATCACAAAAGTAACGTTTTGGAACCTAATTACAAACATGAAATATCTAGAACGAGCCAGATAGATAAAGCTGAAATGAATCATCCATCTGTTCGTGAAAACTGGGCCAGAGCAGGTGATCCCTATATCGTTCCTCAGATGTCTGACAGC…	AZZ87328.1	MGKVTLPALLGATVIGFVVFALTSFYYRSEYIPKRSVLIVPDATISIEDGSNAFPVQTVIMNDPTLIDKFVGEDNINEENAFDYHKSNVLEPNYKHEISRTSQIDKAEMNHPSVRENWARAGDPYIVPQMSDSERNLKIKRFQKPTSGANHGH
IncHI2_htdT			HdtT		ATGCAACGCTTGCCGTTACTGTACCGGATAGTGTTGAAATCGTCACTTATATGGAACTTGAAGATAGCTCTGAAGCGGTACAATCAAGTTCTTATAATGCAAAGAAGTAGAGGGCACCCAATAGTGAAAAAGTTACTTTTCCCTTTAATGGCGGCTTTCGCCATTATGGCGAATACGGTCACTTATGCTTCAGAGCAGGTCCTAACTAATAGTGATGCTGCTGCGTTAATGGCAAAGGCAAAGGAAGGCGGCGTTTCACCCAGTCAGATCTCGGGTGCGTTATCAAAAATGAAAGGATATAAACCTAAGGATGCCATATACATTCCTTCTGGTGGGCTATACCTCTTTCAGGACGAGCGTTCGCAGCTAATGGCAGTAACGACCGATGGCCGATACTCC…	AZZ87331.1	MQRLPLLYRIVLKSSLIWNLKIALKRYNQVLIMQRSRGHPIVKKLLFPLMAAFAIMANTVTYASEQVLTNSDAAALMAKAKEGGVSPSQISGALSKMKGYKPKDAIYIPSGGLYLFQDERSQLMAVTTDGRYSLTGGSLVDVIKRKPVLTVEEIRNSYFISLDEAPFPLETVASIHLGNSKLKRQAAIFLTLDCDGCMELVKKFYADRDKYRIDIVLVPSPGEPKEELRRLWCSKEKGKINNLDILRWLMGSKSDIEKRLLSQKEAEECPAEPLVASLMLAGIYKLQGVPSVVRQDGLAGNGIPKDFDYWLNQSVEPLLKNPFETN
IncHI2_htdV			HtdV		ATGGATAGTTTAGAAAAAAAAGAATCGACTGAATCAGCTGGACCTGAAATCACTAAAAAAATGGTGCGAGAAAGGACAACAAAAAAAATTACCTTCGAAATTGATATTGAAAAAATATTGAAGTATTTATTTTTCTTCGCCTTTGCCGTTTTGGTCATTATTTATGGTTATAAAGGCTTTATGAATGTTTACGATTACTTCAATAAACAATCACAGCATTCGTACAAGATTGCAGTGCTTGACATGCCTGAATTACGTAAGGAATTTTTCAAGCATCACGGAGGCCGTACTGCTGACAATGATAGAACTCAATTCGAAGAATATTTCAGAACATTAATGAAGATCTACCGTGACCGTGGCTATTTAATTATTGATGCAACGCTTGCCGTTACTGTACCG…	AZZ87330.1	MDSLEKKESTESAGPEITKKMVRERTTKKITFEIDIEKILKYLFFFAFAVLVIIYGYKGFMNVYDYFNKQSQHSYKIAVLDMPELRKEFFKHHGGRTADNDRTQFEEYFRTLMKIYRDRGYLIIDATLAVTVPDSVEIVTYMELEDSSEAVQSSSYNAKK
IncHI2_MH287084_30570			hypothetical protein		ATGAAACTCGGATTTATTATAGGCGCTCTCTTTGCAACATGGCTGACGCTAAATTATCCGGACCAGATGAGAAGTTATTTTACCAAAGCCGTCGACTATATCGAAAGTGTTGCAACATTTATTACATCCAAGTGA	AZZ87361.1	MKLGFIIGALFATWLTLNYPDQMRSYFTKAVDYIESVATFITSK
IncHI2_orf16			IncH1 plasmid conjugative transfer protein Orf16		ATGAAGATAAAATGGAAGATTATCTCAATTTCAACATTACTTTTGCATCTTCACGCAGCAGCTGCACCACATCAAGAGAAAGAGCAAAGAAAAGATGCTTTTTCTTCTGCCGCTCAGAAAAGTGATTCACTTATATCTGCTAAAGCGGAGCTTATAAACGGAAGGTGGTTTATAAATGGTAAATATAGGCCTGTTCTAAAGACCAGCATGACCAAAACCAATTTCTTAGAAATCATGAATGTTTCAAATAAAGAATCACTTTTTATGGTGATACCGAAACTTGAGTATAATATCATTGCCAAAAATAAAATCTTACTAAATGAAAAAATTGCATTAAGCGAAGGCACATCCGGAAAAAGCATTATTTGGGTCGAGCCTAAATCAAGTATAACTATATCG…	AZZ87349.1	MKIKWKIISISTLLLHLHAAAAPHQEKEQRKDAFSSAAQKSDSLISAKAELINGRWFINGKYRPVLKTSMTKTNFLEIMNVSNKESLFMVIPKLEYNIIAKNKILLNEKIALSEGTSGKSIIWVEPKSSITISFINDLANTPLQAIVSITRNNKDVIAIFGPDQGKGFTLPGKTSNDQVSVPDDSDLNIKKLNIPQSVGNSVTINPKEKNYLLVGQVKYKILSLPKYQHLEFSEPVYIEKRKDILGGYRYWTKETILYPGESLSFITSAKNNLRKRDD
IncHI2_orf17			IncH1 plasmid conjugative transfer protein Orf17		ATGATTAAAGTTATCACACTTTTATTGTTTGCATTACTGACTGGTTGTCAGTCAGTAGAAAGTAAAATCGAAGAACTCCCGACAGTTGGTTTTGACCCTATTCTATACAATAAAAGTGAGGCCTTTACTGACGGAAAAGTTACTTTACGTGTCGAAAGTTCAGGAACTGATGTTTGGCTTGTCGCCAAGAATGGAACCAGAAGTTTTATTGAGCTTTCAGGCCTAACGCTAGGTGGTAGTCGTTGTGCTTACAATGCCCGTAGTAAGCAACTTTTGCCCCCAGGCAGCGTAAGCACATTCGTAGTTCCTACGGTTGGAATGCTTGGACTTTGCTTCAACAATGAAGATCAACTTATGTTTATTAACCGTGCTTTTAGCAGAATCTCTCCCAAAGCAAAA…	AZZ87348.1	MIKVITLLLFALLTGCQSVESKIEELPTVGFDPILYNKSEAFTDGKVTLRVESSGTDVWLVAKNGTRSFIELSGLTLGGSRCAYNARSKQLLPPGSVSTFVVPTVGMLGLCFNNEDQLMFINRAFSRISPKAKGKDSLSLLFSVSYDFPGKADLINNHDFQELYLLFLNEDNL
IncHI2_orf4			IncH1 plasmid conjugative transfer protein Orf4		ATGAAACTTTTACGTTTAGTATCTCTGGTCTCTTCTGTCGTCATTGGTTTTTCCCTATCGGGTTGTGCCGGTGACACCGGCACTACGCCAGGCACCGCTCTGAATGCGTACAGTCACGGCCAGTACTGGCATGCTAAAGCAAATGATTCTGTCGCCAAGAATGCCTATTCGTTTGCTGGTTTCGACGTTAATTTTAAGGAGCAAGAGGTTACTCCTGGAGGGGATGCCGACAACTTTCTTTCTAAGTATCTCATCAATAGTTCGATGGGCTACGTAACAGGCGGTCTAAAAGGTTTTGGGATCATGAGCCTCGGCTCTTTGTACAGTTCTTCTGACGCCGAATACATCCAGGTCAATCAATACCTAGTGTTCGTCCCCAATCCAAAAAAATTGCCTTAC…	AZZ87364.1	MKLLRLVSLVSSVVIGFSLSGCAGDTGTTPGTALNAYSHGQYWHAKANDSVAKNAYSFAGFDVNFKEQEVTPGGDADNFLSKYLINSSMGYVTGGLKGFGIMSLGSLYSSSDAEYIQVNQYLVFVPNPKKLPYNDESLVREGAKYVFEHTKATQASFGYNPEKQKAALATCKIDMAVVNKWSTCDLPSKPDADVFPTDSMYSFQAIRPATGTEIPQLNLPAGDYAVIRYVFIPFKGNETSADFSGIIFRSDSPNTTTPGGVAASINGKDYYLFTGEYGKKGFPEKTLKAK
IncHI2_orf9			IncH1 plasmid conjugative transfer protein Orf9		ATGAGAAAATCAGGTTTAGGTTTAGCCCTGTTGTTTTCTTTAATTGCTCCGATTAAAGCGGTCTATGCCGAAGCGATTATGATTTCAGGAAAGCTACAGGCTGATTTGCCAGCCGTATCCTTTGACCCGGGGCCGGGCGACTTTGTTGCATACGTTAATTCTAACACTATCACTGCCTCAGGTGCAGGCACAGCCTGTAATGTAACGGTTGATGATCGAGCGACTTCCTCTGTTGATAACCTCGTTTGTTTTTTTGAGTGGTTACCCAATACCTTGGGATTTACTTCTAACGGTTTCACTCTTTCAGGCGTTCCCAACACCACCGGTGATTTAAAACTACCTTACAAGATTTCTTACTTCTCTGGTTCTGAACGGAAAAAAGTTGAAATAGTAAAAGGT…	AZZ87358.1	MRKSGLGLALLFSLIAPIKAVYAEAIMISGKLQADLPAVSFDPGPGDFVAYVNSNTITASGAGTACNVTVDDRATSSVDNLVCFFEWLPNTLGFTSNGFTLSGVPNTTGDLKLPYKISYFSGSERKKVEIVKGEYSIKSVAPVKPTITGLKSSLNGLVYDGFSFKSYLKDEAIKDIAVSVEPRNYIQYISIGSGSACEVPIGGTSCTIEVGSIKASDTDELLGSRDITITANSKNNYFAPPESKKLVVNWDYRPPVVDHTLWNFTDEAKTIKVGGQDIYTGAKTVAVAVKVPQQETEGEWWLPTAMSLTMTPDGVFKPTTKVTLDDGTEIDFKQSWATPLRRTLQPVSGPQKVGDEYLYIFDLTDLINGSYAATFTVENTSKNSSTYTEPESKLMLSDN…
IncHI2_traF			TraF		ATGGCCCGTAAAAGTGTCGATGTAGATCAGGAACTCGATGAAAACACCGGAGACGGTGAATTTGAAAGCGAGCGTGGCGGATTTAATGGCAGTAACCGCCGTTCGGCTCCTGGTATGAAAGCCTTTGTCATACTGATGGCGCTGCTTGCTTTGGTATTCATCGGGATTACGGTCATGGGTAAAATTCGCGCCCCGGCTAAAGCTGAAGCTGATAAAGACGGTGGTAAAGCGCAACAGGCCAATACACTGCCAAACTACAGCTTTAACAGCGATCCTGATGTTAATAAACCTGCAACTGCGCAGAATAGCGCCACTGATGCCCGTGCTGTGCAGGCTGCCGCACAGGCAGATGCAGATGCGGGCAGCAGCAATACCGGCGCGCGTACCTCTAATAAGCGT…	AZZ87601.1	MARKSVDVDQELDENTGDGEFESERGGFNGSNRRSAPGMKAFVILMALLALVFIGITVMGKIRAPAKAEADKDGGKAQQANTLPNYSFNSDPDVNKPATAQNSATDARAVQAAAQADADAGSSNTGARTSNKRKEPSPEELAMQRRLGGELAQTNQAATSNSPGAQPQDNETSEGSSALAKNLTPARLKASRAGVMANPSLTVPKGKMIPCGTGTELDTTVPGQVSCRVSQDVYSADGLVRLIDKGSWVDGQITGGIKDGQARVFVLWERIRNDQDGTIVNIDSAGTNSLGSAGIPGQVDAHMWERLRGAIMISLFSDTLTALVNQTQSNNIQYNSTENSGGQLASEALRSYMSIPPTLYDQQGDAVSIFVARDLDFSGVYTLADN
IncHI2_traG			TraG		ATGACTGATGCAGCTTTCTATCAACTTGGCCCACTGCGCGAGTATTTAGAAGATCCTACTGTTTTTGAAATTCGCATTAACTGCTTTCAGGAAGTTATCTGTGATACGTTCAGCGGCCGCAGGGTTGTGCAGAACGCGGCAATTACGGCAGATTTTATTAGGAACCTTGCTAAATCGTTGGTGAGCAGCAACAAGCTGACCATGCAGGCCATTAATGACGTGATCCTGCCTGGCGGGATCAGGGGCGTTATCTGTCTGCCCCCTGCGGTGATTGACGGTACAACGGCCGTAGCGTTTCGTAAGGATTTGGCGGCCGATAAAAATCTGGAGCAGCTGACCAGCGAGGGGATTTTCAGTGACTGCCGGAAGATTACCGGCAGCAAGCAAAGCCTAACGGAT…	AZZ87600.1	MTDAAFYQLGPLREYLEDPTVFEIRINCFQEVICDTFSGRRVVQNAAITADFIRNLAKSLVSSNKLTMQAINDVILPGGIRGVICLPPAVIDGTTAVAFRKDLAADKNLEQLTSEGIFSDCRKITGSKQSLTDDDFFLKELHSSEKWPAFLQTAVEKKRTIVICGETGSGKTVLTRALLKSLHKDERVIILEDVHEVTVDHVVEAVYMMYGDAGKIGRVSATDALRACMRLTPGRIIMTELRDDAAWDYLKALNTGHPGGVMSTHANSARDAFNRIGLLIKATPIGRMLDMSDIMRMLYSTIDVVVHMEKRKIKEIYFDPEYKMQCVNGSL
IncHI2_traH			TraH		ATGAGTAATTCGAATCTTATAAGTTCTATAGAGCTAACACGTAAAAATTTACGTGCTCAGATTGAAGGTTTGCGTGTTGAGGCTGAAGATCTCATTACAAAATACTGGATCAAGTGGAAGGAACGAAACCACCAAGAGATTAACCTTACCCGACATAGCAAAGTTCCAAAGAGGGAGTATCTGGGTTCTTACGCACCAAAAGTTGAGCTAATTGGTAATGCCAGAAAAGTAACGATCACTTGGCATCAGTTCAGCCCTTATAAAACAAGAGCGCCTAGTCACATGTCAAAACGGGTGCAACCAATGAAAAGTGGAAAATATTCTAAGAACTGTTTTGTAAACCATGCCAGCTGGGAATACGAAATGATTTCTGAAACGGAAGCATTGCTGGAGCCTTAC…	AZZ87522.1	MSNSNLISSIELTRKNLRAQIEGLRVEAEDLITKYWIKWKERNHQEINLTRHSKVPKREYLGSYAPKVELIGNARKVTITWHQFSPYKTRAPSHMSKRVQPMKSGKYSKNCFVNHASWEYEMISETEALLEPYREMLELYHSAYIELGRKIRQYSKTKVAQ
IncHI2_traI			TraI		ATGAATTTCAGGGCGCTGTATTTATGTATTAAACGGATTTTGGGGATATTCTCATCTCAGGAGAATGATGCAACCTCTGTAATGATTGAGGATATATCAAGCCTCTCTCCTTTTGCGCAGATTCTAGGAGATCAGAAGTACACTGTTCCTGATCATCCAAATCCAGAAGTCCTGAAATTCATCGAGTATCCAACTCGTCCGACGGGCATACAGACATTTAATGAACAGTCAATCCTGTCTCTGTATCGGGAAAAGCTGCACTCAATTTCAATGATGTTAGCTATCAGCGATAGCGACATCAGGGACGATGCATATACATTTACTAATTTAGTATTAAAGCCCTTGGTTGAATATGTTCGCTGGATACATCTTTTGCCAGCTTCCGAAAATCATCATCAT…	AZZ87524.1	MNFRALYLCIKRILGIFSSQENDATSVMIEDISSLSPFAQILGDQKYTVPDHPNPEVLKFIEYPTRPTGIQTFNEQSILSLYREKLHSISMMLAISDSDIRDDAYTFTNLVLKPLVEYVRWIHLLPASENHHHNGIGGLLSHSLEVAILSLKNAHHSELRPIGYQDEEVVRRKVYLYAAFICGLVHDAGKVYDLDIVSLNLASPIIWTPSSQSLLDWARENDVVEYEIHWRKRIHNQHNIWSSVFLERILNPVCLAFLDRVNKERVYSKMITALNVYTDGNDFLSKCVRTADFYSTGTDLNVLRDPIMGLRSNDAAARAISTIKHNFTSININNYNAKPMHIIIVNGEVYLNENAFLDFVLNDFELHKYNFPQGEAGKTVLVESLVQRGYVEPYDDERV…
IncHI2_traJ			TraJ		ATGGCTGCGGATAATACAAGCAGAGCAGCAGTGCTCAGAACAATGCTTTTTTTTGGCATGGTCATTTATTTTGGTTACAGCCTGGCTTTCCAGAATACTGAGGAGCTCAAATATCAGATTACTCAGGAGGTTAATGCAAGCCGGTCCATCATATCAAATGACCGTTGGAAGTCTGTTATTGCAAATAGTGAAGCGACTTTAAATTGGTTGGTACATGACTATAAGTTAATTGACTATCTGAATACTATTCTGATCCCTGACACCAAAAAACCAGCCAGAGGTATTAACATTGTTGCTGAAAAATTTACCTCTATTAATTACACTATGGCCAAAAACATACCCCTCTTACTTTATCAGTCCATTTTCCGGTGGAACTTAATCCTGGGGTGGCTAATCGTT…	AZZ87527.1	MAADNTSRAAVLRTMLFFGMVIYFGYSLAFQNTEELKYQITQEVNASRSIISNDRWKSVIANSEATLNWLVHDYKLIDYLNTILIPDTKKPARGINIVAEKFTSINYTMAKNIPLLLYQSIFRWNLILGWLIVFLPYLFAMLADGMYQWKLKRYVFGKVTVQFYRIWFRAFWVISALTMVYLVMPNMSLFNNIAQLFPPVALLILGIALNRLWSNFQKLM
IncHI2_trhA		IncH1 plasmid conjugative transfer pilin precursor	TrhA		ATGGAACTTTCTTTAAATATTGGCCTTAGTGAAAAGAAATCTAACACGGCTGCACTTTTTAAAACAAAAAGCGCAAAAGTGATTTTGTTTGTTCTGCTGACCGTGCTTTTTTGCGGTCTGGCATATGCGGGTTCAGATGATGGGGCACTGGGAGATATTTGGTCATACATGAGTGAAAGTATGACTGGAGCTCCGGGCAAAATTCTGGCAGCCGCGATGTTGATCTCAAGCGTATATTTCTCTGTCCTTAAGCCTAACCCGGGCCTGGCACTGGTTTCATTATTCATGATGCTGGTAATGGCCAACGGCGAGAAAATTATCAGCACCTTTATGGATGCTGGCGTACCGCTGTAA	AZZ87324.1	MELSLNIGLSEKKSNTAALFKTKSAKVILFVLLTVLFCGLAYAGSDDGALGDIWSYMSESMTGAPGKILAAAMLISSVYFSVLKPNPGLALVSLFMMLVMANGEKIISTFMDAGVPL
IncHI2_trhB			TrhB		ATGGACATTAAAAAGGCCTGGGAAAATAAGACCGTCAGACTTTCTGTTATTGGCGCTCTGCTGGTAGTGATTGTTTATATTATTAGCCAGTCTATTTTTTCCACACCAGTTAAGAAAGAAAAGAAAACACAGAAAAAAGACATGCAGACCAATTTGTTGTTAGATGATTCGCAAATGAACAAATTGAGTAATGAAGAAAGCCAGAAAGTATATAAGGAAATGGTTAAGCAAAACCGACTTGATCAAAATGCGGCGAAAGAGGACCGCGAAAAAGCAGAAAAAGCCCAACAGGAAACTAAAGCCCAAGTTGCAAGTTTAACTTCTCAACTTCAGCAACTGTCTCAGCAAATTAATGATATGCAGACTAATCGAAACGGCAATCGTAACTTGGATGCTGGT…	AZZ87329.1	MDIKKAWENKTVRLSVIGALLVVIVYIISQSIFSTPVKKEKKTQKKDMQTNLLLDDSQMNKLSNEESQKVYKEMVKQNRLDQNAAKEDREKAEKAQQETKAQVASLTSQLQQLSQQINDMQTNRNGNRNLDAGSSRKTINEQAPAAPYQLNANAPINGVNPNYASITPTRNSPMRTITQSSIKTNGTDGVIQVMPVSENRIKEGREVIAGDKAPTRTVRGDGTAPVDSKARHAARKDEMFLPATSIITGVLITGLEAPTSLSSKSEPMPVTMRIKKDVIMPNNFTMDLRDCNLLGSAVGDLASQRAYIRATSISCVNSKGKAFDVKLEAYAVSENDGKNGIRGTLISRNGNAIAGAAFAGGLSSLAGSLSPSKVSSLNIDPNSQAQYQSPNFGALGALA…
IncHI2_trhC			TrhC		ATGGAAGCTATCAATAATTACAATAGCGGTTTAAATCGCCATCAATTAGGTGGGTTTATCCCTGTTTACGATCAATTAGCAGGGACTCACTATTTTTTGATTGATGGCAACAGATTAGGGTTTATGTTTATCTGTAATCCATCACCTGGAGTTTTTGATAATCAGCAAGATGTTCTTGCTGAAATGTTCAAAATGGATTTTCCTACAGATACTGTCTGTCAAATATCTCTGACTGCATTGCCAGACTTGACTTTACAGCTTAGTGCTTGGTCAGCTGTGCGAGGTGGGCGTATGACTGGGAACGATAAGCTTAAAGCAGATCTGCTTAATGGTTATCAGTTGGACTACTACGACAGAAGTATGCATAAGCCTTTAAAACCTGATCATGATAACCTTATG…	AZZ87333.1	MEAINNYNSGLNRHQLGGFIPVYDQLAGTHYFLIDGNRLGFMFICNPSPGVFDNQQDVLAEMFKMDFPTDTVCQISLTALPDLTLQLSAWSAVRGGRMTGNDKLKADLLNGYQLDYYDRSMHKPLKPDHDNLMLRDFQVWISLSIPLQSALPTELEHSRIDSLYSELVSKLITIGLHPFKVDAENWLYCIDKVVNPGKNSRWAEGFIDVNTMKRLNEQVNVPGRKYTVTENHFSSVTQSDDESEHRYFKQLSVVKFPEYVNFGCMYELVVNWMHGRKTIFSPFMITQTVQFADPLKLSKENVRYKAITNKQASIPSVVTFCPRLRDMDNDYMAVTRELEDGAKLLRGYLTFTVMGSNANSVQTAANDLKSFYLESRVKVADDSFIVFPSFMSCLPMCND…
IncHI2_trhE			TrhE		ATGAAAATGCTAAGTGGCATTAACATCCCTTTTTTCAAAAAATCTAAAAAGGATGAAAACGGTGATCTTGAACAGTCATACGTAAAGAAAGATGAAAGTGCTAAGGGACGTTTTTTGGACATTAAAAAACGATTTAGCCCACAAGCTGAAGCGTCAGGTGCTGGAATTACATACAGCGCCCTGATTAATCGTGATACAAAACTTATCCGCATTAATACTGTTTCAATAGCCGTCATTGGGTTATTGGTTGCAAAGATTCTTTTTTTCACTGACCCAGTGACGATTGTTACCCCTCCAAACATGAATGAAGAGATCACGGTTGTTGGTAACAAAGCATCGGAATCTTATAAAACACAATGGGCTCTCTTTTTTAGTACCCTTTTAGGGAATATTAATCCA…	AZZ87326.1	MKMLSGINIPFFKKSKKDENGDLEQSYVKKDESAKGRFLDIKKRFSPQAEASGAGITYSALINRDTKLIRINTVSIAVIGLLVAKILFFTDPVTIVTPPNMNEEITVVGNKASESYKTQWALFFSTLLGNINPTNISFVTAYVLDALSPELQAKTSESLQEQINIMQARGVEQTFKPNDIYFDPKNDMVYVWGTKTTRLVNVPDKTESSKWTYEWVLGMKNGRPRIAYVNQYSGTPNIKKITINGKEQLATLDNPPPSTGNK
IncHI2_trhF		IncF plasmid conjugative transfer pilus assembly protein	TrhF		ATGACTCGTATTGCATTAGCGCCTTCAAAGATGGTTTTGCTTATGTCTTTGGTAATTACTGGTGCCCACGCCAGCCCTGAGCAACCCCTAATAAAAGATACGCCCTTTGTATCAGGCCAGGCTTATAAGAAGGGTTTCTTCTGGTATGACGATCCTGCTAAAAAAAGCGAAGCTGAAGAAGAAAAGGTTTTGCCACCAACCGGTGCTGCTAGCTCGCCTTCAAAAGAGGAAAAGGTAGATTTAAATTCAAAATGGCTAAAAGAGAATATGCCTCGACTGTTAACGCAGGCAATGGATAACCCTACCGCAGAAAATCTATCACGTTATTACACGGCGCAAAGGTTAATGCTGGATATCAGTACGCGTTTTTCTGACAAATCAAAAGATTATTTTCTTAAA…	AZZ87517.1	MTRIALAPSKMVLLMSLVITGAHASPEQPLIKDTPFVSGQAYKKGFFWYDDPAKKSEAEEEKVLPPTGAASSPSKEEKVDLNSKWLKENMPRLLTQAMDNPTAENLSRYYTAQRLMLDISTRFSDKSKDYFLKNPMMSEKRRQPVEKVALDAHRTVVEKNQQTVMKDIFTKSGLFFFFQSTCQFCHEESQILQFMQNYYSVDILPISMDGRPLHNGLFQDFNIPNAQIIDQFKIREVPTIFLVSKDGTSAQRISEGMISADELKNTIILAAKGMNLIDDASFQSTLDIKRQYTIGDDGVITVNKSEMESDPFLLQKIMDQKLEGYDMPTADPVNYLNAGGSFGGTYAQ
IncHI2_trhG		IncF plasmid conjugative transfer protein	TrhG		ATGGATTACAACATATATACCCTGGGTGATATTGATTTTGTCTGGTCGGCTTTTACCGGTATTGCCCTAATCTTTTCTCAATATACTGGTGTAAAAGAGTTCCTGACCACGGCCGCCGTTGTAGCAGGTGTGAGCCTATTCTATAAAACGTGGCTATGGCTTCAGGCTCCGACCAAAAATGAATTACCGTTTTTCTCCTGGTTTTTGGGGTTGATCCTTTTCATGATGGCAATGGTTCGAGTGGATGTAACTATTGAATCTGTAAAGTCGGGAGAGGTCAGAAACGTCGACGGAATTCCAATTTTTATTGCTGCGATGGCCACCGTCACCACTAACTTAAGCCAGGGTTTGCTGAAGGATTATAAAACTGCGTTTGATCCGCTTTCTCCGGTGGACCTG…	AZZ87515.1	MDYNIYTLGDIDFVWSAFTGIALIFSQYTGVKEFLTTAAVVAGVSLFYKTWLWLQAPTKNELPFFSWFLGLILFMMAMVRVDVTIESVKSGEVRNVDGIPIFIAAMATVTTNLSQGLLKDYKTAFDPLSPVDLSATTLDDDITLGPMIRFVKFLQWGGDSQGYCSAFPEPASGLGPMNVCATVQSLAYNCLKATQNSSANIAGKETIFNDIFSANLADSMDRINQAMKGALKNASASIVGANGSKSGTCDEVWSTVKQVTSTAEARQTISLIGQTNGILTPDEANGAPTGASFTDVMASANGMYGKAIGSYDATLNLFIMNELRNGASKYKTPLGLASDMQLFEASLKRTNTMASQGQLWLQLSGAAIAFLEMFAYMVAPFALLMLLALGGNGVAAAAK…
IncHI2_trhH			Pilus assembly protein		ATGCGCAGTAATGCCGTTTTCAACTTCAAAAAGTTACTTTTGTCTCTTTCTGTTTGTGCTGCAATTTTAGCCCCGACTGCAAATGCAGACAACGCAATGCGTAACATTTTCAATGGCATGATGACGTCTACCAGCCCGGCCACCTTTTCCACAGCAACCCGTACAGGCATAGTTGGCGGGTCAATGTCTTACCGAACAACAAACGTTAATACCAACCTTGTTTCCATGTCGTTTCCAAAAGCTTCTGTCGGTTGTAATGGTATTGACGTTTTTCTTGGGTCCTTCAGCATGATCAACGGGGACCAGCTTGTGCAGGTGGCCCGTGGTATTGCCCAGGGTGCGGCTATCTATGCTTTTAACGTTGCTGTTTCAGCTATTTGTGCTGACTGTGCTGCAACG…	AZZ87516.1	MRSNAVFNFKKLLLSLSVCAAILAPTANADNAMRNIFNGMMTSTSPATFSTATRTGIVGGSMSYRTTNVNTNLVSMSFPKASVGCNGIDVFLGSFSMINGDQLVQVARGIAQGAAIYAFNVAVSAICADCAATINDIQNKLQALNKFAKDSCNATYSFLSENVGTPSQFANSVSSGPASILGSINGLIPDFGSSMTKSPEAVTSQVKAKDPEEFAEKFSGNLFYMSFMDIDKGTMNIGGVTELSGYKLAEQLMSLVGTVIINWDSKGEKAGMEVRPSTMTVTDYIMGPPAGGSIKMLKCSPAPDPSSPRKAQCLVMSEVNDGGFKGLKDTISDLLLNVQKKIINDVRVSDDELRIISYIGIPTIIDSLQTFEAPEGYAYIQDISTIAATSLVINMLRQV…
IncHI2_trhI		Plasmid conjugative transfer DNA helicase	TrhI		ATGGGTAAGCCAACAGAAGAGCAAAGACCTGTTATCGAGAATGCTAGCGCAAACAATATGGTGATAGCAGCGCCTGGATCAGGCAAATCATTCACCATGATAGAAGCGGTTATATCGATTCTCAAAAAGTATCCATATGCAAGAATCGGGATGGTGACCTTTACTCGCGCTGCAACAAACGCACTTGCAGCAAAGTTACAAAAGCGATTGAGCAAGAAGGATCTTGACCGGGTGCTGGTGGATACTTTTCACGGACTCGTTAAGAAGCAACTGGACATGATTCGCTGGCCGGGAAAGATGTTGATAGGGCCAGCACAGAGATCTGTCATTCACCGGGCTTTGAAAGAATCCGGTGTAACGATGAAGTTTGCTGAAGCTGAATTCGTTATTGATGCTATC…	AZZ87365.1	MGKPTEEQRPVIENASANNMVIAAPGSGKSFTMIEAVISILKKYPYARIGMVTFTRAATNALAAKLQKRLSKKDLDRVLVDTFHGLVKKQLDMIRWPGKMLIGPAQRSVIHRALKESGVTMKFAEAEFVIDAIGREMDTDVISVRHNRQQIHLFNTYQALCQKDHVADLNALSKFVVGQMHSGKMRTLDLTHLIVDEVQDTDSIQFSWIALHTRAGVYTSIVGDDDQAIYSFRSSGGVKIFQQFEKHFRPNIFYLNTCFRCEPEILEVAGALIGKNVYRYAKELRSAKKGGGKVTFRSYVDMEEQIQGILSLINQDPHGWAILSRNNAHLDELESLIEQPVIRYGGKSFWDEKETSDVLSLMAFFRQSNDPRLMKRVLALFGEQESVLDDVALSMRGRK…
IncHI2_trhK			TrhK		ATGATTAAAAAAAAGGGCTTAGGGTTCAACGCAATTACCGCATTGATCATGCTCACGACTTCGAACTGCGTAATCGCTGAAGAATACCAATTGCCAGCAACAATTAATAACCCGGTTGTAATGCCAGTTGGTGCTGACGGATTTCAGAATGGAGCTGCAAAAGCCATTATTCCGGGTCAAGCTGGTTCTGAACAGTCAGGTGCACAAACAAACCTTAGTGAAGCCGGTAATGCGCAGGGACAAAAACCTACAACTGATCTCCCTACCGTGCAACTTTCCCCAGCCAGCAATGCTTCGCCTGCGGTAAGCGCTATTACTGGAGCATTATCAAATAATCCTAGTCTCCCCGGATTTGACGCACAGACCCGCTCTGGTGCAATTGATAGCTATGGGAGACCA…	AZZ87327.1	MIKKKGLGFNAITALIMLTTSNCVIAEEYQLPATINNPVVMPVGADGFQNGAAKAIIPGQAGSEQSGAQTNLSEAGNAQGQKPTTDLPTVQLSPASNASPAVSAITGALSNNPSLPGFDAQTRSGAIDSYGRPTGTSSQQNAINATATSKADELYVEARNRYKEVQRVNVPPGGNVVLPVSRGLQNRISTSFKNASVSTSTPAEEASIFVNGGDVFISTNTDKPIGIMLSEDQVPESTYNLTLVPLDVPGAMISVTTSLSPSMQAKRETSLDKQNYEEMLARSQSEELAPSDPKQDDHKQRIIDLLTPVALGEVPSGFSLQQDRLSRIPASEQSPCNFNMYAKLGQRLVGSRELIDVILVKNDKPYGQIVADQQCMAEGVIASALFDKAYLQPGEETEL…
IncHI2_trhL		IncH1 plasmid conjugative transfer protein	TrhL		ATGAGTAAGCAGAACGACGTTCCTCAGCATACCTATAGATTCCCTTTCAGGATCAACATGCCTCTACTGATTTTGTTTTGGGATGCAAAAAAAATAGGGCTTGCATTCATTCTGGTTGCATTTGGGAATATCTTCGAATGCTTCGGGTTTTCTGTTGTAGTAGCGGTTGTATATTGGATTGCGTATAACAAAGCAGCTGAGTCAGGAATAAGAGGATTGCTAAAACACAGACTCTGGTGGCTCGGTTTTTTGCCAGGTAAAGCAGTTTTTAGTAGCCGTTATTTCAACGATCCATTTATCAGAGATTTGTATTCTTGA	AZZ87325.1	MSKQNDVPQHTYRFPFRINMPLLILFWDAKKIGLAFILVAFGNIFECFGFSVVVAVVYWIAYNKAAESGIRGLLKHRLWWLGFLPGKAVFSSRYFNDPFIRDLYS
IncHI2_trhN			TrhN		GTGAAACTTAGAAAAACAATCACCTCAGCGATTATTGCATCAATGGTTGCCAATACTATGAGTTGGGCTTTTTATGTCACACTCATAAACATGGTAATGACACCACGTGTTTACGCTGCTGACGCTATATTTGACCAGCTCGAAAATAATTTTAACCTTGCAAATCCTAACGCAAATCGCAATGCAACCACCAGTGCTCAGGACATTGTGGAGAAATACAAGAACGCGGATTCAGGCGAGAATGTCAGTGGGAAGATCACCGAGAAATACGTGGGTAAAGCCGAATCCGCTAATCTTAATCTCGGGAAGTATGGGGCAGGGAACTCTAATGAAAGTGTCATGAAAAATGCCGCATCCGATGGAAAGTCTATTGGTAGCGCCGTACAACTGCCGAGTATG…	AZZ87363.1	MKLRKTITSAIIASMVANTMSWAFYVTLINMVMTPRVYAADAIFDQLENNFNLANPNANRNATTSAQDIVEKYKNADSGENVSGKITEKYVGKAESANLNLGKYGAGNSNESVMKNAASDGKSIGSAVQLPSMSGGTINSNYTKEGAKLLSRDANGNIGISSNPNTTPGTKTNTGEIFSSEQKHSDIKFNAADRYGDEDGFVNDIKNRKSQLFDAQSYDGVAYRTLVNANKDNPASSVKPNDPMFTAGRNEITNAVAGTGNWLQNCNVETSKKTVTTHYPDYKEFYCNSPKQDNFSSCTITRDFSVPVYISGGNGDMSMCGDNCVRIWFGRRDDNYWSDGVFDNELTLKFHPDAKLASAKIVNAEWDDHMRVTLDGTQIFAHIDGAYRESDYPAPKGSW…
IncHI2_trhO		IncH1 plasmid conjugative transfer protein	TrhO		ATGGCAGCTGAGCACGTCCAAACTATAGACCTTACAAACTTCTCGGGAAGGATTTTCTTTCTGGCAGATCCTCATGGACATTACTCTGCGCTGTGCAACTTGATTCAATCAGTTACAAAGCCAGAAGAAGAGATAGTAATTTTCTCTACTGGAAATTTGTTTGACTATGGGCCGGAACCCATAGAGTTGATGAAGGCGATAAACAGTGGCTTTTTCGATGGACGTTTTGTGAGGCATTTCTCAGCTGCCGGAGCCGGAGAAGAAATGTTAAAAAAATTGTTACCATTAAACAAAGACCGGAGAACATTTTACCCCAGCACATACCTCAATGAGAGATGGTGTGTAATGGGCGGAAAGTGGCATAAAGCTATAAATCGTTACTATTTAGAGGAAGAGGTA…	AZZ87350.1	MAAEHVQTIDLTNFSGRIFFLADPHGHYSALCNLIQSVTKPEEEIVIFSTGNLFDYGPEPIELMKAINSGFFDGRFVRHFSAAGAGEEMLKKLLPLNKDRRTFYPSTYLNERWCVMGGKWHKAINRYYLEEEVKKLLNTQLGTMMQILLKGDIKIGVCPSDYAPIRTSFTDTYNALQAFNYANVNIFQSQFLFGMDHAVIPMMINDVNLMVLGRNPVNSIRKAHGRTQNNLPVLIGNCLHINTGSLYMSKLEDQVIVAPGIPPTDSPALTLVEIIMKNNPVLLCHQLIQTTNKFYSLKTYPLELDSIENNIEVTR
IncHI2_trhP		IncH1 plasmid conjugative signal peptidase	TrhP		ATGAGCGACTACATACCTAAAAAGAGAGGGCTGCTTATACTGGATTGGTATGTCCCCATTAATATTTTATTGCTGATTCTCGTTATGTGTGTCTTTTTCACCCGTTATACATTTGGATACGGTTTATTGAATGGGTGCCTGCCTGCTGATTTTTATATGATTGATCATTCGGATAAAACTATTAAAACTGGTGAACTCATAGCTTTCAACATGCCGAAATCGGTTCGTTTTATCCCAGAAAATGAACGAGTCATAAAAATTGTTGCCGGTGTGGGCGGTGACAAACTCAAAGTAACAATGGATGGGGTTTATAACGGGGACAAATTTTTTGAAGCTAATGCACGTCGTATTTCAAAGAAATACAGTATTCCGTCCATTTTGATTGAAAAAGAATTGATA…	AZZ87359.1	MSDYIPKKRGLLILDWYVPINILLLILVMCVFFTRYTFGYGLLNGCLPADFYMIDHSDKTIKTGELIAFNMPKSVRFIPENERVIKIVAGVGGDKLKVTMDGVYNGDKFFEANARRISKKYSIPSILIEKELIIPEGEVFLIGQTDHSWDSRFWGTVKLNSVIGKTYAIF
IncHI2_trhR			TrhR		ATGTCAGAATCTGATAATTTAACTCGTAGCTTACTCGGTAAACTTTTCCGCACTGAGATTTCGCTTATTCGTAGTTACCGTGCATTTTTAATGTTATTGCCTGTGCATGGATCTTCTGCATATCAAACTGGGACTCCTCTTCTCCAGCGTCGCCTATTTGGGAAAGGATTTAGTACAGCCGCTGATTTAGCTTTTGAAGTGGAAACACGTCCAGGTAGTTTTTTGGTTCCGCGTACACTCGGAAAGGAAATTACATGGGAGAGGTTTTTTTCTGCGGTCTTGGACGGTGATTCCAATGTAATTCGTGAATATGATACAAATGATATTGACTATGGTATTTACGATGCCGGTGAAAAAGTGACTTTTCTGAATGGTACAGTGGATATCTATAATCCCAAG…	AZZ87519.1	MSESDNLTRSLLGKLFRTEISLIRSYRAFLMLLPVHGSSAYQTGTPLLQRRLFGKGFSTAADLAFEVETRPGSFLVPRTLGKEITWERFFSAVLDGDSNVIREYDTNDIDYGIYDAGEKVTFLNGTVDIYNPKKIHELRSKCVDIQNDYFMQVFFISMLAPEFVSVFFGLKPTTADAIKDIGYSSLKTINDVVLFPRTIAFSQGHIEESVSLKTKVFAWAYELSADIRLGKVSDDLMELLRYDTMFTSHRQDVFNTLTNKVMLKDY
IncHI2_trhU			TrhU		ATGATGGTGAAAAAATTCAAAAAGTTACTTTTAGAGTTCATTGTAGCAGTTATGCTTTCGCTTTCTATACCTGGTATGGCTATGGCAGCAGATGCTGGAGTCCCTGGGGCTATGTGTCAGTCAGCTGGAGTGTGGCAGGGCTTGATTAAGAATATCTGTTGGAGCTGCATTTTTCCCATGAGGATAATGGGCATAGGGGCTGCTCCAGAAGGCGCTGCACCTTCACGTCCGGGTTGCTACTGCACAGATCAGAACGGCGTACCGGAAATAGGTTGGCAATTGAGCTTCTTTCAGCCGGTGAAGATTGTAGAAGTTGTAAAGAGCCCCTGGTGCAGCCCCTTTCTTGAAGGCACGATGCTTCAAAAATCGCAGTTTGATATTGGTAAAAGCAACACTAAT…	AZZ87362.1	MMVKKFKKLLLEFIVAVMLSLSIPGMAMAADAGVPGAMCQSAGVWQGLIKNICWSCIFPMRIMGIGAAPEGAAPSRPGCYCTDQNGVPEIGWQLSFFQPVKIVEVVKSPWCSPFLEGTMLQKSQFDIGKSNTNQPMTATEAGFYDVHLWEFPIMTMLKLLIIGECTAEPYIDASLTYISEVDPMWESDLLTLVLNPEAVVFANPIASMVCAADCVAVTAGKDNLAAYFCAGCDGNLYPLTGHIYANDDAVRTSSLITQRLLTKLHRQGMLMRTMGADAMCEKTWEYFTPRSQYRLSMLFPTPEAKGPDCCHRLGDSVHDWSTLKGGRKKIGNDNYVYMLWRYNDCCVRYVPGV
IncHI2_trhV			TrhV		ATGAACATCAAAAGATTGGTACTCAGTGCTCTGGTTGTAGGTACATCCTCATATCTTACGGGGTGCTCCATCGGGAGTTCCGAATCCGAATGTCCAGGCATTGAAAAGGGCGTTATCTGTAAAGGTCCTCGCGAAGTTATGGAGTTAACTAATAATCGAGATGATCTGTCTGCACTTGCGGGGGAAGAGTCGGAATCGGGAAAGGAGAAATCGGCTGTCAATGACAGCCGTTATCCAACTGAAATTAGCCCTCCAGGGGAAGTCAAATATCCACAGTCTACAACCCTTAAAAATCAGCCTGTGGCTTATTCAAAAACCGAAATTAAGCCAGTTGGTCAGTTACCTGTCATGTACGATAAAACTTTAAAAATGGGTGCCCCTACTTCATCCATTGGACCA…	AZZ87332.1	MNIKRLVLSALVVGTSSYLTGCSIGSSESECPGIEKGVICKGPREVMELTNNRDDLSALAGEESESGKEKSAVNDSRYPTEISPPGEVKYPQSTTLKNQPVAYSKTEIKPVGQLPVMYDKTLKMGAPTSSIGPRPISGVPVNSNVRMTSSYSTASSAGNPFVHPAAEVVKQTSYPVSAGNAPRYVAPNSDISPGKDMYSLYNGQPVNPTLNTGQIQQYRSQGYKQAVVAPEPLAVLQQGKVMRITFAPYTDDNDALNLPGYVYVNVKPQTWIAGKNSTSNPARIVPLEVQDAARENMQQQQKATKAVSSNGIVRQL
IncHI2_trhW			TrhW		ATGCGATCTTTTAATGTAAATAAAAAATATTTACCAATACTTCCTGGACTTGCGTTATGTGCAGTTTTAAGTAATACAAATGCAAGCACTGAGTATCAACATGATGCTGACCTAATCGCTCAGCAAGCAAAAGGGCTTGGCGCTCAGGCTAAAGGTGCACAGCAGCCAGATGGGGCTCTTAGCCTTGATGCTACGCTAAATTCACCAGATGTGCAGAAGTACATTGCGCAAGCTGAAGCACTCAAAAAAAACCAGGACCTGAGCAGGCAAACAAACCGTGGTTACGTGCCCGGTATGAATGCGGATAGTGTTCAAGCAGTTATAGACCATACCCAGGCTATAAGGGCCCAAAGTAATAACTCTGATGCTGTCAACGATATAATTAGAAGACGTGATGAA…	AZZ87360.1	MRSFNVNKKYLPILPGLALCAVLSNTNASTEYQHDADLIAQQAKGLGAQAKGAQQPDGALSLDATLNSPDVQKYIAQAEALKKNQDLSRQTNRGYVPGMNADSVQAVIDHTQAIRAQSNNSDAVNDIIRRRDEIQENASLNEAALKAVENKPEVMRGQSKNIEKLFGSSGITAADFERKMDSTREEALSTENGITIFASFSLPDYVLEDLLRTASEHKARVVFNGLKKGTTRLPETQAAINQMIVKGKFESPLITIDPDSFSQYQVTQVPTIISREQARFAKMVGSFNVEFFQRELAKKPDQDIFPVAGTIYPVEEKSIIKELEERAQKYDWEGAKKRAVADTWKNQWMVDLPPAQEHKEFLIDPTVRVTQDVKDKQGRVIASAGELINPLSRFPQNLT…
IncHI2_trhY			TrhY		ATGGCAAAGGTCGATCAAACAAAAGCTAATGCTCTATTGCGAGCAGCAAGGACTATGTCGCTTGGGGCAAATAAAAATACAATACGAATTTTGTACGGTAATCATGTTGCTGAAAATATCGATTTTGAGCCTGGTGCAAAAACAAAACTCAAAAAAGGTATCCGGGGCTGGAGCAAACGCACAGATAACCGCCGAGCTTTTTCTGCTGTTATTGATGTCGCAGTTAACTATTTTGGTTTTGATCCAATAAATCCGGAAGCGAGTTTTCGGCAAATTGACTTCAACCGAATAATGAGTGTCCTTCATAATCTGGGATACTTTGTATGCGCACCGGAAGTTAATAAAATAATAGAAATCCTTACTTCTATGAAAGAAATTGAAGAACTAGGTGCCTGCGAA…	AZZ87518.1	MAKVDQTKANALLRAARTMSLGANKNTIRILYGNHVAENIDFEPGAKTKLKKGIRGWSKRTDNRRAFSAVIDVAVNYFGFDPINPEASFRQIDFNRIMSVLHNLGYFVCAPEVNKIIEILTSMKEIEELGACEKCKRPYIVPVTNDAYCPRCRLSSTASAIERYSQEELD
IncHI2_trhZ			TrhZ		ATGAAAAAAACATTAATTGTTATTTTATTATGTTTTTGTCACTCAGTTTTAGCATATCCATACCGTATCTATACTGTCCCGGAAGGGGCATTAGTAAAAAACATACTAACTAATGAATATCTAGGAAAAACCCCTGTGGTTGTGGACGTGAGCAATACCGAAGCTGGTTCTACTTTTGGGATTTCTTTATTTAGACATGAAAATGTTGCTATAAAGATTTTTACAGTAATGCCTTCAGCAGAAAATAATTTTGCTGTTTCTGGACCTGACGTTGCAACTATGTCATTGCCGGGCAAAGCACCTTTAAACGTAGTAAATGATGGGAATGGCGCTTCTGTTCATATAGAACTAAGACCTTATATGTCTGAACCTGCGCACACCCCATATTAA	AZZ87347.1	MKKTLIVILLCFCHSVLAYPYRIYTVPEGALVKNILTNEYLGKTPVVVDVSNTEAGSTFGISLFRHENVAIKIFTVMPSAENNFAVSGPDVATMSLPGKAPLNVVNDGNGASVHIELRPYMSEPAHTPY
IncI1_pilI	R64_p133	90 pct identical to ref::NP_052551[PilI of plasmid ColIb-P9]	PilI type IV pilus biogenesis protein		ATGCCACAGCAACATCCCGGACGACTACAGGTACTGGTCGTCGACACGCACTGCAAACGCAAGCTGTTTTCAACGAAAACACAGACAGATCCCGATGAGCTTGCCCGACGCTTCTGCACGCCGGATAACTGCCTTGTGGTGGTACTATGCAACAACCGATTTCTGTTCCGCCTGGAACGTGCACCCGGTAGCCACTGCCGCTGGCGCAAGGGTAGCCGCTCCCGCCATCAGCACCTGCAGGACTGGCTGTCGTAA	BAB91697.1	MPQQHPGRLQVLVVDTHCKRKLFSTKTQTDPDELARRFCTPDNCLVVVLCNNRFLFRLERAPGSHCRWRKGSRSRHQHLQDWLS
IncI1_pilJ	R64_p132	70 pct identical to ref::NP_052550[PilJ of plasmid ColIb-P9]	PilJ type IV pilus biogenesis protein		ATGTCGTTTTTATTTAAATTAACCATCGCGATTCTGATTGTCTTTGCAATCCTTTTTCCGATTTTAATTTCATCAGATAACAAACTGTCCGCACTTTTTTGGAAGATACCAAAAGATTTCTGGGTTTTCCTGATTATCATGTACGGGGCAATCATCACGGTGGTGTTCATAGAAAGCAGTGAACAGGCACGCATCCGCCGCCAACAATATTTGCAACAGTACAAAATGCCAAATGAGATACATGAAAATGTGGTGATAGAAAACAGTATTATTTCAAGAGAAACAACAGATGACGAATCTGACATTAACACCCTGTACCTTGATTCATTTAAAAGTAAAAACAACTGCAAATCTTTTGAAACCAATTCAAGTTTACTGGATAAAAATGGTAAGCCTGTG…	BAB91696.1	MSFLFKLTIAILIVFAILFPILISSDNKLSALFWKIPKDFWVFLIIMYGAIITVVFIESSEQARIRRQQYLQQYKMPNEIHENVVIENSIISRETTDDESDINTLYLDSFKSKNNCKSFETNSSLLDKNGKPVEIMVCDVQELHFFVPKN
IncI1_pilK	R64_p131	86 pct identical to ref::NP_052549[PilK of plasmid ColIb-P9]	PilK type IV pilus biogenesis protein		ATGAAAAATAATAACGTACCATTATATCTATGGTTACTTTGGTGTACGTTTTGCCTGTACATCACTACCCCGTGGCAATACTTCCGTTATCTATACACTGACCACATATCACTATCTTATATATTATATTTCTGTATAGTGGTTATTATCTGCTTTTCCCCACTACTTTTCAGATGCGTGCTTCTTATCGTAAGGTCTGTATCTAAATACAACTTCACATTCTTTGCGAAAAAAAATGGCAGTAAAGAATCAAGCATACATCTTAGCCCCTATGCCGATACACGTTGCCCGGAGTCAATGAGGAAACACTGGGATGTGTTACTTTCTCTGATATCAAAAGCAATTAATAATGATGAAACCATTGTTATGCATTCACATCTCTTTACTCCTGCAAGAATA…	BAB91695.1	MKNNNVPLYLWLLWCTFCLYITTPWQYFRYLYTDHISLSYILYFCIVVIICFSPLLFRCVLLIVRSVSKYNFTFFAKKNGSKESSIHLSPYADTRCPESMRKHWDVLLSLISKAINNDETIVMHSHLFTPARINKLIKRLESYGLNFSVITCPRKTSLYERLSIPFVYFLFQWSLPHLHSDGMTVVIRPLQPPHTN
IncI1_pilL	R64_p130	99 pct identical to ref::NP_052548[PilL of plasmid ColIb-P9]	PilL lipoprotein		ATGAAAAAAAACTATCTGACACTTATACTGCCGTCATTATTGTCCGGCTGTGCCGGAATTTCCGGCAGCAATAACGTGGCACCATCAGATACGCCTGCTCTGGTTTTTGTTGACGGACAAATCAGTGAGAGTGCTGGCGTTCTGGCACTTACGCAACAACGTCTTTCTCCACCTAAAATAACTCCCCCCCCGAGAGTCAGCGTGCCAGAGACAGTAAAAACAGCACATCCAGTCAGCGAATCCCGACCGTTACCTTCACCAACAATAAGTCAGAATTTTTCCCGGTTAATCATTACAGGCAAGCCTGGTAGCGCCCCTGTAACACTATCGCCGACGGCCCGTAACCGGACCGTCAGTCAGTGGATAAAAACATTACTACCGGAAGGATGGAAATTCAGA…	BAB91694.1	MKKNYLTLILPSLLSGCAGISGSNNVAPSDTPALVFVDGQISESAGVLALTQQRLSPPKITPPPRVSVPETVKTAHPVSESRPLPSPTISQNFSRLIITGKPGSAPVTLSPTARNRTVSQWIKTLLPEGWKFRQENAATPKLNTKLVSWSANDQWTRSLNRLLEEQHLWGHLDWDNKTLTVTTSAAAPAQDTATTISPAAMVTTSTSPESPTTANSQNKPRNPFRGNSVSSSTPAATPTPTGSTVKSIPLMTGTPVKPVSQGKEWRAPAGTTLRENIIKWAEETKCESMASTHWMVIWPLSVTDYRLDAPLMFRGSFESAMEQVFELYRTAQKPLYAQASRMQCIITVSDTRDGR
IncI1_pilM	R64_p129	100 pct identical to ref::NP_052547[PilM of plasmid ColIb-P9]	PilM type IV pilus biogenesis protein		ATGGGATGGCTGGTCATGGCCGTCGGCCTGACCATTCTGATTATCACTGGTAGCTACCAGAATCAGAAGATGTCTGAAACCACAAACGCCCAGCAATATGCAAGTGCGTCTGTATGGGCAAGTCAGATACTGATGATTGCTAACAGAATCAATGATATCAGATACGTATCAGGCCAGCAGGACGGAGTAATTTCCTCAGATAAACTGGCTCTCCCTGTCACTCCGGACTCCCGAATTAAACATCAGTTACAACAGGGGCGTCTGTGGGTATGGATGCCTGAACAACCAGGTCTTGTTGAAACTTTGCGTTCAAAAAGTCGTGGTTCTGCACTAATAGGGATCTTCCAAAACGGGCAACTCACCTGGCTATCAGGAACTGCAACCGGTCTGACACCCCCG…	BAB91693.1	MGWLVMAVGLTILIITGSYQNQKMSETTNAQQYASASVWASQILMIANRINDIRYVSGQQDGVISSDKLALPVTPDSRIKHQLQQGRLWVWMPEQPGLVETLRSKSRGSALIGIFQNGQLTWLSGTATGLTPPAGITAGSVVYVN
IncI1_pilN	R64_p128	100 pct identical to ref::NP_052546[PilN of plasmid ColIb-P9]; 15 pct identical (12 gaps) to 400 residues of 489 aa protein gp:CAA45458[TcpT of Vibrio cholerae]; 27 pct identical (12 gaps) to 389 residues of 553 aa protein gp:CAA92328[BfpB of plasmid pMAR2]; lipoprotein	PilN type IV pilus secretin		ATGAAAAAATCACACCAGCGTTCAATGAAGCTGGCGGTGCTCCCCTGCATGATCGCCGTCGCTCTTTCCATCTCCGGATGTACTTTCAGCGAAATCAACAAAATGCAGAAAAAAGCACAGGAAGACTCAGCACATGCACGGGAAAAGGTATCAGCCCTTTCGGCCCGTAAATCGCAGGCTCTTACCTGGCTCGATAATCAATGGATAAACCCTGTTCCGGTCGCTCAGGTATCAAGAGAGAAAAAACAAACAGCTCCGGCCTGCTACATCACGCAGGCAAGAAAAGGAGAGATCACTCTGCAGGAACTGGGGCAACGTATTACTGCCGTATGCGGCATCCCTGTGATCATCACGCCTGACGCAGCCAATTCAACTCTTGAAGGAGGCGCTACCCGCCAG…	BAB91692.1	MKKSHQRSMKLAVLPCMIAVALSISGCTFSEINKMQKKAQEDSAHAREKVSALSARKSQALTWLDNQWINPVPVAQVSREKKQTAPACYITQARKGEITLQELGQRITAVCGIPVIITPDAANSTLEGGATRQMTGTLPAPDENGRLPLSSLGSTTMTTSTQPLTLNNLMWQGDINGLLDLMASRSGLYWRMDNGRIVFYLTETRTYPLHMLNTKTSSSSSVSSGSTSTMGATGGQDNSASGDATSSQSTTVGQEYDLYEDIRKTIEAMLTPEKGRYWLSASSSTLTVTDTPAVQEAVARYVDEQNSIMNRQVALNVQVLSVSNTRNEQFGLDWNLVYKSLHSAGATLNNASGDFTGATSAGVSILDTATGNAAKFSGSSLLIKALSEQGDVSVVTSQE…
IncI1_pilO	R64_p127	99 pct identical to ref::NP_052545[PilO of plasmid ColIb-P9]	PilO type IV pilus biogenesis protein		ATGGCTGATGAAGATATCAACCCGGTTGTACTTCTCGCAGATCCTAAAGTAAATCATCGCGTGTGGGCAGCCTGTCTTAAATGGAGTCCTGTCGTAAAAAAACAGCGAGTCCCTTCTCATCAGAAACACAAGCCCCATGTAAAATCCAGACGGCTTACCTCTCTGAAAGTGACTGTAGGCAGCAGAAGTTCCCGTGGGAAGATCAGCCGCATTACCGGCACAGGAATACTGGCCAGGCCGGAGCGCAATCATTATTTTTCCCTTGCTCTGGCTTTCTGCTCATGGGTGAGAAATGGATACGGCGTCTTCCGGTACAGCGATAAGGAGCTTTTATTCCTTGCCTCCATTAATGGCCAGCCTGCCGTTATGGCTGATCTGTCAGGAAATGATGCTGATGTT…	BAB91691.1	MADEDINPVVLLADPKVNHRVWAACLKWSPVVKKQRVPSHQKHKPHVKSRRLTSLKVTVGSRSSRGKISRITGTGILARPERNHYFSLALAFCSWVRNGYGVFRYSDKELLFLASINGQPAVMADLSGNDADVAQKVSLFLTMNEEPPEKWQVVSPLEHPDNWESIITRLSSADLRRCKLTVGNRSKFTLPAVLFLVAASAGTVFWMTQPEPDVVPTPEEIAARARLQFKKPDPPPELPHPWASQPVISDFLKACADLRKPSPVALEGWKLTGGTCTPETFTLIYERQPGGTIEGFLARSKEIFNVIPDFNLKDGARLASVTRQLPSLPRRDEAVPTPSEQLMRVFTWFQKKQLTPAINEIAIPEPLPGNDGEPAPVQKWKEYQFSLSTPVNPDELFPL…
IncI1_pilP	R64_p126	99 pct identical to ref::NP_052544[PilP of plasmid ColIb-P9]	PilP type IV pilus biogenesis protein		ATGCGTCCAGGTAAATTACTCATTATTCCATCCATATTTTTCTTCTCCGGTTTTTCATTTGCAACAACACAACCTCTTGTCACAATAGGAGAACTTGAAGCACAACAAAACCGGAATATTCTTTTACAGGCAAAAGTTCAGGGCGCACAGCTACAGAAACAACTCGAAGAATCAGATGTTACTTCATCATCTGAAACTGTTTCAGGTTTCTCTGGTGTGACTGCCTCTTTGCCATCAGTTTCAGAGCAGCCGACATCTAAAAACAGAAAGGAATTGCCCGTTATTATGGAAATAAACGGCAAAGATAAACGTCTTAATGCCGTTCTTCGCATGGCTGATGGACGTCAGACAAGCGTCACCACTGGCAGCCAGCTTCCAGGCACATCCGTCACAGTGAAG…	BAB91690.1	MRPGKLLIIPSIFFFSGFSFATTQPLVTIGELEAQQNRNILLQAKVQGAQLQKQLEESDVTSSSETVSGFSGVTASLPSVSEQPTSKNRKELPVIMEINGKDKRLNAVLRMADGRQTSVTTGSQLPGTSVTVKSISLSGVTLSDGTTLTF
IncI1_pilQ	R64_p125	100 pct identical to ref::NP_052543[PilQ of plasmid ColIb-P9]; 30 pct identical (46 gaps) to 400 residues of 503 aa protein gp:CAA45462[TcpT of Vibrio cholerae]; 30 pct identical (46 gaps) to 424 residues of 534 aa protein gp:CAA92331[BfpD of plasmid pMAR2]	PilQ type IV pilus ATPase		ATGGATAAATATAATCTGAAGGATGCTCTCCTTTTTATATCCAGGGGAGACACCCATGAAATTCTTATAGAAACAAACCAGCGGACAAGGCCTGACGTACAAAGTAATCTCCAGGAGCTGCTAAAATTATATCCGGATATCAACCCAAAAGTAGTCTCGTTGTCGGAGTTACAGGAGGCAGGTCAGGATGAGAAAAACAGAGGCCCGAAAGAACGAATTATTCATCTGAAAGACCTTGCTGATGTCAGTGAAAGTGAGAAGAAAGTTCTATCTTATTTTGAAACTGCCAGAAAACTTGGTGCTTCAGATATTCATTTCTTAATTTCAGAGTCTATTTTCAAAGTTCGCATGAGAATATTCGGTGAACTGCAGACTGTAGATGAAGATCAACCAGCACTG…	BAB91689.1	MDKYNLKDALLFISRGDTHEILIETNQRTRPDVQSNLQELLKLYPDINPKVVSLSELQEAGQDEKNRGPKERIIHLKDLADVSESEKKVLSYFETARKLGASDIHFLISESIFKVRMRIFGELQTVDEDQPALGYSLCATAILSMADVTETSFFPQREQDARLSPQLMRKIGIFGARYSHRPTGDGLIAVMRLIPDDGDKVPTFKQLGFIPEQIRLLNIMLRRPEGKIVLSGPTGSGKSTTLRSACRVYLDDNQGRHLLTIEDPLEGQILGATQTPIICDKSDEDAVKLAWSRAISSAMRLDPDAIMEGEMRDLISMMSTTYAAQTGHIVLTTLHTNSALGIPERMITMGMNADLICDAQLLIGMISQRLVPTLCPSCRIPWEKRAPELSDDERDYLER…
IncI1_pilR	R64_p124	100 pct identical to ref::NP_052542[PilR of plasmid ColIb-P9]; 24 pct identical (33 gaps) to 273 residues of 340 aa protein gp:CAA45463[TcpE of Vibrio cholerae]; 29 pct identical (6 gaps) to 348 residues of 352 aa protein gp:CAA92332[BfpE of plasmid pMAR2]	PilR integral membrane protein		ATGCGTGAAATGAATTTCAGTCAACGGCTGAGGCGTTTCATTGTCAGAAAAACGTTCAGCGCCCCCTACAGGGTGCAGTTTTACGAAGCCCTGCGTTTTCTGCTGGAAAATAAACAGCCATTAAAGACCGCACTGGAACAGATGCGGGATGCCTGGACAGACTTTGGACGAAAATGGCATCCCTTTGCTGAACTGGCCACAGACTGCATTGAGTCTCTTCGTGAAAACAGTGGCGAAAACTCTCTGGAATATACTCTTAGTTTATGGGTTCCTCAGGAAGAGGCCGCAGTAATCAGCGCCGGGATAAGAAGTGGTTCAATTGTGGATGCACTGCAATTCGCCACCACTCTTACAGATGCAAAAGAACAAATCCATCAGGCTATATGGCAAATGGCTATT…	BAB91688.1	MREMNFSQRLRRFIVRKTFSAPYRVQFYEALRFLLENKQPLKTALEQMRDAWTDFGRKWHPFAELATDCIESLRENSGENSLEYTLSLWVPQEEAAVISAGIRSGSIVDALQFATTLTDAKEQIHQAIWQMAIYPVGLLIMMTGTLYVLNTELIPELSKISSPDSWSGALGFLYGLSVFVDNYGAICAVLFAVITGLISWSLPNWKSPDSVRTFADKIMPWSIYQDIQGATFLLNMAALLKAKMTTLNSLNILQEFASPWLSTRLDSIIYRVRQGDHLGLALRQCGYQFPSREAANFLSLLQGDGATELISNYGQRWLSQTLQRVKKRANVIRLIMLIFLVMSLMLLVFAIMDIQSISDNSMGNF
IncI1_pilS	R64_p123	27 pct identical (14 gaps) to 59 residues of 224 aa protein gp:CAA45455[TcpA of Vibrio cholerae]; 27 pct identical (19 gaps) to 98 residues of 193 aa protein gp:CAA92336[BfpA of plasmid pMAR2]; 99 pct identical to ref::NP_052541[PilS of plasmid ColIb-P9]; processed by PilU protein	PilS type IV prepilin		ATGTTAGTAGAAAATATTAATACCACTTTAACTGGAAATAATAAGAAGAATGAGCCTCATGATAAAGGATGGGCAATTTTGGAGCAGGGAACAATAGCGCTCGTTGTTCTTTTTGTTATAGTCGTTGTTCTGGGTAGTTTGTATGCGTTGCGTACAAGAGCCAATGTGGCAACTGAAACCGCAAATATACAAACAATTATCACAAGTGCCCAGAGCCTGCTAAAAGGTAGCGATGGATATACATTTACCAGCAGTGCCAAAATGACAGGTGCCCTCATTCAGATGGGTGTCATTCCCTCTGGGATGACCGTACAGGGCGACAAAACATCTGGTACAGCAACGCTCTATAACGCATGGGGCGGTGCTGTAACTGTTGCCCCGGCTTCAACATCAGGGTTC…	BAB91687.1	MLVENINTTLTGNNKKNEPHDKGWAILEQGTIALVVLFVIVVVLGSLYALRTRANVATETANIQTIITSAQSLLKGSDGYTFTSSAKMTGALIQMGVIPSGMTVQGDKTSGTATLYNAWGGAVTVAPASTSGFNNGFTVTYDKVPQDACIQIATRISKTGLTNGITLNNTAHSDGKVTTEEASTQCKADNGSTGTNKLIFTING
IncI1_pilT	R64_p122	100 pct identical to ref::NP_052540[PilT of plasmid ColIb-P9]; 31 pct identical (17 gaps) to 133 residues of 148 aa protein gp:CAA92335[BfpH of plasmid pMAR2]	PilT lytic transglycosilase		ATGTCAGGGGGTACAGTACCCCTCAGACTTATTTCATTAATCCTGCTTTTTTCTCTTATTCCACCCGCCCGAGCTTCATACGTAGCTCCCAAACAGATCTGGACCAACAAGTGGGACAATTGCTTTGCCGCTGCCGGCGCGCGCTATCAAATTGAACCATTATTATTGAAGGCTATTTCTGCCGGGGAATCTTCGTTGAGGCCGGGCGCAATTAATATAAATAAGGACAAAAAAACAGGTAAAGCCAGTAGCACGGATTATGGGTTGATGCAAATAAACTCAACCCATATTCCAAAGCTGATAAATATGGGCGTAATAAAAAAGTCTGAGGATTTAATTACCAAACCATGCCTTAATATCCATATAGGAAGCTGGATACTGGCAAGACATTTTCAGATA…	BAB91686.1	MSGGTVPLRLISLILLFSLIPPARASYVAPKQIWTNKWDNCFAAAGARYQIEPLLLKAISAGESSLRPGAININKDKKTGKASSTDYGLMQINSTHIPKLINMGVIKKSEDLITKPCLNIHIGSWILARHFQICGVSWNCLGSYNAGFRKDRHETREQYANKIWRIYRDMKGICLPGQGGRQCRQS
IncI1_pilU	R64_p121	23 pct identical (11 gaps) to 134 residues of 249 aa protein gp:CAA92334[BfpP of plasmid pMAR2]; 99 pct identical to ref::NP_052539[PilU of plasmid ColIb-P9]; conserved domain: pfam01478 Peptidase_A24	PilU prepilin peptidase		ATGCAGACAATCGTAGGCATAAGTCTATCCCCTGTTTATATACTGCCATTGATGTTCACATTTTCCATTATTGGACGAACTCTGCTATTCAGAGTTCGTTATTTTTTATCTGATACGGGACATCTCTGGTATAAGACACACCCTGCTGTTCTGTCAGGAATATGGCTATACAGTATAGCTGTGGCGTTAATTATTTTATCATCATCACCACTGCTCTACCGTATTCATGCTGTCCTTATTCTTTCGTTCATACTGCAAATGGCGGTAACGGATGCACTGACAGGTTTATTACCAGGAACATTCACCCGACGTTTTTTAATTGCAGGAATGCTATCACAAATCACGACTGATATATGGTGGTTCCGTACAACAGAATTTGCCACTGCTGCAATTGTCTTA…	BAB91685.1	MQTIVGISLSPVYILPLMFTFSIIGRTLLFRVRYFLSDTGHLWYKTHPAVLSGIWLYSIAVALIILSSSPLLYRIHAVLILSFILQMAVTDALTGLLPGTFTRRFLIAGMLSQITTDIWWFRTTEFATAAIVLFCLHKLVNRHRLNIGTGDLWLIAGITAWSGLYNAIWCVLLGTGGFVLWHSTWCIKGHKEGPLGPWLCFGHVLLLLDNLYQPLWVI
IncI1_pilV	R64_p119	ORFA'	PilVA' C-terminal segment		ATGAAAAAATATGACCGAGGCTGGGCATCGCTGGAAACTGGCGCGGCTTTACTGATTGTTATGCTCCTGATTGCCTGGGGAGCGGGCATATGGCAGGACTATATTCAAACAAAAGGATGGCAAACTGAAGCACGTCTTGTCAGCAACTGGACCAGTGCGGCCCGCTCTTATATAGGGAAAAACTACACGACTCTCCAGGGCAGTAGTACCACAACAACTCCTGCCGTTATCACGACAACCATGCTGAAAAATACCGGCTTTTTGTCCAGCGGGTTTACTGAGACAAACAGCGAGGGGCAGCGGTTACAGGCATATGTGGTTCGAAACGCCCAAAACCCGGAATTACTACAGGCAATGGTTGTATCCAGTGGTGGCACACCTTATCCAGTGAAAGCACTT…	BAB91682.1	TCQSGTWGTIGGKLKVTQLSTTGYLGQFDFCAIARMGNAEDAHYCQVVESPAGSRKWYKYEHKTGCIASCVTLN
IncI1_traA	R64_p137	100 pct identical to ref::NP_052555[TraA of plasmid ColIb-P9]	CDS product not found		ATGTCACCTCAACTGATACAGAAACTCCCGGCCATCACTCTGTTGGAAGGCATGTTTCCCGAGCTATCAACAAACCAGCTTAAAGTCTGCGTTTTTTACGCAATGGGTGTTCCTTACGACGCCATTGCTCAGAACTGTCGGCTTTCTCCCGAAACGGTACGAACCTACCTGAAGTGA	BAB91701.1	MSPQLIQKLPAITLLEGMFPELSTNQLKVCVFYAMGVPYDAIAQNCRLSPETVRTYLK
IncI1_traB	R64_p136	98 pct identical to ref::NP_052554[TraB of plasmid ColIb-P9]	transcription termination factor NusG		GTGAATATAGAACACCTGAATAACCGGAACTGGTATCTTGCGCAATATAATACAGCCGGCAAAAACAGAGAATCTTTATTCTCATGGCTGAATGAGCAAAACGTCGTACCATGGACTCCATTAATAACAAGAAAGATAAGACGGGCAGACTCCAGGTGCTGTTACCGTGAAAGAATATTCGCTATTTTTCCAGGGTACTTTTTTATTCTGGCTAATTTTGACATTCACCCAGTATCAGCATTACGTCGACATAGCGCCTTCATTGATTTCGTGAAGTTTGGCGGTGAAATAAAACCCGTCAATAAAGATATTGTTGATGGATTAATGAAGATTTACCCGGACCCTGTGCTAAATCCGGGAGCCAGGGAAGAGCTGAATGCGGCTTCCAGCATATGGCTG…	BAB91700.1	MNIEHLNNRNWYLAQYNTAGKNRESLFSWLNEQNVVPWTPLITRKIRRADSRCCYRERIFAIFPGYFFILANFDIHPVSALRRHSAFIDFVKFGGEIKPVNKDIVDGLMKIYPDPVLNPGAREELNAASSIWLTKAQYQYLLRMENTLQPESRISLLLELVSNAEHHGFMERLVNIP
IncI1_traC	R64_p135	99 pct identical to ref::NP_052553[TraC of plasmid ColIb-P9]; conserved domain: pfam11140 DUF2913	putative positive regulator		ATGACCACGACAGAACATCCCGTGCGCCAGTTGCTCTGGTGTGCACTGAATGCCCTGAAAACGGCACAGGAAAACCACAATATAACCAGTGAAACCGGATTACGGCATTACCTGCTTGAATGGCTTTCTGGTGCCAGCAGACATCCTGAGTTCCGTAGTCTCCCTGGCGAAATCATGGCGTTAAAAGCATTGACCGAAAAAGATCGCAATATTCCCATCATCGGAACGCTGAATACGCTCTTTCTCAGCTCTGCCACTGTCGGGGAATGTCCGTTGTTTCGTTTTCGGGCTGCACTGGGTAAATTACAGAAAGCAGGCTGGCGCACATATGTCTGCCCATGGCCTGAGAGGGTGTTCAATGAATCCATTGAACGGGCCTGTTCCGGGAAACGTCATCTG…	BAB91699.1	MTTTEHPVRQLLWCALNALKTAQENHNITSETGLRHYLLEWLSGASRHPEFRSLPGEIMALKALTEKDRNIPIIGTLNTLFLSSATVGECPLFRFRAALGKLQKAGWRTYVCPWPERVFNESIERACSGKRHLLQLSRTEECFLPTGDMRAPVTLQLITPLHRKTMQLLEAAELIFSDEGFQVVRGYEHQFGIERRETLFHTLFIGLPSLPEDVWGATQEQTTITLH
IncI1_traD	R64_p134	27 pct identical to ref::NP_052552[TrcD of plasmid ColIb-P9]	CDS product not found		ATGAAACTCCAATATCGTATTCCATTAGCTATATATAGCGTCTGGTGCATTATAGCGATTTTGCTCTGCAAGGATGGCTTGTACCAGATGAACATATGGACGCTAGTAGAGATATTGGGGATGATAGCTCTCCCGCTGTTAGTCCGTCCGTTTTTCATTCTGCTTAGAATAATATTTAGGAAAAATAGTTTTAAAACCAAAGACATGTCTGACAATCACACAGTATGTGTTTTCCTGAGCGCACTCGCAGATACTTCCTCAAAGAAGGCGATAAAAAAACACTTCAAGCAATTACTCGAAAAGCTGCCCCCCTTATTACGCCAGAAGAAACGTATCTACATGAAATCCCATCTTCTGACTGAAGCCAGGACACAAAAGCTGATTTGCTCTCTGCGCCGA…	BAB91698.1	MKLQYRIPLAIYSVWCIIAILLCKDGLYQMNIWTLVEILGMIALPLLVRPFFILLRIIFRKNSFKTKDMSDNHTVCVFLSALADTSSKKAIKKHFKQLLEKLPPLLRQKKRIYMKSHLLTEARTQKLICSLRRKGLDVTAERRESAMNSVMFRILIVSRILSQWKVPHINPRCGIVILTLKNDSGNRE
IncI1_traE	R64_p112	98 pct identical to ref:NP_052531[TraE of plasmid ColIb-P9]	CDS product not found		ATGAGACTGAATACGACCGGTATTGCGGCCCGAATGATGCTCTCGCTGGACAAAAAAGCAATCGGCGAAAAACTCATCAACGGTCGTCAGATAAACCCGACACCTCTGCAGGTCCGTTACCCCCAAGGGGTAAGAGAAGTTCTGGGGATAATGAGCGAACAATTAGCCATATCCACCGCTGATTTAACCCGAATCCTGCTTGAGGATGCTCTTCATAATATGTTTATGCCTGCGGATAACACCACAGGAAACATAATAAGCAGAATTGAATACATCATGCTGTCGCATGATATAAATGCGCCATTACTGGCAACATTGCTGTCGCCATGGAATATCCGCTCCACGGTTATACAGGACCCGGCCAGACTTGCAGACTATCTTTCAGCTGACGCTCTCGAA…	BAB91675.1	MRLNTTGIAARMMLSLDKKAIGEKLINGRQINPTPLQVRYPQGVREVLGIMSEQLAISTADLTRILLEDALHNMFMPADNTTGNIISRIEYIMLSHDINAPLLATLLSPWNIRSTVIQDPARLADYLSADALEHLAECFNLNPDWLNGHENYPIALSGEWPDTADNFRMLISDSSNTEVIFWHSFPFAGNTKREYCGVILRQKKEINGSVIYPALSLSPTLLNDEKRKWLTEYTTRQNTTMSLRRVTLRPGLAGNLITGQILPVSLFNTSLLPW
IncI1_traF	R64_p111	99 pct identical to ref:NP_052530[TraF of plasmid ColIb-P9]	CDS product not found		ATGATGAAGAAAAATCATATTACCCGCACCATCATTGCATCTGCTGTATTATTTTCCTTTAACGCTGCAGCAGCGACGTCATATTTTGAAGCGCGTAACGATGCAATGGGTGGTACCGGGGTAGCATCTTCCCATTATGGTGTGGCACCTCTGGCAAACCCGGCTTTACTGACAAAGCACAACAGCAATGATGATTTCAGCCTTCTTCTGCCGTCTGTTGGGGCACAAGTTGCTGATCCTGATGATGTATCAAATAAAGCTGATGATGTTAAAGATGACTGGGATTTGTTTGACAGTGCTGTAGATAACCAGCATGGCGTACAACAGGCAGCGGCAAATCTTAAACATCGTCTGCAGGAATTCCGCAATATCAATGCAGATGCTCAGGTAGGTGTATCA…	BAB91674.1	MMKKNHITRTIIASAVLFSFNAAAATSYFEARNDAMGGTGVASSHYGVAPLANPALLTKHNSNDDFSLLLPSVGAQVADPDDVSNKADDVKDDWDLFDSAVDNQHGVQQAAANLKHRLQEFRNINADAQVGVSAVAAMANDTLPFALMVKSYGTVSVNGKVNDADLDYLDKVANGTITDVDKNALTSRAFGRAAVITDVGISFAKELETAGQKWSLGVTPKYQRVDLFNYNVTVRDYDKDDFDGDKYHNTKNGFNADIGAYTDLNDNWTVGLVAQNIIPRSIDTKVVNGFKETFKVRPQATAGVSWHNDLFTTALDIDLTPASGFTSDSKRQFASVGAEFNAWKWAQLRAGYRQNMASNSGSAFTAGVGISPFDVVHIDVSGLVGTDHDYGAMAQLQFTF
IncI1_traG	R64_p110	100 pct identical to ref:NP_052529[TraG of plasmid ColIb-P9]; 37 pct identical (1 gaps) to 190 residues of 201 aa protein ref:NP_456839 [Ais protein of Salmonella enterica server Typhi]	histidine phosphatase domain protein		ATGATGAAACCACGTTCTTCTTATTCAAAAACAGCATTCATTCTTTTATTTTCTGTTTTCCTGGTAGCGGCAGTGACAAAAGCAAAAAGCTCGCTTCCCGATATCACCCTGGAACAGGCAAAAGAAATTAATGCTGATAACACCGTTATTTTCCTTTTCCGCCATGGAGAACGTTGCGACCGTTCAGATATGCCATGCTATTCGGATAAAAGCGGAATCACTATTACCGGTACAGAGAAAGCACAGCAGGAAGGTATTAAGTTCGCAACAATCTTCAGTGAATATGATATTTACTCCAGCAATGCGGTAAGAACCATACAAACTGCAAAATTCTTCTCCGGTAAAGAACCCGTCGTTATGGACAGTTTATCAGACTGCAATAATGATCTTTATAAGACG…	BAB91673.1	MMKPRSSYSKTAFILLFSVFLVAAVTKAKSSLPDITLEQAKEINADNTVIFLFRHGERCDRSDMPCYSDKSGITITGTEKAQQEGIKFATIFSEYDIYSSNAVRTIQTAKFFSGKEPVVMDSLSDCNNDLYKTLESIARESHKRNIVIMTHNHCLSFLARDRLGKKFKPAYLDALIMHYDGTRLILDGKYNKEA
IncI1_traH	R64_p109	100 pct identical to ref:NP_052528[TraH of plasmid ColIb-P9]; 30 pct identical (2 gaps) to 68 residues of 163 aa protein ref:YP_001249798 [DotD of Legionella pneumophila]	TraH lipoprotein		ATGAACCGTATTATACCTGCGGGGTGTCTTGCCGCCCTTTTTCTGGCTGGCTGCAACTCCCCTTCTCAGCATACTCCTGTTCCGCGTAACTACGGTGCTGCCTCTGATGTGGCGGTTACCCGGCACACTCAGTACACATTATGGGACAAAGGTGTATTTTCCGGCCAACTTCCGGTTTCAACGGGGTCTCATCTTCTGACAGCTAACAGCGATCGCCTTTCCTTTGACTGGGAAGGTGATGCAATTGAATTACTGAACGAACTGGCCAGAGTCAGGGGGATGCAGTTTAACTACAATGGTGTCCGCCTGCCGTTACCAGTCAACCTTCACGTCCGGGATATGACGTTTTCCAATACGTTGAGACTTATTGAAGCCCAGACAGCCTGGAGAGCAACAATC…	BAB91672.1	MNRIIPAGCLAALFLAGCNSPSQHTPVPRNYGAASDVAVTRHTQYTLWDKGVFSGQLPVSTGSHLLTANSDRLSFDWEGDAIELLNELARVRGMQFNYNGVRLPLPVNLHVRDMTFSNTLRLIEAQTAWRATIHQYPGLLQVSFMQPENRKK
IncI1_traI	R64_p108	28 pct identical (4 gaps) to 264 residues of 303 aa protein ref:YP_001249797[DotC of Legionella pneumophila]; 99 pct identical to ref:NP_052527[TraI of plasmid ColIb-P9]	TraI lipoprotein		ATGAAAGCACTCACCTCTCTCCTTTTGCCAGTAATACTGCTTACTGGTTGTTCTTCTTCCCCTACCATCTCGCCAGGTGGTGTCAATACGCCACCACCTGACATTAATGCATGGCTTAAACCACGAAGTGAAAAGCCGGATAGTCTGTCAGAAACACGCTGGAAAATGCTGACAGACGCAGGTAAAACGCTTGGATTTCGTGGTGGCAAGGCTCAGCGTTCATGGGAGCTGATTCAGGCGCTCAACGCCCGGGAAAGCACACTTAATGCCTTATACGATTTCCGGCCACTGATTAGCCCGGAAGGCTGGCTACCACCGGTTATTGATGAAGCACAGGACGTAGCTCATATCACGCCAGATCAAATCCGGACCTCTTCCCGGGTCTGGACCATCATTCGC…	BAB91671.1	MKALTSLLLPVILLTGCSSSPTISPGGVNTPPPDINAWLKPRSEKPDSLSETRWKMLTDAGKTLGFRGGKAQRSWELIQALNARESTLNALYDFRPLISPEGWLPPVIDEAQDVAHITPDQIRTSSRVWTIIRPERFVSNPPGWRDWLLRGLSTTATPGTEGSVVPEDSVQRKVWETALRQGWQEGRQNADLTLEANQKTLTRDYRGMMLYSLLWRQGMITRPDVSDQMQTVTGDGKKLVTGDRVRRLKNHAEFNLQKSHWRPLIGTEGGSR
IncI1_traJ	R64_p107	100 pct identical to ref:NP_052526[TraJ of plasmid ColIb-P9]; 28 pct identical (8 gaps) to 168 residues of 517 aa protein gb:BAB91689[PilQ of plasmid R64]; 32 pct identical (11 gap) to 319 residues of 369 aa protein ref:YP_001249796 [DotB of Legionella pneumophila]	TraJ transfer ATPase		ATGAATATTCCTGATGAGTTTGGTCTTTTTCCGTTTCAGCGTTTCACTGCAGATGAACTACGGCATTTCTTTGTCTGGTGTGCCGCACATAAAGTCAGTGATGTGGATCTGACCGGCGGGTCACCTGTATCTGTCAGTCGCTTTGGCCGACGGGTGCGTTGTTCCAGTGCAACGTTACCAACCACACTCATGTCCTCCCTGATTGATGAACTGTTCGGTCGGGAAGTCATTCCCCGCGTTCTGGCAGGCAATCCGGTTGACAGGACGATACAGATTAACGGGGATGCATCCGGGCGCTATGGTCTTAAACGCGGAGAACGCATCCGGTTACGCTCTCACCTCATTCAGGGCACATCTGGTGCGGAGGAGAAAGCAATCTCAATAACCATGCGTGTCATC…	BAB91670.1	MNIPDEFGLFPFQRFTADELRHFFVWCAAHKVSDVDLTGGSPVSVSRFGRRVRCSSATLPTTLMSSLIDELFGREVIPRVLAGNPVDRTIQINGDASGRYGLKRGERIRLRSHLIQGTSGAEEKAISITMRVIPTEIPDILSMNIEPDLLEAMVCKSGLGFVCGETGSGKSTLCSALYRYIMDNFPDAKIVTYEDPVEYILGNENDLLPPHQAEIGRDVVSFAAGLRSAVRRNPEIIGVGEIRDNETADAAVQAGNTGHYCLSTMHTKSPGETLARLLGLFPPVIRDSMAWAVLSLLQFILVQVLVRTNDGGRKAVREYIVINDELRDNLSGMPHAEWGHHIDAIIRQEKRRIRDQILEMYIRNEVDRREAILFIPPGELRS
IncI1_traK	R64_p106	33 pct identical (1 gaps) to 56 residues of 86 aa protein ref:YP_001252149 [IcmT of Legionella pneumophila]; 98 pct identical to ref:NP_052525[TraK of plasmid ColIb-P9]	TraK transfer protein		ATGAAAAGAGAAGGTTTCTGGCGATATGCAACACCGCCAGTCAACATCCAGGGCGTACCTCTGCCGTTCACCATGATTTATCTGTTTATATGCCCCTTTCCCTCCAAAACAACCTTCTGGATTTGCACCGGCATCATTTTATTTTTCGTTATTCTCGACCGTTCAGGCTGGACTGTCAGGACTATCTGTACACGCATTTTCAGCATTCTGAAAGGGGCCATCGCCTCCGGTCGTCCATGGTGGTATCGCCACCATACGGAATCACCACGAGACTGGACTGGCCTCGATTAA	BAB91669.1	MKREGFWRYATPPVNIQGVPLPFTMIYLFICPFPSKTTFWICTGIILFFVILDRSGWTVRTICTRIFSILKGAIASGRPWWYRHHTESPRDWTGLD
IncI1_traL	R64_p102	100 pct identical to ref:NP_052521[TraL of plasmid ColIb-P9]	TraL transfer protein		ATGAACATGCATAAGTCTCTGGTTGCCGTGCTCGGCCTTATCCTGATTTCATCCACGGCAAGTGCTGCAACCTGTCGTGCGGGTAGCGCGGCACAGGCCGGTAGTAATACAGGATATGAGCGAGCACGTGCAGCTGCGGATGCATGGTCACAACGTGAAAACGATGTTTCCTCATCCCTGCAGTCCTGTCTGTCACGAATCAAAAAAATCAGCATAAACCTCCCCCAGTTCCCCAGCCTTGACGACATTCTGTCGCAGCTGGAAAACCAGGTCTGCGACGCGGTCGTGGACAAGGTGAATGAAAAGCTGCCGGGGAATATTGATCCCTGGAAGGACTACAACCTATGA	BAB91665.1	MNMHKSLVAVLGLILISSTASAATCRAGSAAQAGSNTGYERARAAADAWSQRENDVSSSLQSCLSRIKKISINLPQFPSLDDILSQLENQVCDAVVDKVNEKLPGNIDPWKDYNL
IncI1_traM	R64_p101	29 pct identical (12 gaps) to 188 residues of 212 aa protein ref:YP_001252141 [IcmL (DotI) of Legionella pneumophila]; 99 pct identical to ref:NP_052520[TraM of plasmid ColIb-P9]	IcmL family protein		ATGACCGAAAATACCGAGCCATCCTCGCCATCACATCCGGCACCTGACCCGGAAATACTGAAGAGCACAATCAGGGCTATGAAGCAGTCAGAACAGCGGGCAAATAATGTCCCTGCGCTGATAAAAGCGCTTTTATGTACGGGCACATGTCTTCTTATCAGTATTACTGGTAACGCCATTCAGTACTGGCACTCAACGAATGTGGAGCGCGAATATTTCGCTACAGACAATGGTCGTCTGGTCAGGCTGGCACCAACAAATCAGCCAGCATGGAGTCAGAATGACGCAATGGCCTTTGGCAGCCAGGCACTGGCGACCGCATTCAACCTGGATTTTGTGCACTATCGTTCACAGATTTCCTCTCTGTCTCCGCGTTTTTCTGACGAAGGTTTTGCCGGA…	BAB91664.1	MTENTEPSSPSHPAPDPEILKSTIRAMKQSEQRANNVPALIKALLCTGTCLLISITGNAIQYWHSTNVEREYFATDNGRLVRLAPTNQPAWSQNDAMAFGSQALATAFNLDFVHYRSQISSLSPRFSDEGFAGYVNALQASNILETIKKEKMNLTATTGAGVLVRQGQMSDGVWFWTFQYPVRMRLVGQTTSKPEQSFVFEITIQRVDPRLKPSGMEIRQMISRNAGPNS
IncI1_traN	R64_p100	27 pct identical (26 gaps) to 319 residues of 360 aa protein ref:YP_001252140 [IcmK (DotH) of Legionella pneumophila]; 99 pct identical to ref:NP_052519[TraN of plasmid ColIb-P9]; conserved domain: pfam12293 DUF3625	TraN transfer protein		ATGCAATCACGTTATTTACTGAGCACACTGCTCCTGGTGTGCAGCGCCGCCACGTCTGCAGATAACGCAGGATGGCAGAACGCACGCACACCACAAACGACAAATTCTGCCAGCGATCACGTTCAGAACGCCTCCCAAAACACCGGAGGTGTTCCGGCAACACTGGTAAAAGGTGAGCTGCCTGCCCCCGGGCAGGCCAGCCCGCTGGTACAGGATGCGGCAAGACTTGATTCTGAGCTCTCCGCCGATGAGATTCGCTCACTACGCAGTCTCATGGCGGATAACGAGCGGGCCATCAATGCGCCCATCACCAGTGTTGTACCCCGTATCAGCTCTCTGACAGTTAATCTGTCCCCCGGTGCCAGCCTTCCTCTTGTTCGCACAGCCATGAACAACCTG…	BAB91663.1	MQSRYLLSTLLLVCSAATSADNAGWQNARTPQTTNSASDHVQNASQNTGGVPATLVKGELPAPGQASPLVQDAARLDSELSADEIRSLRSLMADNERAINAPITSVVPRISSLTVNLSPGASLPLVRTAMNNLSVVTFTDINGSPWPQSDPPYNAAPKLFDVQYNENMVTITPLRPWASGNISVYLKGLSVPVILNVTSGETDTPSSSQEMDSRLDLRIPRQGPTSPVVSIPTDKIALHDATLQAFLDGIPPRDPSVKRLKFTGNVPDTTIWQHGDDLLVRSRAILRDEFEQTLSSADGTHLWKLPVTPLLTFSVNGQSVHVTPELE
IncI1_traO	R64_p099	99 pct identical to ref:NP_052518[TraO of plasmid ColIb-P9]	TraO transfer protein		ATGAGTGCTGAACAGGATGCCGGTAAATCCGGAAAGAAACTGGCTGCCCTGCTTGGGCTGAGCAGCATCATCTTATTTGGCGGCAGCTATATCGCGTTTTCCAAACTATCAGGGAGTAACAGCGATATGCAGTCAGCCGTGAACATAAACAGTGCTGCAAGTGGCGGTACGCGCAGCGTTACCGAAACGCCTCACTATCGTGAACTGTTAAGAGCGGATAATGAACGAGGGGCTGCGGCGGCAGCCCGCAATAATCAGACGTTCATTGCCAGTCTTCCGCAGGGGCTTGATATTCCGGACACTCCGGAAAAGCAACAACAGCCTGCAGCAAAACCGGAAAACTATGCTTATCGCCAGGCTTCCGGCACACCACAGGAGGATCGAGCAGCCAGTGAAAAG…	BAB91662.1	MSAEQDAGKSGKKLAALLGLSSIILFGGSYIAFSKLSGSNSDMQSAVNINSAASGGTRSVTETPHYRELLRADNERGAAAAARNNQTFIASLPQGLDIPDTPEKQQQPAAKPENYAYRQASGTPQEDRAASEKRMERLQKLIVRIKDQHPAGSTPTIATTMWNKSPAETTGQNGTQQFALQNASLSTPVAEKGIQLIPALTRIPAYIDTAVDSDNPSSKVIATIPAGPWAGATLFSPGVKLVGNGVEIHFDRMSWNGMDLKVNAYAQREDNLMSSVASNVNTRWFKHIILPSVLGGVGSIGTLYKDANTQVIQGNYGTVTGRVGMPSGEAVAGVIAGGMAERGSQILTRQAESEPYKQVEVYQHEVVSILFVDPVMTNDARSSSLSSGISPSVNRTSQA…
IncI1_traP	R64_p098	100 pct identical to ref:NP_052517[TraP of plasmid ColIb-P9]; 23 pct identical (33 gaps) to 247 residues of 268 aa protein ref:YP_001252138 [IcmG (DotF) of Legionella pneumophila]	TraP transfer protein		ATGAAACCTGAAACAGAAATAGATGAAACCGGCAGCTTCGGTGAACCCGAAGAGAAACCCGCCCCCTTCTGGAAACGTTCCGTCTGGGGGATATCTGTAGCAACATGGGGGCTATGTGCAGTCGTGTTGCTCGCAGCCATATGGTATCTGTTCCTGAGAGCGCCATCGGAAACAGGCATGCCTCCGTTTAATGATGCGGATGCTGGCGTACAGACCTGGCAAACCACACAAGAATCATCACCTTCCGTTCAGTCCACTGAGACTATGACTGTCCGGACAGGAGAAGATATGAGCCAGCTTGCCCGGGATGTAAAAACAGAGCTGGATAACCGCGATGAAAAAATTCAGGCAACACTGAATATGCTTCACGACAGCATTAACAAGCTGGGCGAAGCTATA…	BAB91661.1	MKPETEIDETGSFGEPEEKPAPFWKRSVWGISVATWGLCAVVLLAAIWYLFLRAPSETGMPPFNDADAGVQTWQTTQESSPSVQSTETMTVRTGEDMSQLARDVKTELDNRDEKIQATLNMLHDSINKLGEAIKKDEEYAQETRRQLDDIRSRLNGIMTQKSVTESSSTPHPAKKKTSSVLNGMKIMSMETGMAWIRWQGSTWAVREGQTLGNVVIQRIDPTTRTIITSAGTLR
IncI1_traQ	R64_p097	100 pct identical to ref:NP_052516[TraQ of plasmid ColIb-P9]; 20 pct identical (15 gaps) to 68 residues of 132 aa protein ref:YP_001252136 [IcmD (DotP) of Legionella pneumophila]	TraQ transfer protein		ATGAACATGGATGCCCTGACCGCCATTGAGAACTTTGCCAGCAGTATTTTCAGTGCCGGAATGGATTTCCTGTTTACCTGGGGAGAATTCATCGGGGTGATCAGCATGATTACCCTGTTTGCCCGCGCCCGTTCAGCCGGTCCGGTAAAAATGTCTCCCGGAAAATTTATTGCGGGGATGTTAACCAGCTGCATGCTCGTATCACTCCCGGCAATGATTAACGCCGGAGGCGTACAAATGGGATTCAGGGCTGACTCATTTGGCCCGATTGCATATGTGCAACCTCAGACGTTTGGCGCTGCTGCTGGCGCAGCAAATGCAGTTCTGTCGCTGGCCAAGCTGGCCGGTGTGGGATTTGTCATGAACGGGATATCCATCTGGCGCAAGGCCGGACTCGAT…	BAB91660.1	MNMDALTAIENFASSIFSAGMDFLFTWGEFIGVISMITLFARARSAGPVKMSPGKFIAGMLTSCMLVSLPAMINAGGVQMGFRADSFGPIAYVQPQTFGAAAGAANAVLSLAKLAGVGFVMNGISIWRKAGLDGHTALSASESVSKGNVKFIAGVLLVFIDRVLNALLASIGIVF
IncI1_traR	R64_p096	95 pct identical to ref:NP_052515[TraR of plasmid ColIb-P9]	TraR transfer protein		ATGTCACGTATTCGTGTCGTAGCGGCCCGTCTGTACGCCGCATTTATCCACGCACAACTGTTTGTAATGTCATGCCGGAGCAAACTGACTAAGTTCCTGCTGCTCATTCCCATGATGTTGCTGCCCAAAGCCGTTCTTGCCGATGGAGATCTTGCCGATATGGTTCGCAATGTCGAACAAGGTGCCAAAACAGCACAGTCATCATCACTGACTATTGCGCAGTTCATCGGCGTAATTGCGTTTCTCGGGGGCCTGATTGGGCTGAAAAAAGTTGGGAAACAAGGGGGGATGGGACTGGCTGGTTGCATTCTATCTATCGTCATTGGGGCGCTACTTGCCGCCGGACCTGAAATGATGAGTCGCAGCCAGAAACAGCTGGGGATTTCCACAATTTCCATT…	BAB91659.1	MSRIRVVAARLYAAFIHAQLFVMSCRSKLTKFLLLIPMMLLPKAVLADGDLADMVRNVEQGAKTAQSSSLTIAQFIGVIAFLGGLIGLKKVGKQGGMGLAGCILSIVIGALLAAGPEMMSRSQKQLGISTISIG
IncI1_traS	R64_p095	100 pct identical to ref:NP_052514[TraS of plasmid ColIb-P9]	TraS transfer protein		ATGTCTGCCTGGAGCCCGGAGCACATAACGTTACGACGAACAGAAAACGGCAATGTGATTGCCCACGACAGTCGGGACGATCAGGAATTCATTTTTGCAGAATGCTGTTCCGATGAAATCGCAAACATCATTCTGGAAGCCGTGAAACGTTACACCAGTACGGAGCCTGCTCATGCAACACAGCATTAA	BAB91658.1	MSAWSPEHITLRRTENGNVIAHDSRDDQEFIFAECCSDEIANIILEAVKRYTSTEPAHATQH
IncI1_traT	R64_p094	100 pct identical to ref:NP_052513[TraT of plasmid ColIb-P9]	TraT transfer protein		ATGCAACACAGCATTAAAGACTTGTGGTTGTATCCCTTTCCAGAAATTGATGTGGTTCATACACAGGAGCCACTGTTACCGGAACCGGAATTAACAACGCCCGGTCGATGTATCTGCTGCCGGCAAAACGTCAGGCACCGTTTCAGACTGGATGACTCATGGCCACTCAGACAGCTTACCGACACAATCAGTGACACACGAGTTCGTCTTAATAAGGCCACAGAACATCTGGATAAGTTAAAAAAGCGTGGTGAACCAGTCGCAACCGGCGAAAAGGAAAAGTACAACACGGCAGTAAAAGCCGCTGAACGGGCGCTTGAGCAGGCCCGTCTGTCTGCCAGACGTCTTTCACTCCGCCATGTACAGAAAGCTGAAATCACCAGTACAGAGTCGTTGTCA…	BAB91657.1	MQHSIKDLWLYPFPEIDVVHTQEPLLPEPELTTPGRCICCRQNVRHRFRLDDSWPLRQLTDTISDTRVRLNKATEHLDKLKKRGEPVATGEKEKYNTAVKAAERALEQARLSARRLSLRHVQKAEITSTESLSEKEQELFHEDGPPYSLCAFCHAWHSLNGYAAAQGVMVWLPDLHPSTVVALNRRSLQEVFSNDKFRVRRGREALSALMQNRLAVEDKFRSFRPADFADVFRRYPPSGRSPLREKMNGIALILTPDSFIKKEYVD
IncI1_traU	R64_p093	27 pct identical (44 gaps) to 956 residues of 1009 aa protein ref:YP_001252134 [IcmB (DotO) of Legionella pneumophila]; 99 pct identical to ref:NP_052512[TraU of plasmid ColIb-P9]	TraU nucleotide-binding protein		ATGAACATAAACCGTTTAATCTTCACTATCGAAGACTGTCTGAACACGCTATCCCGTTTCTCTGTCGCAAGCAGTTTTGTTGAGTATTGCGATTTACGTACTGTAATAGGTCTGGACAGACAGGATCGTGAACGTCGCCCATGGCTGAATTCGCCCTATATTGCAGCCACAAAGCGTGGAGAATATCTCTCTGTCTTTGAAGTCAGCGGTGCTTTCAGGGAAATGGATGAAGCATCCGACCAGACTGGCCCAGGTTCACTGGAATCGCTGATCACCAGCATGAGTGACAGCCTGAATACGGCATATAAAAACAGCGGTCATAAAATCAGCTTCGTTTTTGAGCGTGATCCTGACATGGGGAAAGAAGAAATCGAAGACATGGTCGCCCCACAAAAGCGC…	BAB91656.1	MNINRLIFTIEDCLNTLSRFSVASSFVEYCDLRTVIGLDRQDRERRPWLNSPYIAATKRGEYLSVFEVSGAFREMDEASDQTGPGSLESLITSMSDSLNTAYKNSGHKISFVFERDPDMGKEEIEDMVAPQKRSLANTGIQLQDVVDEKVTTLSPWLVRERCWLAIWSGPDLISNSDRTAHDELVRRLAERVPKARFAQSPWQWTLSALKIRHEAFLDNVEQALRHSSDGLILRLLDIHEVGREIRRQTERHSTPRNWQPHLPEDAQPAGYRWTDDESVLHAPSLHLQLFNTQVTTQGNLVQAGGLWHGMVSITLPPQNLQTFNELVRAVPRAVPWRIRMDLMPGGMKALNLKKTLLTYSSFISAVRPMYESVMALAATDEKEPVCIMTIMASTWGKTR…
IncI1_traV	R64_p092	100 pct identical to ref:NP_052511[TraV of plasmid ColIb-P9]	TraV transfer protein		ATGTGTACAATTCATATCACCCCACGCTGCCGGAGACCTGCCAGAGGGCAGGTATTTCTTAAAAAACTTGAGGTAAAAGGTGACAGTTTCTCATTCACTCTGCCGTCACGTGTCTTCAGGTTACATCCGGCCCCCAATCCCAGAGTGATATACGCCTCGGATGCCAGAACACAGGGAAAGGTCACAGGCATGCGGCTGTTGTTGCCGTCCAGCACAGATGAGCTGATAACAACGGCAATATGGCAGGTTTCTGTCCCGGATGAAGCACCATTCGACGTTCAGCATGTCATCCAGTGGATACTCCCTTCACCGCTGGCTTCGCTGATGTCCGATGATACCTGGTTATGGCCATCCGTTCCCGGAACGCCGGCACTGAGTGCCGGTGACTGGCCTGTTATG…	BAB91655.1	MCTIHITPRCRRPARGQVFLKKLEVKGDSFSFTLPSRVFRLHPAPNPRVIYASDARTQGKVTGMRLLLPSSTDELITTAIWQVSVPDEAPFDVQHVIQWILPSPLASLMSDDTWLWPSVPGTPALSAGDWPVMDTDPSTLRRVRRRSFSIIDNRNRKGYITRRYQCFPLAPLPEDRKYDSLPDLVLHPEQETIKCKEKHYSQPL
IncI1_traW	R64_p091	97 pct identical to ref:NP_052510[TraW of plasmid ColIb-P9]	TraW lipoprotein		ATGCAAAGAAAAACATTACTCGCAGCCCTTATAGCCACCCTGAGTGGAACGGCATGCCAGGCTCATGCTTATTCAGTCACCGTCGTCGCCAGCCGGCCTGTTGAAGAGCAGGTCATCCCCAGAATGGAAGCCATCAAAGATGTCCTTGGCAACATACTGAGTACCCAGACAGCCACGGGTACCGCTATCAATCAGAACTCTGAAAAGCTGGCAAGTGTCATTGCCCAGAACGGACAGGCGACACGTCAGCAGATGATTTTCAGTAATGAAACTCAGCGCCTCGAGGAGGCACGGAAAAGTTTCACCGTGCCAGACTCCATCTGCAGTGAATCCGCATCAGGGATTGCAACAGAAAGCAAAAGTGCCTCAGCATCCGCAGCCTCAAAACTCAGTAAAGGT…	BAB91654.1	MQRKTLLAALIATLSGTACQAHAYSVTVVASRPVEEQVIPRMEAIKDVLGNILSTQTATGTAINQNSEKLASVIAQNGQATRQQMIFSNETQRLEEARKSFTVPDSICSESASGIATESKSASASAASKLSKGGGVSNRSIRDRLASAANSPVREAYDGAAIHASYCTEAEYARFGGTAVCPSVGEIPGGDSQVRSIYHGAGTADTPAALTWDQKQIDAATAYMKNTSRPSAGRALGKGEVNTQSGRTYVGLQNEYNGIIDSASNPQLTLIADSTPDETTRKALAETLQSDSAAAYFDQVASPEAKARGYMSTREFEAFEAGRRYANTAYLVDLQEMQGDNLLRELVRITAQMNWQLNDLKEQIRQGNVISGQQLALTARQYYEKQLGSLEKTINQANAR
IncI1_traX	R64_p090	93 pct identical to ref:NP_052509[TraX of plasmid ColIb-P9]	TraX transfer protein		ATGAATAAGTTACCGGAAAATTCAGACCAGACGAAAAACGTCAAAAAATCACCATCCATAACCCGCATAGCCACCCGGGGGATTATTAACATTTTTGTTCCTCTGATGGAGACTCGCCTGATAACGAATTCTGTACAGCATATGCTGGAACAACAAAAACGCAGGCTGGACAGATTTCGTCAGGTAAATAATAAAAAGGCGCAACTCCACCTCACGTGGGAAGAAGCTCTGCAGGCCAGCCATATGTCAGTAGACGATCTGGATCGTCGTTTCCGCCGGCGCAGAACAGTATGGCGATTCTGTTGCTGGAGTCTGCTGGCCATCGCTTTGTTTCTCAGTGGTATGCTCTTTGCCGCCTCTTCATTACCTCTTACGACTCTGGTACGCGCCATCAGCACT…	BAB91653.1	MNKLPENSDQTKNVKKSPSITRIATRGIINIFVPLMETRLITNSVQHMLEQQKRRLDRFRQVNNKKAQLHLTWEEALQASHMSVDDLDRRFRRRRTVWRFCCWSLLAIALFLSGMLFAASSLPLTTLVRAISTLVLILSGVALCASRALIVTYRLWQLHERKVSEPEQGTFRDFLNDRNGWRNATLIAVTSKQY
IncI1_traY	R64_p089	25 pct identical (21 gaps) to N-terminal179 residues and 27 pct identical (4 gaps) to C-terminal144 residues of 1020 aa protein ref:YP_001249785[DotA of Legionella pneumophila]; 97 pct identical to ref:NP_052508[TraY of plasmid ColIb-P9]	TraY integral membrane protein		ATGTCGCCATCCCCCTTAATTAAATCCTGTGTGGCCTTTGCCCATACGCAATTCTATTCCGGAGTTACTGTGAAAATTTTACTTCGCGCACTCTGTGCAGGCCTTGCTATATCCTCACTGCCGGCAATGGCTTCAGTGACCTATCAGGATATTGTGTCTGCCGCCACCAATCCTGACGATCTGTCCCGCCAGGCGCTGGTCACGATATTCGGTGATGTAGTCACCAATCCACTGTCAACCAGCGCCCCCACTCTGATCGGAAGCATGTTCGGGGCGTTCAACAGTATCATCGCCGTACTTGCCGTTGTCTGGTTTATGTTCATTGGTATCCGTCATGTTGTGCGTTCGGGGCATCAGGGACAGGTATTCAGCACCGGACGCGATATCGTCGGCACACTG…	BAB91652.1	MSPSPLIKSCVAFAHTQFYSGVTVKILLRALCAGLAISSLPAMASVTYQDIVSAATNPDDLSRQALVTIFGDVVTNPLSTSAPTLIGSMFGAFNSIIAVLAVVWFMFIGIRHVVRSGHQGQVFSTGRDIVGTLSVVAGFLMIVPTGNGWSIAQLIMLWGASIMGVGSANVMVQLAADNIANGYSMTVQPVQASTRTAARGIFEMELCKYAVNAGLNDFNQTAKSSTSLMTESAKTASGNYTVTVSNGSGICGSASLSVEGNGTTDQSTIGKFFNPFSKNEYSGVISAQRAAMDNMISDMDNAASEFVTTFLEKRNSGNGTLPDIETRIQKVADEYERAVQKSLPTDNGEQSRKEALKSYLTTYGWVTLGAWYQTFATANQRLAELADRAPAVTSMSSLG…
IncI1_trbA	R64_p084	100 pct identical to ref:NP_052504[TrbA of plasmid ColIb-P9]; 26 pct identical (34 gaps) to 239 residues of 376 aa protein ref:YP_001252145[IcmP (DotM) of Legionella pneumophila]	TrbA transfer protein		ATGTCTTACAATCGACAGCCTGTCGCAGAAGATCCTATGCAGATATGGGGCGCTGTTGGTGTCCTTCTTATCCTGCTGCTATTCGTCATATGGTTATTCTTGCCGGAAGTGGTTTACGCCAGCTGCCTGATTCTTCATACCTTATGGGGACTGGTCGACTGGGGACCATTTCATAACTATGCAGCACCACGATACAACCTGCTTGCCATGACCGGTAACAACGCCGCCAACATAAGCTATAGCCAGTGGGTTAACGTCATGGAACAGACCATAGGTATTCTGTGGATGTACCTCTTACCTGTGACACTCTGGTGTTTGTGGGAGTGGTATCAACATCCGGGACAAAGCCGTTTCACCCGCAGACCAGTAGATATTACCCGACTGCCACACATCTTTGCT…	BAB91647.1	MSYNRQPVAEDPMQIWGAVGVLLILLLFVIWLFLPEVVYASCLILHTLWGLVDWGPFHNYAAPRYNLLAMTGNNAANISYSQWVNVMEQTIGILWMYLLPVTLWCLWEWYQHPGQSRFTRRPVDITRLPHIFASLSPAIAPVLADGDPEKLFHGGKRPERRVALTPEAFVEQHTLITNMQLDVAAARRCFMAQLGKPLTSWKDMAPHEKALFAIFGLQYFLDDRKAALKLMDTLNLSCRIKSKRDSGKFCTPVYSLAKSAFQRVIKSNGAQQWLKQHRYVRSGLVWLYAHDLRLTPPNWIWLKGVDRTLFYALHRANTTKGFIEGAGVVAVARAEAEAMRFGLPCPEPCVDEAVEGLRRDMLSLGLIWDEPQPDRDRKRRILTNWSLTDDILPRTPATD…
IncI1_trbB	R64_p083	99 pct identical to ref:NP_052503[TrbB of plasmid ColIb-P9]	protein disulfide isomerase		ATGACAATCGAGTACTTTGCAACACGCATTGCAAAACATATTTCCGTGCAGGCAATCTGGCCGGATGGCAGGACAGAAATTATTGCCGTCCTTCCACGGGATGCCCTGTCAGGGCTGGTAACACGAAATAATCAACTGATTCATATAGCCTTTGACGCCATGGGCACCCGTAACAGAGAAACCGTCCTGATTGATAAACAGGAGCATAACGCTGACCAGATACTTACAGCTATTGATTCCTGCCTGCGCCTTGAATATCTGATGGAACGCCGCTTCAGCAGAACACCTTTGTTCCGTGGCATAATCGCCAGCGTTGTGCTGTTCGTAATGGCAACGATTGGCTTCTCTCTGTTCCGCTATGTTGATCGTGTATTCTGGGATGATACAACGCCTGAAGCA…	BAB91646.1	MTIEYFATRIAKHISVQAIWPDGRTEIIAVLPRDALSGLVTRNNQLIHIAFDAMGTRNRETVLIDKQEHNADQILTAIDSCLRLEYLMERRFSRTPLFRGIIASVVLFVMATIGFSLFRYVDRVFWDDTTPEAVQTAGEPRLLPPHLNHTVPLNEGIQLPVPPKKDVQVPEKTITSKNPEAAAARHNLATVLKRNADRGMFTINLSSGHERTLFAFLDPACPNCRLLEPALKRLASDFNVVIYPVSVIGGEESTDRVAPLLCEKDAQKRAAGWHRLYSADNGMMTPPEETTPADETCLKAARAAIDVNNVAFRKFGFAGTPWVLSDTGWHLPTGILQETGTLNLFLKTTDSESGHE
IncI1_trbC	R64_p082	100 pct identical to ref:NP_052502[TrbC of plasmid ColIb-P9]; 25 pct identical (51 gaps) to 628 residues of 783 aa protein ref:YP_001252144[IcmO (DotL) of Legionella pneumophila]; nucleotide-binding protein	TrbC transfer protein		ATGAGTGAACATCGCGTTAACCCCGAGCTTTTACACCGTACAGCCTGGGGAAATCCTGTCTGGAATGCACTCCAGAGTCTCAATATCTATGGCTTTTGCCTGGTGGCAAGTCTTGTGGCCAGTTTTATCTGGCCACTTGCATTACCGGCATGTCTGTTGTTCACACTGATAACAATGCTGGTATTTAGTCTGCAGCGATGGCGCTGCCCTCTTCGTATGCCCATGACGCTGGAATGTGCTGACCCGTCACAGGACAGAATGATTAAAAGAAGTCTTTTCAGCTTCTGGCCAACCCTGTTCCAGTATGAGGTCATTCTGGAATCACCGGCCAGCGGCATATTCTATGTTGGTTATCAACGCGTCAGGGATATTGGCAGGGAGTTATGGCTGAGTATGGAC…	BAB91645.1	MSEHRVNPELLHRTAWGNPVWNALQSLNIYGFCLVASLVASFIWPLALPACLLFTLITMLVFSLQRWRCPLRMPMTLECADPSQDRMIKRSLFSFWPTLFQYEVILESPASGIFYVGYQRVRDIGRELWLSMDDLTRHIMFFATTGGGKTETIFAWAINPLCWARGFTLVDGKAQNDTARTIWYLARRFGREDDVEVINFMNGGKSRSEIILSGEKTRPQSNTWNPFCYSTEAFTAETMQSMLPQNVQGGEWQSRAIAMNKALVFGTKFWCVREGKTMSLQMLREHMTLEGMAKLYCRGLDDQWPEEAIAPLRNYLQDVPGFDLSLVRTPSAWTEEPRKQHAYLSGQFSETFSTFTEAFGDIFAEDSGDIDIRDSIHSDRILMVMIPALDTSAHTTSAL…
IncI2_pilL			IncI1 plasmid conjugative transfer protein PilL	InterPro:IPR018927	ATGAAAAAGATCATTATTATTCCCACCACATTATTGCTGAATGCGTGTTCCCATGCCCCTGAACCCGCACAGGCAAAAGGAGGTTGGTATGAACTGAATACCACAATTGAGCAGGTAAGAGCAGACACATACCATAACGGGATGGTCCTTCAGCAGCCCGTGTCACAGCCAAACAGCACTGTTCAATACAGCAATGATAATTATCTCAAAAAGGAAGCCATAAACGTAACTCCCGCGCCTCGTATTGCAGAAACCGTAAAACCACGTTCTGAGCAATCAGCGACAGCGCCAAAAAACCAGGACAGCAATAATAGTTTTCTGAAGCCAACAAAAAACAGCATAACTTCATCTGGTGAGATAAAAACAGCAGCCAAAGGAGCAACTAAACAGCATTCTGAA…	CEG62610.2	MKKIIIIPTTLLLNACSHAPEPAQAKGGWYELNTTIEQVRADTYHNGMVLQQPVSQPNSTVQYSNDNYLKKEAINVTPAPRIAETVKPRSEQSATAPKNQDSNNSFLKPTKNSITSSGEIKTAAKGATKQHSEQPALPPAKPISSNNHQAQTAQKTDQQTKPRPEQPPLMSKSGFLKKNANNAVPATTLTGPSTPEKQIYFVRHDGKGSLQKAVKEIVPSDWTAEISPEVTKTFRRPISWQGNDQWPYVLDKMLRNYGLTVIKNTEKRHLLIDFQQQKGKTSQKAPVSPDKTPASPVRTPVSSDKLPQKPLTPVTVPQKKTEKLTWNLKKGSTLRDGLTEWASSSPCGTSTWNLVWDTPVNYRIDAPLIFRGNFESALKDTLMLYLSADKPLYAFRNIA…
IncI2_pilM			IncI1 plasmid conjugative transfer protein PilM	InterPro:IPR009987	ATGGGTTGGTTCTTCAGCTTGCTCCTGATATTCCTGTCAATAGGCAGTTACTATCTGACAGATAACAATAACCAAACCATACAGCGAATGAAGTTGCTTCCTGCAAAACAGGAAGCAATTGAATTTGTCTATTTCGCAAATGTTATCAATGACTATCTTTATAAATATCCAGACAAACGTAATTCAGGAGGAACGTTAACATCTGAGCAAATCGGTATAACACCCGTTTATGATATTCATCATATTATTTACGGTAAGCGAGTTTATATCTGGTCTGCCGATACAGAAGGTCTGATGTCTGCTTTGCAGCAGCAAACAAAACATTCAGCAATGTTAGGAAGAGTAAAAAATAAGAAGATTGTCGATAATCAGGGGAATGATATGGGGATAACTATCCCT…	CEG62609.2	MGWFFSLLLIFLSIGSYYLTDNNNQTIQRMKLLPAKQEAIEFVYFANVINDYLYKYPDKRNSGGTLTSEQIGITPVYDIHHIIYGKRVYIWSADTEGLMSALQQQTKHSAMLGRVKNKKIVDNQGNDMGITIPSSIPEGSIVFIN
IncI2_pilN			IncI1 plasmid conjugative transfer lipoprotein PilN	GOA:A0A0A1IXQ8	ATGAATAAAAAATTGCTTTGTTTATTAATATCCTCTTTTTTATTATCAGGCTGTGCAAACTTCAAAAAAATCAATGCTAATGAACTTGCAGCCGAAAGAGACGCACAAAAAGCGACTGAATACGCGAAAAAAATTCGTAATAACCTGGTTATCCAGGACTCAACAAAACAATGGATTAATACAACGCCAATTATTGAAAAGCAGGTAAAGCAATCAGCGCCGCCCTGCCCGATTGTGATTAATACTCGTTCAGATATTGAGCTACGCCAGATCGCACAACGCATCACACAAACCTGTCATATCCCGGTACGAATCAGCGCCGATGTCTGGACCTATCTGAACGGTACAGGCACTGGCTCAACACAACAAATGACAGGCTCAATTCCAGCACCTGATGCA…	CEG62606.1	MNKKLLCLLISSFLLSGCANFKKINANELAAERDAQKATEYAKKIRNNLVIQDSTKQWINTTPIIEKQVKQSAPPCPIVINTRSDIELRQIAQRITQTCHIPVRISADVWTYLNGTGTGSTQQMTGSIPAPDANGMVPLASVGSQPVKVSSGGTSLPELNISGLPALLQTVSSRLGISWKYDKGRITFFYLETRSFPITYMDSNVAYNSKVVSGTMSSSGSTGSTSSGGMTGDASNTQTTTVEMKSSLYNDLKSEVSSMLTPGTGRMYLSTGSLTVTDTPDVLDSVQEIVNKRNNEMSRQVVLNVEILSIKKSSQEQAGIDWNAVFNDGHLGLSLGGSFGNAAENVITSGVSIVDGKLAGSKAFLKALSSQGSVSVVTQNSAVTKNLTPVPMQIANQQG…
IncI2_pilO			IncI1 plasmid pilus assembly protein PilO	InterPro:IPR009663	TTGGAGGTCACTTTGTCTGAGAATAATCAGAATAACCGGAATTTCACTTCGGTTATTAAAAACAAGCGTGCTTTTTTCTCCGGTCTGGACTGGAAAACGCTTCCTTCAGAAGAAAAGAATGCGCGTACATTCGCAAGAAAAAACGACGCTGAATATTTTCTCTCCTGTCAGTATCAGGATTCAGAAAATGAAACCAAAACGATGGTGGCATTTATCAGAAAAGAGGATCTTCCCACAGGGGCGTCCTCATTCTGGTCACTGGCACTGATGATAAAACCCCTCATCGAACCTGACGGATACGCTATCTGCGAACTCGGTGATCTTTATGGCTTTGTTTCCTGCGTCAATAACGTTCTCGTCAACGATGTTGTAGGTAACAAAAGTCAGATCATGAGTGCT…	CEG62607.1	MEVTLSENNQNNRNFTSVIKNKRAFFSGLDWKTLPSEEKNARTFARKNDAEYFLSCQYQDSENETKTMVAFIRKEDLPTGASSFWSLALMIKPLIEPDGYAICELGDLYGFVSCVNNVLVNDVVGNKSQIMSALTTFLEFNETPEPGWKLYQPESWDISQALPSLTLSALIDVKKPPKEAAFTRVSRKRQFMIYGGSAILAILLWNGITMYQEYREKEAAAEAARLRLAKEMADKQAIQITPPWQHLPEIKPFIDKCIDKWDALPLSIAGWRFDLAECSTSGNDGLLRTSYKELSGVTVEDFSTRIREIFQGTTTATFVLPEGSAGGFSLPVSFDVSPDPITPDTLPQATDIQERLTTFAQKMRLKLTWQEIENTKTDEEGRPIILPWNEYELMIQTST…
IncI2_pilP			IncI1 plasmid pilus assembly protein PilP	InterPro:IPR022753	ATGTTAAAAATAATTAAACCAGCAATTATTTCTGTCTGTTTTTTCAGTTCACTTGCTTACGCAACAGAATCTGAAAGCACGCCAAAAGACGAAATAAAATATTCATCTCCGACCATTTTACAGGTAGAGCAGATTCAGGCTGAAACGGTAATTTACGAAGCAAAGCTGGCGCGTCAGAAGGCTGTCAGTGAATTGCGTAATCTTGATTTGAATGGTGTAGCGTCCGCAACGCCAGCAATAACGCCCTCTTCCGGGTATTCTTCTCTTGCAGATACCGATATACCAGCGCAACGTGTAGCCGCTAAATCACTTCGTGTTATTGAAATATTTGGTACACCACAACAAATGTCAGCACGAATTTCTCTCCTGGACGGGTCAGTAACTGATGTCAAGGTCGGG…	CEG62608.1	MLKIIKPAIISVCFFSSLAYATESESTPKDEIKYSSPTILQVEQIQAETVIYEAKLARQKAVSELRNLDLNGVASATPAITPSSGYSSLADTDIPAQRVAAKSLRVIEIFGTPQQMSARISLLDGSVTDVKVGQSIPGTPYKVASITGNGVWIQNGTEKRQLIL
IncI2_pilQ			IncI1 plasmid conjugative transfer ATPase PilQ	GOA:A0A0A1IXF6	ATGTTTTTTTCTGACGCAGACTATCCCGGAAAAGATATTTCTGATGTTGTATACGTCAGTATATCTGAAAAAGACGATAAACCTGTTCATGTTTATATCGCTGATAACAGTAAAGGACAGCGTGCTGTTCAGGCTTATATTGGCACTCTGAATGTTAAATATCCCGGACAGGTAAATATAACCTGGACCACTCTTGATGTTATCGCATCCCGCTACCAGGACAGCGAAAGAAGGTCTGATTCAAACTCATCACAACACTTAAACAGCAACCAGGAAAAGGTCATTAGCTACCTGGCGAAAGCAAACAACCTGGGAAGTTCCGATTTGCACATCACACCTGGTCGGGACGGTTCCGAGTTCACTTATGTCGAAGCACGCGTGCATGGGGAACTGGAAATT…	CEG62593.2	MFFSDADYPGKDISDVVYVSISEKDDKPVHVYIADNSKGQRAVQAYIGTLNVKYPGQVNITWTTLDVIASRYQDSERRSDSNSSQHLNSNQEKVISYLAKANNLGSSDLHITPGRDGSEFTYVEARVHGELEILDVIPRKEGLELLGAAYSGMSDVIKGTQFDPAIPQDARIAENFLKPVNLFGARYSHYPCVGGVYAVFRLIKDDSEDIPTFEELGYMPQQIQTIRRMLQRPEGIIVLSGPTGSGKSTTLRTASEAYLSTFGFNHNDNMRLPRKRLFTIESPPEGRIPGAIQTAVRDSVDGWVDAIKSAMRLDPDAILNGEIRDHASALAAIKASMTGHLLLTTLHANDALNIIERLEMENIQARLIADPLLFIGLLSQRLVQKLCPYCKRTYAEMAD…
IncI2_pilR			IncI1 plasmid conjugative transfer inner membrane protein PilR	InterPro:IPR018076	ATGGCGATAAAAGATATATTTGAGAAACTCAATTCGATAGAAATTGATTTCTCTGGAATATCCCACTGGCTGGCAAAATACACATTCAGGTATTCCAGAATAAGTTTATATGAAGATTTATCTGGAATGTTAAATGATGGCATAAATGTAAAGCGTGCTCTTACACACCTGATTGATGTAGAAACAGACTACGGAAAGAAAACGGGGTCTTCTGCAACCTACTATATTTGTTGTGAGTGCCTTAATGCACTGAATAACACAGGGGCAATATCTTCAGCATTAAAAAAATATATAAAGGAGGATGAATATCAATTAATATCCAGCGGTGAAATTCGCGGCGACCTTGCCGGGGGATTAGTTCAGGCCATAAAAATTGTCAGAAGTCGTTCTGAAATGACA…	CEG62592.2	MAIKDIFEKLNSIEIDFSGISHWLAKYTFRYSRISLYEDLSGMLNDGINVKRALTHLIDVETDYGKKTGSSATYYICCECLNALNNTGAISSALKKYIKEDEYQLISSGEIRGDLAGGLVQAIKIVRSRSEMTMTLVMSMIYPSVLFFGCLVNMYMVHDTITPVFLSLAPKERWTTSMRLLTDTSGFLIENGTYILCFCIVLFFLIRYSLARYTGPGRQYLDYIPPWSLYKTFNGVSFLFNMASMLSIDIPVAKALERLEKNSTQNRWLLERIKEIRRYVLLGQSLAMAMKSCGYDFPSKLCINKLLLHSENADNALMMSNYADKWLEEAKGKVKSTGVWITVVSALIVFAFIVMMITALYDVSNVLQH
IncI2_pilS			IncI1 plasmid conjugative transfer prepilin PilS	InterPro:IPR014911	ATGTCTTCTATTAATGTTTTAAATATGCGTTCTGTTTTTTCTTCTCTTTCTGCACGCCGTAAAAAAGAACAGGACAAAGGGGCAACACTGATGGAAGTGTTATTGGTTGTTGGTGCTATTGTTGTACTTGCAGCAGGTGCATATAAACTCTATTCAATGGTGCAATCCAACATTCAATCATCCAATGAACAAAACAATGTCCTGACAGTGATTGCCAACATGAAATCACTGAAATTCCAGGGGCGTTATACTGACAGTAACTATATTTCCACTCTGTATAAACAAGGATTGTTACCATCCGATATGATCGCAGATTCCACTGGCGCAAGCGCGAAAAATCCGTGGGGCGGCTCCGTCAAAATAACAGTATCAACGGATAAGTATTCCTTTAATGTTGTA…	CEG62591.2	MSSINVLNMRSVFSSLSARRKKEQDKGATLMEVLLVVGAIVVLAAGAYKLYSMVQSNIQSSNEQNNVLTVIANMKSLKFQGRYTDSNYISTLYKQGLLPSDMIADSTGASAKNPWGGSVKITVSTDKYSFNVVEEKVPQKNCMAMVNALRSSSAISKINSTSTSTVSAATVCATDSNTLTFSTDS
IncI2_pilT			IncI1 plasmid conjugative transfer putative membrane protein PilT	InterPro:IPR008258	GTGCGTTCTGTTCTTTATATCCTGCTATCATGTATTTCATCATTAATCTTTTCATTGCAACCCGCATATTCAGCGACAACGACCCGATTTGATGCCTGCTTTGCACAAGCCGGGCAACGTTACCTGATTGACCCCCTGCTTCTGAAAAGCATTGCCACTGTAGAAAGTTCACTCATACCAGACCGGATAAATCACAACAAAGAAAAAGGAAAAATATTAAGCACCGATTACGGACTAATGCAAATTAATTCATCACACATCCCTAACCTGAAAAAACTTGGCGTAATAAAAGACAAATCAGAGCTTATTGATAACCCCTGTCTCAATATACAAATTGGCGCGTGGATTCTGGCAACACATTTTCAGAAGTGTGGCATAAACTGGAGTTGTCTTGGCAGT…	CEG62590.2	MRSVLYILLSCISSLIFSLQPAYSATTTRFDACFAQAGQRYLIDPLLLKSIATVESSLIPDRINHNKEKGKILSTDYGLMQINSSHIPNLKKLGVIKDKSELIDNPCLNIQIGAWILATHFQKCGINWSCLGSYNAGFKESNEQKRIKYARYVYNKYMVR
IncI2_pilU			PilU protein	GOA:A0A0A1IXV7	ATGCTAAACAGCATATTTAATACGGCGATACTTTGCTGTGCAAATATCGTCTGTCAATGCTACGCCTACAATGAAGTTAAATTCCGCTTAAATAAACTTAATGTATCTTATAAAACCGGAACAGAGAAATATTACTGTCTGATACTGACAACGCTTGCCGTTCTGTATCTTTCATTAAATCAGCTATCCCTGATTCAATCCATAATAGTGATTGTTTTCTATGCCTTCCTTACATTAATGGCCTGTATAGACCTTCTTTCATTTCTACTACCACGCCTTTATACCGTGACATTTATCTTCTCCGGCCTGTTATATCAGACATGGAATAACAATATATTGTCTGGTTTGTTTTGTGCAATGCTGATGTTCTTCATTATGCTGTTTGTAAGACTTTACTTT…	CEG62614.1	MLNSIFNTAILCCANIVCQCYAYNEVKFRLNKLNVSYKTGTEKYYCLILTTLAVLYLSLNQLSLIQSIIVIVFYAFLTLMACIDLLSFLLPRLYTVTFIFSGLLYQTWNNNILSGLFCAMLMFFIMLFVRLYFAYKNGTESFGMGDVLLIAGTGVWFPTPEIACSIVFIAVIGGIIFFTLGGLNKQKKYIPFGPFLCGGMFVYSLVPGILF
IncI2_pilV			IncI1 plasmid conjugative transfer pilus-tip adhesin protein PilV	InterPro:IPR007001	ATGAAAAAGACAGATAAAGGTGTATCTCTCCTTGAGGTATTACTTGTCATCGGCATAATGGTGATGGTTATCCCTAAAGTTTATGAAAACATTGAAAACCATCTGAATAATGTTCGCTGGCAGAATGCAGCAGAACACGCAAATACCTATAACACCGCTGTTCGTAATTATGTTGCTGACAATGCATCAACACTACTTGCTGGCTCTTTACCCAAAACAATCACGCCAGCAACACTCATTCAGAAAGGCTATCTGAAATCTGGTTTTTCTGAATCCAATTTTGGACAAAGCTACATTACCGGTATTGCAAAGAACAGCAAAACATCCCGTCTGGAAGCCCTGACCTGTAGTAATGGCGGTCAGTCCCTGTCAGAAGCCGGAATGCGCTCGGTAGCAAGC…	CEG62588.2	MKKTDKGVSLLEVLLVIGIMVMVIPKVYENIENHLNNVRWQNAAEHANTYNTAVRNYVADNASTLLAGSLPKTITPATLIQKGYLKSGFSESNFGQSYITGIAKNSKTSRLEALTCSNGGQSLSEAGMRSVASMIEGLGGYINSSKQAIGAGGGWSDTPSNYGLNCATGHIAMALVGADLQESDRLYRYSITNRPDLNRMHTAIDMNSNNLNNVGTLNGNAAALSGDISARNGTFSGAISGNTATTNGDITSNNGWLVTKNSKGWMNSTYGGGWYMSDSSWLRSVNNKGIYTGGQVKGGTVRADGRLYTGEYLQLEKTATAGASCSPNGLVGRDSTGAILSCQSGVWRALGGKLKITQLSSTGYLGQFDFCAIARMGNAEDSHYCQVVESPSGSRKWYK…
IncI2_traB		Conjugal transfer protein TraB	Bores hole in peptidoglycan layer allowing type IV secretion complex assembly to occur (VirB1)	InterPro:IPR008258	ATGCAGTTATCAGCGGCTGTTCTGGCAGCACTGATAAGTCAGTGTGCCCCTGATGTATCACCCGATACGATGAATGCCCTGATTATGACTGAATCAGGGGCTAATCCATATGTAATAGCGAATGTTTCTGACGGAACAAGTAAGTATTTTAAAGATGAAAAAGGAGCTATCGAATATGCAGAAAAATTAACCACAGAAAATAAAAGGTTTAGTGCAGGTCTGACACAGATATACAGCAAAAATTTCCCATCACTCAATCTGACTAATAAAACAGTTTTTGACCCGTGTACAAATATAAAAGCAGGAGCGGCAGTCCTGACGGACAATTATCTGAAACAAAAGGAGGGTAGTAGTAATAAAAAAATTCTCCGCGCTTTATCTTTGTATTATTCGGGTAAC…	CEG62596.1	MQLSAAVLAALISQCAPDVSPDTMNALIMTESGANPYVIANVSDGTSKYFKDEKGAIEYAEKLTTENKRFSAGLTQIYSKNFPSLNLTNKTVFDPCTNIKAGAAVLTDNYLKQKEGSSNKKILRALSLYYSGNESTGFIKEKKFNNTSYLERVIRNANNYIVPSIREKTDESEIKPPNDEEKTSPDWDVFGDFN
IncI2_traC		TraC protein	Major pilus subunit of type IV secretion complex (VirB2)	InterPro:IPR007039	ATGAAAGTCAAATCAACTTTGCAGTATTTTATCCTGGCGTTTTTCCTGTCACTAACCGCCTCCGTTGCCTATGCAGGTGGACTCGACACCGCAACAAATACCATGACAGAACTTAAGACATGGGCATTTAGCTTTGGTGGTGTTTGTGCTTTGTGTTACCTGATCTATAACGTCATCATGGCATTCATGGAGAAGAAAAGCTGGTCTGATGTAGGAATGGCGCTTGTCTATTGTTCCCTCGCTGGCGGTGCACTTTACGCCGGGAACTGGGCGCTGGAACTCTTCAAATAA	CEG62605.2	MKVKSTLQYFILAFFLSLTASVAYAGGLDTATNTMTELKTWAFSFGGVCALCYLIYNVIMAFMEKKSWSDVGMALVYCSLAGGALYAGNWALELFK
IncI2_traD			"Type IV secretory pathway, VirB3-like protein"	InterPro:IPR007792	ATGGACAAAGTAAATGAACATGTCAGTGAGTCATTCATGACTTATAACGGGTTTAACCGTCCTGCGTTAGTTGCTGGTATACCCTTAATGTTGTTATTGTTCACGGCTTTTTTCGCTGTTCTGACAGGCTTCCCCGCTATTTTCCTTTGGGGTATAAAAGGGATAATTATTCCTGTCATATGTGCGCTGTTTCTTTTTATAGTAAAACTGGCCTGTGAAAATGACTCAAACGCACTAAGAGTCATCCGTTTAAACCTTATGGGGCTTTTGTTAAAAATCCGCCACAGAGATTTAATTATTGGTTATTCATCTGTCAGGTAA	CEO91899.1	MDKVNEHVSESFMTYNGFNRPALVAGIPLMLLLFTAFFAVLTGFPAIFLWGIKGIIIPVICALFLFIVKLACENDSNALRVIRLNLMGLLLKIRHRDLIIGYSSVR
IncI2_traE			ATPase provides energy for both assembly of type IV secretion complex and secretion of T-DNA complex (VirB4)	GOA:A0A0A1IXV4	ATGCACAAAGTCAAATTAAAAAACAGTGACAATATGGATGTTGCTCGTGAATATCCCGATTATCGCTTCCATGTAACAGACAGTATTATCTTTACTTCTGACAGGAAAATGCTGGCTTCACTTGTTGTAGCAGGCATTCCATTTGAGACAGAGAACGATAATGTTCTTACAAATTTATTTAACAGCGTTAAAAACTTCCTGATTGGGTTAGGAAAGGAAGGCGACCTGTATTTATGGACTCATCTTATCAAGAAAAGAGCAACCATCAATGGAGAATGGAATTTTGACAATGATTTTTTAAGCAGGTTTTCAAAAAAATACCTTGCTCTGTTCACATCCAGCGCATTCTATAAATCAACATGGTATCTGACATTTGGGATTCCCTACGATGATGTTGAT…	CEG62599.1	MHKVKLKNSDNMDVAREYPDYRFHVTDSIIFTSDRKMLASLVVAGIPFETENDNVLTNLFNSVKNFLIGLGKEGDLYLWTHLIKKRATINGEWNFDNDFLSRFSKKYLALFTSSAFYKSTWYLTFGIPYDDVDTGIERMNEMTQQAQKALLPFNASLLSVYNTYISEVADYLSLLLNAEHNMIPLSSTPLSSSICDSEWYFGADVLELRNNESDSKKFATNYILKDFPIETTPGQWDFLLKQPYEFILTQSFIFESPTKTLKNIDSQLNKLQSANDAAKTQQEELEAGKEAVAAGITLFGSLHCALTVFGDTPDQARSNGIKLSAEFITSGKGFRFSRASLASPFVFFSHMPLNKRRPLDTRRTITNLACLMSFHNYSSGKKSGNPIGDGSAIMPLKTD…
IncI2_traG			Inner membrane protein forms channel for type IV secretion of T-DNA complex (VirB8)	GOA:A0A0A1IXA9	ATGGAAAACACAAACTATTATGAACATTCAAAAAAAGAAGCCTCCAAAAAGAAATTTGAAGAAAAGAACGAAAAAAAGGATTATTTCAAGGCCATACGTGACTTTGAGCGCAGTGAAATTGAAATCATAAAGAAAAAGGCAAAAACATTTACCATTCTCGCCATTGGTGAATTTGTTGTAATTTGCATTCTTGGTTTCGCAATAGCCTCCCTTGCTCCATTAAAAACCGCTGTACCGTTCCTTGTGCGAGTGGATAACAGCACTGGATATACTGATATTGCCCCTCAATTATCTGATGCTAAGGAAAGTTATCAGGATGTTGAGACTAAATATTTCCTGTCAAAATATCTCATTAACTATGAAGCATACGACTGGCAGACTATCCAGGAACAGGCCGAT…	CEG62600.1	MENTNYYEHSKKEASKKKFEEKNEKKDYFKAIRDFERSEIEIIKKKAKTFTILAIGEFVVICILGFAIASLAPLKTAVPFLVRVDNSTGYTDIAPQLSDAKESYQDVETKYFLSKYLINYEAYDWQTIQEQADTVKTMSSQKVFSAYDTMIRADSSPLNILKNNYKIKVQINSVILLRKDMAQVRFKKMVLDLSGKPAPGYRATEWISTISFDWDKDIKTEKERLVNPLGLQVLSYQPDPEVIK
IncI2_traH			Forms the bulk of type IV secretion complex that spans outer membrane and periplasm (VirB9)	InterPro:IPR010258	ATGTACGGCACACCATCGGAACGAGACGGGCGTATTCAGACCGTAGATTATAACGAGCAGGATGTATTTAATGTGCGCGTAAAAGCAGGCGCACAAACAACAATTAAGTTCGGACAAGACGAAACAATAAAAGATGTCGGAATTGGTGATCCAGAAGCCTGGTCAGTATCGGTCAGGGACAACACTCTGTTTCTGCGTCCAAAAGCAGAAGAACCGGATACAAACGTTACCGTTCAGACCAATAAGCATATATATCCTCTTTACCTGATATCAACCACGAAACAACCCACGTATCTTCTGCGCTTTAATTATCCGAAACCACCGTCAGCTACCGTAATGACTGAAAAGCCATTTCCATGCACTGATGGTGGAATAATTAATGGTCATTATCAACTCAAG…	CEG62601.1	MYGTPSERDGRIQTVDYNEQDVFNVRVKAGAQTTIKFGQDETIKDVGIGDPEAWSVSVRDNTLFLRPKAEEPDTNVTVQTNKHIYPLYLISTTKQPTYLLRFNYPKPPSATVMTEKPFPCTDGGIINGHYQLKGDKSIFPYQVWDNGEFTCMRWTNKQEIPVLYRVDADGNEHLVNGDRNKNTMVYYDVAENLRLRLGDQVADIRTSSIVNRPWNKKGTSNGKTRVEKFSYEK
IncI2_traI			Inner membrane protein forms channel for type IV secretion of T-DNA complex (VirB10)	InterPro:IPR005498	ATGAAAAATAAAGATGATGAAAAAAATAATGACGCGGGAAATCGCGGAATTATCGAAGTAAAAGGTAAAGCAGCACCAAAAAAAATATTAATCCTCATCATATTACTGATTGCCGCGTTATTTGTGATCATTATCTTGTTTAAAGTTCTTTCACGAGAACAGGTCGTTCAGCAAACACCTCTTGAGAAGTCTGACGAGACACTGGTCACAAATACCAACAATGGCGTTTCACTGACAACAATGATGAAAAACATCGAAGAAAAGGAAAAAATCGATGCCGCTAACCGCAAGAAAGCACAGGAGGAGCAAGAACAGAAACAGGCAGACAATGCCCCGTCAGCGCCAGCATCACAAAAGGCCGATCAAACAGCCGTCAATGTGATAGCCAACGGCACTCCC…	CEG62602.1	MKNKDDEKNNDAGNRGIIEVKGKAAPKKILILIILLIAALFVIIILFKVLSREQVVQQTPLEKSDETLVTNTNNGVSLTTMMKNIEEKEKIDAANRKKAQEEQEQKQADNAPSAPASQKADQTAVNVIANGTPQTASGDPNQPQPLPKSVRQLMGDTMVKIDNQEPGEKNQERDDLQGSQYADGKVSPVLNRRYLLSAGTALSCVLKTKIVTSYPGITMCQLTRDVWSDNGEVLLARKGALLIGEQNKVMTQGVARVFVNWTTLKDENVNVRIGALGTDSLGASGLPAWVDNHFGQRFGGALLLSLLGDGLDILKNSTQQTGSNSNITYENTSDATKEMAKTTLDNTINIPPTAYINQGTVLSVIVPRNIDFSSVYELQ
IncI2_traJ			ATPase provides energy for both assembly of type IV secretion complex and secretion of T-DNA complex (VirB11)	GOA:A0A0A1IXF8	ATGAATAACATCAGAGATACCAGTAATACATCACAACCACGAGATAACAGTAAAACCGCAAGACGATATCTGGATATGACGGGTATCCAGTCTGTTCTTAATATTGAACATGTCACAGAAATATCTGTGAATAAACCAGGAACAATATGGTTTGAAGGGAAAAATGGCTGGGAATCTAAAGATGCGCCAGACGCGACTTTTGATAATTTAATGACACTTGCCAAAACTCTGACGAACTTATCAAAGATAAAAATACCACTTAGCCATGATAATCCCATTGCATCGGTAGTTCTTCCCGGTGGGGAACGTGGACAAATCATCATTCCACCTGCAACAGAAAATAACAGCGTTGTGATATCTATCCGTAAGCCATCATTAACGCGCTTTACTATAGATGAT…	CEG62603.1	MNNIRDTSNTSQPRDNSKTARRYLDMTGIQSVLNIEHVTEISVNKPGTIWFEGKNGWESKDAPDATFDNLMTLAKTLTNLSKIKIPLSHDNPIASVVLPGGERGQIIIPPATENNSVVISIRKPSLTRFTIDDYVRTGRFDNVRIATKHEAILTERQRYLYELSRRPDGQSKAQFLREAVKDRLNFLIVGGTGSGKTTIAKAIADIFPPERRYITVEDVPEMSLPLHPNHIRLFYKKNTVEAKEIIEACMRLKPDHIFLAELRGNEAWSYLEALNTGHEGSISTIHANNTYASFSRLASIVKQSDVGMTVDMDLIMRTIKTSIDVILFFNHTRMTELYYEPEEKNRFLSTM
IncI2_traK			Type IV secretion system protein VirD4	GOA:A0A0A1IXF7	ATGGATGCAAAAAAAACGGGGGGGTTAATTCTCTTCCTGTTACTGCTTCTTGTGGGTGTGCTTATAGCCTCAAACTATCTCGGTGGATACACAGCATTAAGATATTCATCCGTTGATATGTCTTTGCTCAAGTGGGATACATTCCATTCTGTAATCTCAACATTTTCTGGCAACCCACAATATAAAAAACTCGTTTTTATGGCATGGTTTGGATTCAGCGTTCCATTAATATTCTTTGCCATATTCATGTTAATTGTCGTGATTGGGATTATGCCTAAAAAAGTCATCTACGGTGACGCCCGGCTCGCAACTGATATGGACCTGAGTAAATCAGGTTTTTTCCCGGATAAAAAATCACCTTACAAACATCCACCAATACTCATCGGTAAAATGTTCAAG…	CEG62598.2	MDAKKTGGLILFLLLLLVGVLIASNYLGGYTALRYSSVDMSLLKWDTFHSVISTFSGNPQYKKLVFMAWFGFSVPLIFFAIFMLIVVIGIMPKKVIYGDARLATDMDLSKSGFFPDKKSPYKHPPILIGKMFKGRYKKQFIYFAGQQFLILYAPTRSGKGVGIVIPNCVNYPGSMVILDIKLENWFLSAGFRQKELGQECFLFAPAGYAETIDQAIKGQIRSHRWNPLDCVSRSDLLRETDLAKIAAILIPASDDPIWSDSARNLFVGLGLYLLDKERFHLEQKAKGHNVPDVLVSISAILKTSVPDGGKDLAAWMGQEIENRSWISDKTKSFFFKFMSAPDRTRGSIETNFSSPLSIFSNPITAEATNFSDFDIRDIRKKPMSIYLGLTPDALITHEK…
IncI2_traL			TraL	InterPro:IPR002586	ATGAAAAACTCAATCAATTTCATCCTTCAGGGTAAAGGTGGTGTTGGAAAATCATTCGCGACCGCAATACTGGCACAATACTTTATTGATGAAAATCACATGGATAATATCGTAGTCGGTGACACAGACCCGGTTAATACAACTACGGTTAAAGTAAAAAGATTAAATGCAGATTTGATACAAATCACTGAAAACAGCAAAGTAATACAATCCAAATTCGATCCAATGTTCGAATCAATGCTGACTAATAGTCAGAATACTTTTGTTATTGACAATGGCGCATCTACATTTTTACCGTTAATTCAGTATTTCAATGATAACTGTGTTATGGACATGTTTGAAGATGTAGAACAAGACGTTTATATCCATACTGTTATCGTTGGTGGACAAGCTCTTGCG…	CEG62636.1	MKNSINFILQGKGGVGKSFATAILAQYFIDENHMDNIVVGDTDPVNTTTVKVKRLNADLIQITENSKVIQSKFDPMFESMLTNSQNTFVIDNGASTFLPLIQYFNDNCVMDMFEDVEQDVYIHTVIVGGQALADTLQGFEELKELVKGSKVKLIVWINEFQGIPALENIPLIETKFIEKNKDVIAGVVVIQDRKSDAFASDIKELTEKSLTLKEALESDHFGLMAKSRLKRVFNDIYKQLDSIYDDEHGE
IncI2_trbJ			Conjugal transfer prtein TrbJ (VirB5)	InterPro:IPR014158	ATGAAAGATAAAGTATTATCATTTCTCCTTGCTGGAATAATTACCATAACATCACCATCAATCTTTGCATCTGGTATTCCAGTAGTAGACGTTACAGCGATAGCTAAAACAGTTGAAGAGGGGTTAAATCGTGCTGCCGAAGCAGCAAGACAGCTTGAGCAACTTAAGCAACAATATGAACAAACGATAAAATACGCAGAAGAACAGAAGAAAAGGCTGGAAGGTTTCACTGATTTCAGTAATGGGTTTAATGACGCCTCAAATTATATGAAGGATTCATTATCCACAATCACTGATAGTGCTAAATCAGATCTAAATTCGCTACGCTCTCAATATAACCTCTCTAGCGATGTCGTAGAGACACAGCAAAGATATGATGCAATCCTGGCTAAGATCAAA…	CEG62615.2	MKDKVLSFLLAGIITITSPSIFASGIPVVDVTAIAKTVEEGLNRAAEAARQLEQLKQQYEQTIKYAEEQKKRLEGFTDFSNGFNDASNYMKDSLSTITDSAKSDLNSLRSQYNLSSDVVETQQRYDAILAKIKFYENFNTQMQERAKRLTNLQKEFSNADTPQKKADLSNQLNTEKLTMELQLKQYDIAERQMKFEQEAAYESRRINIVNEMLRH
IncI2_trbL			Conjugal transfer prtein TrbL (VirB6)	GOA:A0A0A1IXR0	ATGAACATTGTTTCTGAAACTCTTGAGCTAGTAACAACCATTGTTGAATCCACAGCGGCGACGAACGCCGCTAAAGTCGCACAAGCAATATCTCCTACATTCTTTGCTGCCATAGCCTTATACGTTATTTACCTAATATTTGAAATCACGTATGCCCAACGTGACGTCCTGATGAGCGAGGTAACTAAAAATATCGGTGCATTCGCCCTGGTTGGTGCATTCACTTATTCAGCGCCTTATTACAGCCAGTTTGTCATTCCTTTTGTCATGCACGCTGGCGCTGATCTTTCTGCTGCTATAACTGGTGATGCAGGAACGGCAACCAGTGTTGATAATTTATGGGATTCACTAAGCAAATCACTGGATGGTTTTCTGTTACAAAGAATGTCCCAACTGTCT…	CEG62616.2	MNIVSETLELVTTIVESTAATNAAKVAQAISPTFFAAIALYVIYLIFEITYAQRDVLMSEVTKNIGAFALVGAFTYSAPYYSQFVIPFVMHAGADLSAAITGDAGTATSVDNLWDSLSKSLDGFLLQRMSQLSMTDVSGYLLSFTIYIIGYLGGMILIYYTAIFLCLSTFMVGILLSAGILFICFSLFASTRNMFAAWVGSCLNYILLNLFYTISFSFLLSFITKNINISQTPSLFDAVTILLVIAISVFLIEQVGTLCSTLTGGVGINGLTSAANGFAGKLAAVTGVRALSNAGGNLAKTTAINLTRAAGSKATDMLFHRNGKLKAG
IncM_mobA		mobilization protein	MobA		ATGGTGATACCTAAAATCATTGAGGGCCGAAGGGACAAAAAGTCCAGCTTTGGTCAGCTGATTAAGTACATGGCAGACAAGCCGTCTCAGGAGTTGACTGATACAGTTCAGCCTACTCCTGAGACGGCTTTAGCTGTTAAATCGGATATGTTCGAAGGGTTAAACAATTACCTGACCCGTAAGCAGAAAGTGATCAGCACACCGGTGGATGTTGAGCCAGGTGTACAGCGTGTTGTGGTTGGTGATGTCACCTGCCAGTACAATACCTTCTCGCTCGATGGTGCAGCACAGGAAATGAATTCAGTTTCTCAGCAAAGCACACGCTGTAAAGATCCTGTTATGCACTATGTTCTCTCATGGCCTGACTATGAAAAGCCGAATGATGATCAGATTTTCGAT…	AKA86629.1	MVIPKIIEGRRDKKSSFGQLIKYMADKPSQELTDTVQPTPETALAVKSDMFEGLNNYLTRKQKVISTPVDVEPGVQRVVVGDVTCQYNTFSLDGAAQEMNSVSQQSTRCKDPVMHYVLSWPDYEKPNDDQIFDSVKFTLASMGMSDHQYVAAIHRDTDNLHVHVAVNRINPQTYKAASSSFTKDTLHQACRLLELKNGWSHSNGAYVVNDRQQIVRNPHSKKERGNWRSLDRINKMENKEGVETLYRYIVGDEQVGGSRQNLIHVSAGLREAKSWDDVHKTFADIGLRVEKAQGKKGYVITHEHQNQKTAVKASLVFNKAQYTLKSMEERFGEYQPSHIEPAKVSVFKTAYTPGAYRRDANKRLQRKIERAEERMLLKGRYRAYRNNLPIYSPDKDRIA…
IncM_mobB		mobilization protein	MobB		ATATGCCCTCCCAATAATGTCAAAATCGCCATGCCGAACCGGAGAAAATCGACCCAGGCTATTCGGGTGATTTTACATGATGCCCGGCACGATTCAATTGCTCTGCCTGCCAGGCCCTTCGCTGCTGGCTTTCAAACCTCGCCGATGGTAGAATTCAAAGAGGTATTTAAGTACGGGACAAGATGTGTTTTTGGAGTACCGCCGACACGCGGCGGCCGTCCAAAAACGTCTTGGTCAGGGCAAGCCCCGACACCCCCTAACGAGGTTAGCTATCTGATGAGCCGTAGCGAGAGCAGAAAAACAGACGATCGAATCCAGGTGAGATGTTCCACAGAAGTGAAAGCTAAACTCACCGAAAAGGCCCATGAAGCAGGGCTTAGTCTTAGTCAATATCTTATC…	AKA86630.1	MCPPNNVKIAMPNRRKSTQAIRVILHDARHDSIALPARPFAAGFQTSPMVEFKEVFKYGTRCVFGVPPTRGGRPKTSWSGQAPTPPNEVSYLMSRSESRKTDDRIQVRCSTEVKAKLTEKAHEAGLSLSQYLIKSGLGKRIQSKGNYNALAALVKITALQKHLFNEGAGVHSKEYSEILIEVKKAAQKLQQEMDGDT
IncM_mobC		mobilization protein	MobC		ATGGCGATTTTGACATTATTGGGAGGGCATATGCCTGCAAAAAAGAAAGCATTTTATAGCAGTGAGGACATCGGAAAATTCAAAAGCATTCTCGACGACTTGCCTGATGTGATGTCAGAAAGGCTTGAGAAAAAGCACGTACTCGACGAGCTTAAGTCTGACATTAAGAAGCTGAAAGATTCGAAAGGATATGAAGATAAAGAGATACTGAAATTCCTCAACGATGCGGGTTTTTCAGACGTTACATTACGTGATATCAAGGACATTACTGCCGGACGAGTTGGAAAAAAAGAAACCAGCAACAGCCGAAAAAAAATCACTGGAGTTGACGAAGAGCTGCGCACACAAAATGGCTCTACTGGTCAGAATTCTGACGCTTCAGGTCCGCAACATTAA	AKA86631.1	MAILTLLGGHMPAKKKAFYSSEDIGKFKSILDDLPDVMSERLEKKHVLDELKSDIKKLKDSKGYEDKEILKFLNDAGFSDVTLRDIKDITAGRVGKKETSNSRKKITGVDEELRTQNGSTGQNSDASGPQH
IncM_traH		conjugative transfer protein	TraH		ATGAAAATCAAAATGCAAACGGTCCTCGCGGCCGTTTCTGTGTTAGCTCTTGCCGGGTGTGCCTCTCAAAGCGAAAAGGAAAAACAAATCTCTGCACAGCAGCTGGTAGATCAGGAATTGCGTGAGCAAGCCATTAAGATAAAACTCGCACAGGATGAGCTTTACCAGGCTGGAGCCATTAACAGGACCCGTTACAAATTCCCTACCATTATCAATGCAAACAGTCAGTATGTTCGTGTGAGCTGGCAGGGTGATGCTTACGAATTACTGGAGCAACTGGCTAAACAGCGTGGCCTTCAATTCACCAGTCAGGGGATTAAGTTACCGCTTCCACTCAATATCGATGTTGGTGGTTCGAAGGTTACGTTTGAACAGTTGCTGACCCTGATCCGACAACAA…	AKA86678.1	MKIKMQTVLAAVSVLALAGCASQSEKEKQISAQQLVDQELREQAIKIKLAQDELYQAGAINRTRYKFPTIINANSQYVRVSWQGDAYELLEQLAKQRGLQFTSQGIKLPLPLNIDVGGSKVTFEQLLTLIRQQTQYRATINQKPGELQLLYLTPSKKGSFLRGTRP
IncM_traI		protein involved in plasmid transfer	TraI		ATGAAACTTAAACTGATCGTGCTTCTGACGTTACCGCTGCTTGCTGCGAACGTTGCACGCGCGGACGACTCCGATGTTAAAGGCCTGGATTACTACATGGACCCGCCAAGCCAAAGTGACGATGAGGCCGATGTTACTGGCAGTATGCTAAACGACGCAGCGCACACCATTGGATTTCGCGGCGGTAAGGCAGAACGCGCTAAAGAAATTCGCGCCGCGCTGGAAAATCAGCGCAGCAACCTTGATTACATGTATTCGTTCCAGCCGCTGATCTCTTCTGAAGGCTACCTGCCTCCAGTCATTGCTGAAGCTAAAGACGTTGCACACATTACCAATGAGCAAATCCGAACGGCCAACCGTGCCTATGACATTGTGGTGCCGGCGCGCTTTGTCAGTAAC…	AKA86677.1	MKLKLIVLLTLPLLAANVARADDSDVKGLDYYMDPPSQSDDEADVTGSMLNDAAHTIGFRGGKAERAKEIRAALENQRSNLDYMYSFQPLISSEGYLPPVIAEAKDVAHITNEQIRTANRAYDIVVPARFVSNPPTWKSYLLTGLMAQRIELPEPAAMPKDGKQRDIWKKAVALGWSDGRQKADEIFTANFNRLTRDYTGMLRYSTLLQQGMIKAPVITQQQQTVTGDKNRLMLGDKTKRMKQQAEFDINKRSWKPTIR
IncM_traJ		conjugative transfer protein	TraJ		ATGGAAGCATTCAATTTTGGTCCAACGCTGACGCCCCAGACGCTGGAACGTTTTCTCGTACACTGCTCAAACAATGAAGTGTCCGATATTCTGTTGCAGGGCGGAGATAAAATCTGGGTAGAACGTCATGGGCGCCAGTTGCCCATGACATCTTACCCGCTCGACAACCTGGAGCTGGAACGTACCGTTGATAAGGTGTTCGGTCAGGAGATCAAAGGGACGCTGAAAAGTGCTGCGGTCGTTAATACCGCTATCCAGCTAAGAGGTGATGAAGCGGGCACGATTGGACTCGGCCGCGGCGAAACCCGCCGGTTCCGCGCGAACTTTACTCAGGCCGATATTTATAAAACAGAAGCGGCAATGTCTCTGACACTCCGTGTTCTGAATGAGGTTATTCCT…	AKA86676.1	MEAFNFGPTLTPQTLERFLVHCSNNEVSDILLQGGDKIWVERHGRQLPMTSYPLDNLELERTVDKVFGQEIKGTLKSAAVVNTAIQLRGDEAGTIGLGRGETRRFRANFTQADIYKTEAAMSLTLRVLNEVIPQLKQMGIEPDLFNSLLPAAGLGLICGETGSGKSTLMASIFQYCGETYQDRKIITVEDPIEYRLGSRDWIAPAPAQSQIGRDIDSFHNFITLSGLRRSPKIMGVGELLNRLSFEAAVLAGKSGHFCLGTLHVKTVGEAISRSLQNYPPEMREAAAFDLLSILSYIIVQRLLKTKDGRRKAVREYLVIDNSLRRKLYDVDYSKWGRYIDDLLIAENRSLIQNAWAMHQEGLIDEAEVIEVAGYMDYLALKEGKYGH
IncM_traK		conjugative transfer protein	TraK		ATGGACATTAACAAATGGCGTTATGCCGGCCGGCCACTGACGGTTTTTGGTGTGCCTGTTATCTCGTTTCTTGTGTACTTCATCTGGTTTCCGTTCCCGTCAGTAAAAACCTTTGTTATCTGCACCTGTGTGGTTCTCTTTTACTTTCTGCTGGCCATGATGGGCTACACGTTACCGGTGCTGTACCAGGTCATTCTCCGGGTTATCCGCGGGAAAAAACTTACCGGGCGGCCGTGGTGGTACCGGCGCTCTCAGCGATAA	AKA86694.1	MDINKWRYAGRPLTVFGVPVISFLVYFIWFPFPSVKTFVICTCVVLFYFLLAMMGYTLPVLYQVILRVIRGKKLTGRPWWYRRSQR
IncM_traL		conjugative transfer protein	TraL		ATGCTGCAAAAAGAAAAGATGATGAAAGGAGAGAACAGACTCATGCACCAGTCGCAAAGTCAGCGCCTCGGCCATAAAACAAAAACCCTACTCGTAGCAGTAGGGTTTTCCTGCATTTCTGTGAGCTCATTTGCAGCCACACAGACCTGTGCAGCATACGAACTGGCAAAAGCTGGTGCTGATGCTGCCTATAAACAGGAGGTTGAACGGATTAACAACGCCGCTAAAAGTGAATCCAGTACATCTGATTCTCTCGGACAGTGCCTGGGGTCGCTATCGGTATCACTAAAAATCCCTCAATTTCCGTCTATCAGCGACATCATTGATAAGGTGAAGGATGAGGTATGCAATACGGTTAAATCGAAGATAAATGAGAAGTGGGGGAGCCTGACTAATACA…	AKA86674.1	MLQKEKMMKGENRLMHQSQSQRLGHKTKTLLVAVGFSCISVSSFAATQTCAAYELAKAGADAAYKQEVERINNAAKSESSTSDSLGQCLGSLSVSLKIPQFPSISDIIDKVKDEVCNTVKSKINEKWGSLTNTTLDPWSTISSRLPDTSGILPNASSKNVQLNNPAAASGSGEDANSDAFPFHL
IncM_traM		protein involved in plasmid transfer	TraM		ATGTATACCTCATTGTTCATTAACGATCTGCGTGATTTTCTAACACAAACTTTTGAAAAGAGAAACTCTATGAAAACACAAAATGGTGAAAATATTATGGATCAAACTGACTCGGATCAAAACTCAGTCGTTGATGATGACAGCAACGCCCTTGCTCCAGCTCTGGCTGAAGAGAGTAACCGAACGGTACAAGAAATCGTATCGAAACATGGTTTAAAAGTAATTTTGATTCAAACGCTAATCATATTAGTCGCAATCATTATCATTGGTCTTCAGGGTTACTGGCTTCACCAGAAAAAAATCAAATATATTGCAACGAATGGGGGCATGATCACAGAAGTTCATCCAACCGATGAACCCGCTTACACGGCGGAAGAGGTGATGGACTTTGCCAACCGT…	AKA86673.1	MYTSLFINDLRDFLTQTFEKRNSMKTQNGENIMDQTDSDQNSVVDDDSNALAPALAEESNRTVQEIVSKHGLKVILIQTLIILVAIIIIGLQGYWLHQKKIKYIATNGGMITEVHPTDEPAYTAEEVMDFANRTMIKSLSLNFVNYENQLTSVRGDFSAEGYVSFRKALSDSGLLKDISEKRLNVKLSTTPGTLITEGLIRGTKTYAWQYRIPVTVQLVGQAQDYRPQPYDLMVQVRRVKEDEDPRGIQVAQAILKPRNY
IncM_traN		protein involved in plasmid transfer	TraN		ATGAAGATTAAACTGTTAACTGTACTTATGGCCGCACTGTTTTCGGCAAATTCTGTATCTGCAGCTGATGCGCCGACTGGTAATGGAGCGCCGCAGCAAACGGCGCCAGCTGTGCCTGGTGGTGATATTGCTCAATGGCAGCAGGCCAGTTCCGGGTTGCCCGTAAATCAGCAGTCACAGGTGCAACAGCCTCCACAGCAAACAGCACAGGAACAAGGTCAGCAGCAGGCGCAAGGCCAACAACCACAGGCACAGGCCCAACAGCGGCCAACGACTGCACTGCCTCCTGCACCCATGCCGCAGATTCCTCCACCACAGCAGCAGGTTACTCATGTTAATCCGCAGACACTGGAAGAGTTACCTGCACCTGTTCTGCAGCAGATCCAGCCTATTACCCCT…	AKA86672.1	MKIKLLTVLMAALFSANSVSAADAPTGNGAPQQTAPAVPGGDIAQWQQASSGLPVNQQSQVQQPPQQTAQEQGQQQAQGQQPQAQAQQRPTTALPPAPMPQIPPPQQQVTHVNPQTLEELPAPVLQQIQPITPGQVRSARSAMEDMSAAAKTSPLTPIPRISSQTVSLSAGASIPQVRVFPNQATTVTFSDATGHPWVLGAPPYNSSPCASGGELCVGYIPGSAVFTIQPTNAYASGNITVLLKGLATPVIINVKGAEPSVKSKTVDVDYRLDLRIPKRSPDTPVYTATPEKKISLYDKQLQSVLDGIPPEDAQRLKLKNAPGSTKVWQIGDELYVRSNMQLQDEFEKTLSAIDGTHVYVLPATPVLTFSVNGQARDVEVELN
IncM_traO		Bacterial conjugation TrbI-like protein	TraO		ATGGCTACAGATAAAGGTAAAGAAACCAGAAAAATGATGCTCTACGTCGGTGGTGCTGCTGCAGTGGTGGCGCTTCTGGGAGGGTACTGGTTGTTTGGCTCATCAGATGAGCCGGCAACGGGCGGGTCGCAGGTGAAAGCCCAGGGGCTGGAAGGGAAAACTGGCAGGGAAAAAGCTAATGATCCCCAATACAACAAGCTGCTGAATGAGTGGAATGTTGATAATTCAGATAAAGCGGCTCTCACAGGGGATAGCTTCATCTCCACGTTGTCAGCCAGTAATCCGGTGGCCGTTGATTACGGCACCAAAGCACCGCCACCAAAATATTCGTGGGAATCGTCAGCAAAACCGTCGGGCGATAACAGTAAGGCGAATGATGCTGAGCAGAAAGAGCGTGAG…	AKA86671.1	MATDKGKETRKMMLYVGGAAAVVALLGGYWLFGSSDEPATGGSQVKAQGLEGKTGREKANDPQYNKLLNEWNVDNSDKAALTGDSFISTLSASNPVAVDYGTKAPPPKYSWESSAKPSGDNSKANDAEQKERERQAKAVATLLQKIDQARTPVVTGVALATPLGAEGNDKNGGTFSGWTDSVYPQNKKPDAEKQQGAKNKAKDKGARLVSAYTLVPAVMDTAMDSDDQNSIAIAHVPTGAQAGAKFYSGQNRLAGDGIRIHFTGMELNGVQCKVDAYGVASDSLRAAVSSNVNNRWFSRIILPAVANGLGRTGQLYADSNSQMIITDGGNAYRSTDTPDGKAVAGTIIGGMGEQAGRVLADDAARLPIKQVTVDRNQLIGIQFVAPVYESDCGENLENA…
IncM_traP		conjugative transfer protein	TraP		ATGAATCTGTTTGAAGATGACAATAAAAACGAAGCAGCTCCTGCCCAGGAACCGGTGTCTGCTAAGCCTGCTGAAAAGCCAAAACCGACAGTGACGCCAGCAGCAAAAGCAAACAAAAAGCCGCTTAAGATTAGTGACTATGCATGGATTGGTGGTATCGCTGTCATAGCTATCCTGCTTTTAGTCTGGTTGTTTGGGGGCTCCGATAGTGACACTGCGCCTGCGGCCGGGAATGGCACGATCCAGTCTTCAGGGCAACGTCAGAACGTACAGGCTGCCCCTGCCGGGCAGGATTCTGGTGACTTCCGAGAGCAAATTTCCGGGATTTTGCTGCAGCAAAAGGAACGGCTGGACGCGATAGAATCAACTTCTAAAAATGGAATGATGATCCTTTCCAGT…	AKA86670.1	MNLFEDDNKNEAAPAQEPVSAKPAEKPKPTVTPAAKANKKPLKISDYAWIGGIAVIAILLLVWLFGGSDSDTAPAAGNGTIQSSGQRQNVQAAPAGQDSGDFREQISGILLQQKERLDAIESTSKNGMMILSSQLQSANEQIKNLNNQVQELKMKAAGYGPSFGNQSGTISGATSQALPLLRGFSINDLSGDLAWVKYKNQTYAVKVGSQLGGVTITGIDTENRIVTTSKGLIR
IncM_traQ		protein involved in plasmid transfer	TraQ		ATGGATTTAGAATCGGTATTAATTCAGGTTGCTAACGGTGGTCAGGAGCCGCTGACAAGGCTAATCATAGGTGTCGCTGCAGTCGTTGGGATCATTGGTGTTATTGGATATCTGATGAGCCTGCGGAAGCAGGCCAGGCATTCAACAAAAGGTGTGGAAGTTGGCAGAATTTTTGCCGGTATCATCTTCTGTGTATGCCTCATCACGTTGAAGGCACAGATGAACTCAGGCGGTGCCACTTTAGGATTTGGCGATGTTAGCTTCGGACCCGTCAGTTATGCGAGCGAATCTACGTTTGGCATGGGAGCCGCAGCAGTCAACGCAGTGCTGGGGATTGTTAGAATTCTCGGCGCATACTTTTTTTACAGGGGTATAAAGGGGTTGAAAGACTCTTACCTT…	AKA86669.1	MDLESVLIQVANGGQEPLTRLIIGVAAVVGIIGVIGYLMSLRKQARHSTKGVEVGRIFAGIIFCVCLITLKAQMNSGGATLGFGDVSFGPVSYASESTFGMGAAAVNAVLGIVRILGAYFFYRGIKGLKDSYLEGHTELSASGTRGASIVKIVCGLLLMFDTQTLDALQSTLNIHW
IncM_traR		conjugative transfer protein	TraR		ATGAAAATTGTTAAACTTATCAAAGACAAGGCATTATCTGCATCCATCGCAGCGTATCAGCTGCGCGGAACGGTGGCAAAATCGTTAGTGGTATTGCCGCTGGCATTACTGAGCAAAGAGGCTGCGGCTGAAACGACTGTCTGGGAGAAAATCAATACCTTCACGGAAGGTCTTGCCAGTACCCAGCCTGGTCTGATTACCGGCGGTAAAGTCATTGGTGTTGTGTTCTTTATTGTCGGGCTTGTTTCTCTTTTCCTTAAAAACAAACGCGGGAAAGATATCAGTGGCAGCTTCATCTTCTGGTCAATGGTTGTTGGTGCCTGCCTGGTCGGCCTGACCGCATGGATCTCTTCTGTTGGTTCAACTGTTGGCGTTGACGCAACCCTGTAA	AKA86695.1	MKIVKLIKDKALSASIAAYQLRGTVAKSLVVLPLALLSKEAAAETTVWEKINTFTEGLASTQPGLITGGKVIGVVFFIVGLVSLFLKNKRGKDISGSFIFWSMVVGACLVGLTAWISSVGSTVGVDATL
IncM_traU		protein involved in plasmid transfer	TraU		ATGATTTCTTTCTTTGAGGATGTGATCGAAGGTATCTCACGCAATCTGACATCAAATGACTCGTTAAAATACTGTGATTTGACAACGGTTGTAGGGCTTACGTCGCAGGATCGCGTTGAGCATCCTGAAATCAGGGCTCCGTACATTCTGACCACTAAGAACAACGATTTTCTTACCGTTATTGAGGTTCAGGGCGCTAAATCATCGTTTGACGAGAAGTCGTTTAATGACTTCATCATGCACCTATCAAACTCCTTGTCGAATTCCTTTATTAACAGCGGCCATAAGTTGTCTGTGGTGTTCGAACGCGACTTTACCAAGAACCAGGAAGAGCTGAATAATGTTTATAAACCGCAGGTAGCAGCAATAGAGCGTCTGCAGATAGACATTAAAGACCTG…	AKA86668.1	MISFFEDVIEGISRNLTSNDSLKYCDLTTVVGLTSQDRVEHPEIRAPYILTTKNNDFLTVIEVQGAKSSFDEKSFNDFIMHLSNSLSNSFINSGHKLSVVFERDFTKNQEELNNVYKPQVAAIERLQIDIKDLIADDAKKIAAHYSRERAYIVLYTSKGMIAKDELKNEQAKAAGVLKDIPQTRFSQNPIEFQLEGLKITHDAMLWRLIGMLQGDDESGMGLLVDVLDVKHAGAMMRQMLFRNSTSENWYPRTPFDQNLRIYGAPRKDNIDSVLPPRLNIQIMEGELEEDGGLIYCDGKYYGSVALELPPLHPVKFKQLFNAINRKIPYRIKYDFIGGGKKALFWPSVIISFLRFIPSLGNIARDMDYVRAQSETDPTAIMAINFATWGDTKDEAKRNL…
IncM_traW		protein involved in plasmid trasfer	TraW		ATGATAAAAATCGGAAAAGCAAAACGGTCAGTGATGGCTGTTTCAATTCTGGCCTTCAGCGTACAGTCAGCATTTGCCTATACGGTCAACGTTAACAGCAGCATTCCCATCTCAACGCAGGTTATGCCGGCGTTGAGCACAGCTAATGGCCTGTTAGGTAACATCCAGGCCACGCTGATTAACATTGGTACGGCAATCAGCCAGCAGGGCGATCGCCAGGCAGCATTAATGCAGCAGGTGGCCGAAACTAACCGACAGTTCGAAGTCGAGCAAAAACGTAATGACCGGCTGCTGCAGGCACAGGATAAGTACCGTGTTCCGGATGATATTTGTGCGCAGTCTATTGGCGGTGGCGCCGCGGGGGTATCCTCAGCGGCCGCTGGCGGTCAGCGAACGCTG…	AKA86667.1	MIKIGKAKRSVMAVSILAFSVQSAFAYTVNVNSSIPISTQVMPALSTANGLLGNIQATLINIGTAISQQGDRQAALMQQVAETNRQFEVEQKRNDRLLQAQDKYRVPDDICAQSIGGGAAGVSSAAAGGQRTLGSASSAKDVKAIFEVPARATDVDASSTAEVHSQYCDSSDYAAFGGTSFCPSVSDMPRADTSLSSLLYGAGKEGKAPDLTFTDEQTDAALRYMKNTALRSAGRQLSRGEVKGASGRIYLGMIQQYQALTDAAAQPQMEMIANSKPNPATDAALADARKVPEVESYFQATASNRAKQLNRMSAREFEEFEVGRRYSNPAYQATLTNKNTEDLMREQINIANLNNWLVLKTKQQLEKQNVLLGQILANDAYQTYKPMLAAQLESVNAGV…
IncM_traX		protein involved in plasmid transfer	TraX		ATGACCGACGAAAATAAAACAGGGGATAAAGACACAGCCAAATCAGGGAAATTAAAAAAAGGCCTTGATGTTGTAACAGGCGTCAATGACCTCCCGGAAGGGAAGGCTAAACGAACGATATATTATATTACAGGCATCAGCGATATATATTTTATTATCGCGTCAGTAAAGCAAACATTCAGCCTGCTCTTTCAGCGGGCTTCATTCGTTAAGAAGCAAATAAAAAACCTTGATGGCCCACCTGTTGATTCTGATGCAAATCAGCCGTTCGCCGAAGTTATGAAACGGAGCAATAGACCTATTTCAGAATTGTTGGATAAGGCCAGTTTATACAAGAAATACTGGCTTTGTTGTTTTTTTGCATTAGTCCTCATTCTGCTTTTTTTAACGTCTGGTTAT…	AKA86666.1	MTDENKTGDKDTAKSGKLKKGLDVVTGVNDLPEGKAKRTIYYITGISDIYFIIASVKQTFSLLFQRASFVKKQIKNLDGPPVDSDANQPFAEVMKRSNRPISELLDKASLYKKYWLCCFFALVLILLFLTSGYARLLLNGSPNMSLLRATLTCGVLFAAGIFAFIKALTCEFMGWQLRNQAHSDAEQGTLRYFLNDGGVRNTFNFSQAGQERGPHE
IncM_traY		conjugal transfer/type IV secretion protein	TraY of the IncM type		ATGCAGAGCAAGGTACGTTACGTTATTTCCTTAATGATGGGGGAGTGCGTAATACATTTAATTTTTCGCAGGCTGGTCAAGAGCGGGGGCCACATGAGTAAATTAAAAAGGTTGCTTCTATCTCTTTTCGTTGTGGCGTCGCCTTCATATTCAGCGGATTTGGGGATTGATGGCATAACTGAAGCGGCTAAACGTTCAGGTGACCTATCGCGTCAAATGTTACATACCGTATTTGGTGAGGTAGTTAATAATCCGTTTAGCCCTTCCGGCGATGGCTTGCTTAATAACGTTTTCTTCACTGTCAACGAAGTTATAGCGATTCTTGCCCTCGTCTATATGGGGATAATCAGCATTAAGAAACTTCACCAGGCAGGTCAGTTGGGAAGTTTTATTGAGGGT…	AKA86665.1	MQSKVRYVISLMMGECVIHLIFRRLVKSGGHMSKLKRLLLSLFVVASPSYSADLGIDGITEAAKRSGDLSRQMLHTVFGEVVNNPFSPSGDGLLNNVFFTVNEVIAILALVYMGIISIKKLHQAGQLGSFIEGDGNNAFKIVKTTFGWLLLVPTVVGWSVAQLLFLWCGSIIGVGSANVIADKTASELASGKAVYIAPVMPEMASVAKGMFETNLCALGVNQGIAQMEASGQHYENNARMQYQTGDSTYSISVNNGSAVCGTVSLPQRPAGWTSIFASGYADSVYSVQQQATDTLWGKMKTAAEQFNAAYMAKMRSGDGELPDVESAIQTAARDYQLQVQHAANSAAGDDEIVQKMESDIKEKGWLYLGVYYHTLATANTEMKDVANLKPVVSGMSNDG…
IncM_trbA	DKC05_00740	Derived by automated computational analysis using gene prediction method: Protein Homology.	conjugal transfer protein TrbA		ATGATTATCGGGGCCCTTCTCATCATGATCACAGTGATGTGGTTTGGCTTTCGTGATTATGTGATTTACGGAGTCTGTCGCCTGCTTTACTGGATCTACGGTGTACTGCCGGACGCCATTACACCGGGTAATGCGGCCGAGCGCCGGGACATGCTGCTGTCGGCGGCGCGGTATAACCACCAGGTTTCGCTGTGGGACTTTATCAGCGTGATGAACGACACGGCCAGCGTGCTCTTTCCCCTGTTCATTTTAATCATCGGGTTGTTCGTCTGGGTTATCTCGCGCAATCCTTACTACCGTCTGACCCGTAAACTGACCATCCGGAACCTTCCCTGGGTGATGGTAAAAAACTATCCGGGGATAGCTCATATCCTCGCCCGGTTTGGCCACCTCGATCAG…	AWL66347.1	MIIGALLIMITVMWFGFRDYVIYGVCRLLYWIYGVLPDAITPGNAAERRDMLLSAARYNHQVSLWDFISVMNDTASVLFPLFILIIGLFVWVISRNPYYRLTRKLTIRNLPWVMVKNYPGIAHILARFGHLDQLLLNEDPEEARSAQSPVEFAQEHNLIDTAKRRLRKKAAHKVFLSQVNLAPEGAALSLAPWEKALAASFVHLRFMGDRPTAKSILDDLNRSCLRTKDGFPDYSLAAGFWTVASQCEAFREFAKGRRSSRSLLYALFDDDLQLPSANFRWLKGVDRTLWYALSSAGRGKFFIEGGGVIAWSQCESYRLTLDEEKAAKFPPTVRAAVLGLELDLLHYRHIDRRDPAIPVAHWQEDVIPPFAFESDAEAEDEPATPPAAPHDTPNNSLRL…
IncM_trbB	DKC05_00745	Derived by automated computational analysis using gene prediction method: Protein Homology.	DsbC family protein		ATGAAACTCACCGTAAAAACCGATCGCAACACACTTTATCTTTCCGCTGACGGAAACTACCAGGAACAAGCCCTGCACTCCTTCCCCCTGTCAGCCTGTCATTTTGGACTTGGCCATGATGCCGGCAGCGGCCACATCCTGACGCACAATACGTTTTCTGGTGAAGCGGTGCAGCTGTTCCGCTTTGAAAACGAATATCAGGCCATCGAGGCGCTGAACAATATCCGTAAAAAGCTGAAACAGCAGCGCGGACTCAATGCCGTGCGCCGGCTGTCTAACTTTATCTTCTGGCCAGTCGCCGCGCTGGGCTTTATCGTCTCCATCAACGGCGCGTTGATGAATATGCATCAGCCGGCACAGCCACTGCAGGCAAACTCGTATGCTCCCGCGCCGGGTCTG…	AWL66306.1	MKLTVKTDRNTLYLSADGNYQEQALHSFPLSACHFGLGHDAGSGHILTHNTFSGEAVQLFRFENEYQAIEALNNIRKKLKQQRGLNAVRRLSNFIFWPVAALGFIVSINGALMNMHQPAQPLQANSYAPAPGLQQPATAPEQLQVQAAPEAPKKLADNDLLSLKDAVTSGRFTISLSTGHKHTLYVFSDPMCPHCRALEPRLQELSKRYNVEIFPVSVYGDLRSMVRAAPVLDTGKDTRLKSWEDTINMGYTTMNPKIDDPKTAPDTTGARLVDANNMAFAKFGFIGTPSIVADSGDVIPVSVFKDDARLQQAIGE
IncM_trbC		protein involved in plasmid transfer	TrbC		ATGCAACAGGAATCTGTAGACAGTAAAAAAGTCATCCGCCCGGATGGTTCGTTCATGGAGTGGTTCCTCACTCCGAACGTACAGTTTGGCCTGCTGGCCATACTGACCGTGCTGGGGCTGTTTCTCCCCTTTACCATGCTGCTGAGCATCCTCATCCTACCGCCGCTGATGGTGGCATTCACGGATCGTAAATTCCGGCCACCGCTGCGAATGCCGAAAGACTGCGAAATGTTCGACGACACCCTGACCACGGAAACCCAGGCGGAATACCGTCTGGGGCCCATTCGCATCCCGCATAAGGTCCGGGAGCGAAAGAAAGCGAAGGGAATTTTATATGTCGGGTATGAGCGGGGACGCCTGTTCGGCCGCGAGCTGTGGCTGAACATGACGGACCTGCTG…	AKA86663.1	MQQESVDSKKVIRPDGSFMEWFLTPNVQFGLLAILTVLGLFLPFTMLLSILILPPLMVAFTDRKFRPPLRMPKDCEMFDDTLTTETQAEYRLGPIRIPHKVRERKKAKGILYVGYERGRLFGRELWLNMTDLLRHMVFFGTTGSGKTETFYGFIVNFLLWCRGYCLSDGKADNKLAFATWSLARRFGREDDYYVLNLLTGSIDRFVNLVKQESIPAQSNSVNLFSVAPPTFIIQLMESMLPQVGGDSAQWQDTAKAMMSALINALCYKRARGELLLSQRTIQKNMSLPAMAALYVEAKKNGWHSEGYAALESYLENTPGFLLANAEYPETWEARAFEQHNYMSRQFLKTLSLFNETYGHVFPEDSGDIRMDDIFHNDRILIVMIPSLELSRGEAATLGR…
IncN_eex		entry exclusion protein	Eex		ATGAAAAAACTACTGCTGCTTATCCCTTTCTTCCTGGTGGCCTGCGACGCTTCGCATGACGTTGATTGGTACAAAAAGCATGACAAAGAGCGCAAGGCAACGATCGAGGAGTGCAAGAAGAATGCTGATGAACTCCAGAAGCCAGACTGCAAAAACGCGCGTGAGGCTGATCGCCAGCTGTTTGTTCACGGTAAAGAGGACGGTGAAATTAACTCACCGAAAATTTAA	AFP25045.1	MKKLLLLIPFFLVACDASHDVDWYKKHDKERKATIEECKKNADELQKPDCKNAREADRQLFVHGKEDGEINSPKI
IncN_kikA		killer protein of the TrbM family	KikA		ATGAAGAAACTCTTAATACCTCTGATAGCAGCTGGTAGTCTGCTTTATCTTCCTGCCAGCCATGCTGAAGATCCCTGCAAAGTTATTATGTGCATGGCGGGCAAGCTCACCGGCGATAGCGGCGGAAGCGAGTGTAACAGTGCTGAAGCTGCTTTCTTCAATATCGTTAAAAAGAACAAGCACGGCTTTTTACCCAACCACACGAAGGATGCTAGGAAGGCTTTTCTTAATGAATGCCCGGATAATGGCGAAGGTGGAAGTAACCAGTCGATGATAAGCCAGATCATAAGTAAATACGGGAAAGTTCGCTTATAG	AFP25028.1	MKKLLIPLIAAGSLLYLPASHAEDPCKVIMCMAGKLTGDSGGSECNSAEAAFFNIVKKNKHGFLPNHTKDARKAFLNECPDNGEGGSNQSMISQIISKYGKVRL
IncN_korA			KorA		ATGGAACGTTTGTATCTTGTATTGCAATCACAGATCCTGGAGTTATTTGAAGCAGGAAAAGTGAAGGAGGTAACGATAGAACGGGTTTCATTAAAGAAGTGGTATCCCGTTTTTCAGATAGACGATGAACAGCTGGGCCAGATCGCATGTTCCATTCGGGTTAACAAAGAGCATGAGCTACGAACCTGGGCTGATTTAAGGCTACTGGCAGAGTTTTTGAAAGATAAGTGTGGCGTTGAAGAATGCCGGTTAAATCTGCAATCAACAGAAGATAGTGAGTAA	AFP25046.1	MERLYLVLQSQILELFEAGKVKEVTIERVSLKKWYPVFQIDDEQLGQIACSIRVNKEHELRTWADLRLLAEFLKDKCGVEECRLNLQSTEDSE
IncN_korB		DNA-binding protein; H-NS family protein	KorB		ATGATAAGGGCTAATGAGATCGTGTCAAGAAGAAACGAAAAGAAAACCGCTGAAGGAAGGAAGGTGATGCTGGTTCCCCTGAAATCAGAAAAACGACCAAAAGGCGAACCCGTGTATCGTGACCCGGATAACCCTTTTAATACGTGGACTGGTATAGGGAAGCGCCCGGCCTGGCTAACTGCAAAATTGGACGCTGGCATTAGCCTGGAAGCCATGAAGATGCAGGGCGTAGCCAACCCCAGAGAACATAGACCAGCAAAATACCGCGACCCCAGGAACGCAGAAAATACCTGGTCCGGGACTGGCCGCCGACCCACATGGCTCAAAGAGCTGCTTGATAGTGGTTTATCACTTGATGATCTGAAGATATAA	AFP25047.1	MIRANEIVSRRNEKKTAEGRKVMLVPLKSEKRPKGEPVYRDPDNPFNTWTGIGKRPAWLTAKLDAGISLEAMKMQGVANPREHRPAKYRDPRNAENTWSGTGRRPTWLKELLDSGLSLDDLKI
IncN_traA		conjugal transfer protein	TraA		ATGTTCGTTGACGGGAAAAGACCGCTTTTCAAAGGTGCGACTCGCTTACCTCGCGCGCTGGGTGTACCACGTAATGTAGCTATGATGATATTCATGATTTCTGCCTCGCTTTTTATGATTATTCATATGTGGGCGATCCTGGTGTTCGTCTTTTTGTGGATTCCTTCAGCTGCATTAACAAAATATGACGACCGCATGTTTCGAATTATGGGCCTGTGGTTGAAAACCAAATTCAGTAATTGGTTTGATTCTCCGTTTAAGCAGTGGGGAGGATCGTCTTATTCCTCTGTTGACTACAAACGTAAGGGTTTAAAATAA	AFP25026.1	MFVDGKRPLFKGATRLPRALGVPRNVAMMIFMISASLFMIIHMWAILVFVFLWIPSAALTKYDDRMFRIMGLWLKTKFSNWFDSPFKQWGGSSYSSVDYKRKGLK
IncN_traB		conjugal transfer protein	TraB		ATGAGAGCTGCCACCGCTACGAAGCCAAAAAAAATTGATGCCTACCGTAAGGAGCCATCAGTAAATAAAAAGTATTTGCCCTATTCTTATCACCTCAATGATTACGTGATTTCGATGGAAAACGGCGATCTGATGGCTTTTTTCAAGCTGGATGGCCGCACACATGACTGCGCATCAGATCGGGAACTGGTCACCTGGCATAAAGACCTTAATACGCTGGTCAAGAGCTTCGGAACAGACCATGTAGAGCTGTGGACGCATGAATATCACCATGAGGCTAAAGAGTACCCGGATGGTGAGTATGACCATTTTTTCCCTGCTTATATTGATCAATATAACCGTAAGTTGCACGGTGATTCCAAGCAGCTGATTAATGACCTTTATCTGACCGTTATTTAC…	AFP25025.1	MRAATATKPKKIDAYRKEPSVNKKYLPYSYHLNDYVISMENGDLMAFFKLDGRTHDCASDRELVTWHKDLNTLVKSFGTDHVELWTHEYHHEAKEYPDGEYDHFFPAYIDQYNRKLHGDSKQLINDLYLTVIYKQVGDKTQKFLAKFEKPTRDEIQQMQNEALEGLEDISEQILEAMKPYGIQQLGIYYRDKRGVEIPAPDKKEREELAEVDESDIFDEAIVIERNEPEPSQAHAYSKALEFLYFLANMEWAIVPVCRDRIREYIMDNRPVSSLWGDVVQIRTVDHNFYTTGIEFREYEEDTEPGQLNMLKEADFEYLLTQSFSCLSESSAKTFLTHQEKSLQETRDRAQSQLAQLGTALDMLTSREFVMGYHHGTVHVWDNDQNAVQRKARRVKVMLT…
IncN_traC		conjugal transfer protein	TraC		ATGGCTCAAAGAATACTGGCGCCTGACGGCTTAACAACGAGGCAAAACTCCATGAAAAAATCACTTACGGCAGTGCTGCTGACCACCGGCTTGATTCTTGGGGGCGCGCAAAGCGCCTCCGCTGGCATCATCGTATCCAACCCCACCGAGCTGATTAAACAGGGTGAACAGCTTGAACAAATGGCTCAACAGCTGGAGCAGCTTAAAAGCCAGCTGGAGACGCAGAAAAATATGTATGAGTCGATGGCTAAAACAACCAACCTGGGCGATCTGCTGGGGACGTCAACCAATACGCTGGCGAATAACCTGCCTGACAACTGGAAAGAGGTGTACAGCGACGCGATGAACTCCAGTTCGTCGGTCACGCCTTCTGTTAACAGCATGATGGGCCAGTTTAAT…	AFP25024.1	MAQRILAPDGLTTRQNSMKKSLTAVLLTTGLILGGAQSASAGIIVSNPTELIKQGEQLEQMAQQLEQLKSQLETQKNMYESMAKTTNLGDLLGTSTNTLANNLPDNWKEVYSDAMNSSSSVTPSVNSMMGQFNAEVDDMTPSEAIAYMNKKLAEKGAYDRVMAEKAYNNQMQELSDMQALTEQIKSTPDLKSIADLQARIQTSQGAIQGEQAKLNLMNMLQQSQDKLLRAQKDRATRNFVFGTGGDVTASPSIN
IncN_traD		plasmid conjugal transfer protein	TraD		ATGGCATTCACCCTGGTACAAGACATTTTCGCAAAAGTAGACGGGGCGATTACGTCAATGGTGAGCGCCAACGTTGCCACCATTATCTCTGACGTTACGCCTCTGGTGGCAACCTGCCTGACCATAAAGCTGATGATGCAGGGCTTGTACTCGATGTTTAATCCGGGGGCAGGCGACAGCCTAAGCTCGCTGATTAAAGAGTATCTATCTATAGCCCTTATCCTGAGCTTTGCGACGGCAGGCGGCTGGTTTCAGCAGGATTTGGTTAATGTGGCGCTTCACATGCCAGATGATTTTGCTGGCATCTTATCTTCCCCTGATAAAGTCGAAGCCAGCGGCGTACCGGCGATCATTGATAGCGGTATTGAAAAAGGCGTCAGGATTGTAAATACAGCGTGG…	AFP25023.1	MAFTLVQDIFAKVDGAITSMVSANVATIISDVTPLVATCLTIKLMMQGLYSMFNPGAGDSLSSLIKEYLSIALILSFATAGGWFQQDLVNVALHMPDDFAGILSSPDKVEASGVPAIIDSGIEKGVRIVNTAWDAADVFSSSGLAAYAIGGIMLVATVVLGGLGAGFVIMAKILLAVTLCFGPIAIFCLLWGPTKNIFARWLGSVINYGLVVVVLALVFGFIMQMFDNLLSSMNSDAAYSSITGSMAALLLTIISIFVLFQIPQVAQSWGSGISAGVADAARSTGSSMQALGNMGSHGMFGGNAFRGGNTGGGQQSAGGGSGSNSGGSSGSNLSGKARGSRGKKAA
IncN_traE		conjugal transfer protein	TraE		ATGAAAGCTAATAAAAAAACAGGGCTTACACGTGAAGCCATTAAAGAGTTCAACGAAAGCCGTAAAGGGCTTGAAGTTGATCTGATGGATGAAGTGCTGAAGTCCCGGCGTACCGCCTGGATGGTTGCCACCGGTTCAGCGGTGGTAACTGTTTTTGCACTCTCTTTAGTTGGTTACGTAGTGCATAAGTACAGCCAGCCAATCCCCGCACATCTGCTAACGCTCAACGAGGCCACTCACGAAGTACAGCAGGTCAAGCTGACCCGCGACCAGACCTCTTATGGTGACGAAATTGATAAGTTCTGGCTGACACAATATGTCATTCACCGTGAGAGCTATGACTTCTATTCAGTTCAGGTCGACTATACGGCCGTTGGCTTAATGTCCACGCCGAACGTG…	AFP25022.1	MKANKKTGLTREAIKEFNESRKGLEVDLMDEVLKSRRTAWMVATGSAVVTVFALSLVGYVVHKYSQPIPAHLLTLNEATHEVQQVKLTRDQTSYGDEIDKFWLTQYVIHRESYDFYSVQVDYTAVGLMSTPNVAESYQSKFKGRNGLDKVLGDSETTRVKINSVILDKPHGVATIRFTTVRRVRSNPVDDQPQRWIAIMGYEYKSLAMNAEQRYVNPLGFRVTSYRVNPEVN
IncN_traF		type IV conjugative transfer system protein	TraF		ATGGCCCGTAAAAGTGTCGATGTAGATCAGGAACTCGATGAAAACACCGGAGACGGTGAATTTGAAAGCGAGCGTGGCGGATTTAATGGCAGTAACCGCCGTTCGGCTCCTGGTATGAAAGCCTTTGTCATACTGATGGCGCTGCTTGCTTTGGTATTCATCGGGATTACGGTCATGGGTAAAATTCGCGCCCCGGCTAAAGCTGAAGCTGATAAAGACGGTGGTAAAGCGCAACAGGCCAATACACTGCCAAACTACAGCTTTAACAGCGATCCTGATGTTAATAAACCTGCAACTGCGCAGAATAGCGCCACTGATGCCCGTGCTGTGCAGGCTGCCGCACAGGCAGATGCAGATGCGGGCAGCAGCAATACCGGCGCGCGTACCTCTAATAAGCGT…	AFP25019.1	MARKSVDVDQELDENTGDGEFESERGGFNGSNRRSAPGMKAFVILMALLALVFIGITVMGKIRAPAKAEADKDGGKAQQANTLPNYSFNSDPDVNKPATAQNSATDARAVQAAAQADADAGSSNTGARTSNKRKEPSPEELAMQRRLGGELAQTNQAATSNSPGAQPQDNETSEGSSALAKNLTPARLKASRAGVMANPSLTVPKGKMIPCGTGTELDTTVPGQVSCRVSQDVYSADGLVRLIDKGSWVDGQITGGIKDGQARVFVLWERIRNDQDGTIVNIDSAGTNSLGSAGIPGQVDAHMWERLRGAIMISLFSDTLTALVNQTQSNNIQYNSTENSGGQLASEALRSYMSIPPTLYDQQGDAVSIFVARDLDFSGVYTLADN
IncN_traG		conjugation protein	TraG		ATGACTGATGCAGCTTTCTATCAACTTGGCCCACTGCGCGAGTATTTAGAAGATCCTACTGTTTTTGAAATTCGCATTAACTGCTTTCAGGAAGTTATCTGTGATACGTTCAGCGGCCGCAGGGTTGTGCAGAACGCGGCAATTACGGCAGATTTTATTAGGAACCTTGCTAAATCGTTGGTGAGCAGCAACAAGCTGACCATGCAGGCCATTAATGACGTGATCCTGCCTGGCGGGATCAGGGGCGTTATCTGTCTGCCCCCTGCGGTGATTGACGGTACAACGGCCGTAGCGTTTCGTAAGGATTTGGCGGCCGATAAAAATCTGGAGCAGCTGACCAGCGAGGGGATTTTCAGTGACTGCCGGAAGATTACCGGCAGCAAGCAAAGCCTAACGGAT…	AFP25018.1	MTDAAFYQLGPLREYLEDPTVFEIRINCFQEVICDTFSGRRVVQNAAITADFIRNLAKSLVSSNKLTMQAINDVILPGGIRGVICLPPAVIDGTTAVAFRKDLAADKNLEQLTSEGIFSDCRKITGSKQSLTDDDFFLKELHSSEKWPAFLQTAVEKKRTIVICGETGSGKTVLTRALLKSLHKDERVIILEDVHEVTVDHVVEAVYMMYGDAGKIGRVSATDALRACMRLTPGRIIMTELRDDAAWDYLKALNTGHPGGVMSTHANSARDAFNRIGLLIKATPIGRMLDMSDIMRMLYSTIDVVVHMEKRKIKEIYFDPEYKMQCVNGSL
IncN_traI		conjugal nickase and helicase	TraI		ATGCTTGATATAACCACGATTACCCGCCAGAACGTCACTAGCGTTGTGGGCTACTACTCTGATGCAAAGGATGATTACTACAGTAAGGATTCATCATTCACGTCCTGGCAGGGAACCGGAGCTGAAGCCCTCGGCTTGTCCGGGGACGTTGAATCAGCCCGGTTTAAAGAGCTGCTTGTCGGTGAGATAGATACCTTCACGCATATGCAGCGACACGTGGGTGATGCCAAAAAAGAGCGTCTGGGCTACGACCTGACGTTTTCAGCGCCTAAAGGGGTATCCATGCAGGCGCTGATACACGGCGATAAAACCATTATCGAGGCTCATGAAAAAGCTGTTGCCGCTGCTGTGCGTGAAGCTGAAAAACTCGCGCAGGCCCGGACGACTCGCCAGGGGAAA…	AFP25010.1	MLDITTITRQNVTSVVGYYSDAKDDYYSKDSSFTSWQGTGAEALGLSGDVESARFKELLVGEIDTFTHMQRHVGDAKKERLGYDLTFSAPKGVSMQALIHGDKTIIEAHEKAVAAAVREAEKLAQARTTRQGKSVTQNTNNLVVATFRHETSRALDPDLHTHAFVMNMTQREDGQWRALKNDELMRNKMHLGDVYKQELALELTKAGYELRYNSKNNTFDMAHFSDEQIRAFSRRSEQIEKGLAAMGLTRETADAQTKSRVSMATREKKTEHSREEIHQEWASRAKTLGIDFDNREWQGHGKPLEADIARNMAPDFTSPEVKADRAIQFAVKSLSERDASFERQKLIQIANKQVLGHATIADVEKAYLKAVQKGAIIEGEARYQSTLKVGASVMAETLT…
IncN_traJ		type IV secretion-system coupling protein DNA-binding domain	TraJ		ATGGACGATAGAGAAAGAGGCTTAGCATTTTTATTTGCAATTACTTTGCCTCCAGTGATGGTATGGTTTCTAGTTGCAAAATTTACCTACGGTATTGATCCATCCACGGCTAAATACCTGATTCCGTATCTGGTTAAGAATACTTTTTCGCTATGGCCTTTATGGTCAGCTTTAATTGCAGGCTGGTTTATTGGTGTTGGCGGTCTGATCGCTTTTATCATTTATGATAAATCACGCGTGTTTAAAGGCGAAAGATTCAAAAAGATTTATCGTGGTACAGAGCTTGTTCGCGCCAGAATACTCGCTGATAAAACACGCGAAAGAGGTGTCAACCAGTTAACCGTGGCTAATATCCCCATACCTACATACGCTGAGAACTTGCATTTTTCGATTGCCGGT…	AFP25009.1	MDDRERGLAFLFAITLPPVMVWFLVAKFTYGIDPSTAKYLIPYLVKNTFSLWPLWSALIAGWFIGVGGLIAFIIYDKSRVFKGERFKKIYRGTELVRARILADKTRERGVNQLTVANIPIPTYAENLHFSIAGTTGTGKTTIFNELLFKSIIRGGKNIALDPNGGFLKNFYRPGDVILNAYDKRTEGWVFFNEIRRSYDYERLVNSIVQESPDMATEEWFGYGRLIFSEVSKKLHSLYSTVTMEEVIHWACNVDQKKLKEFLMGTPAEAIFSGSEKAVGSARFVLSKNLAPHLKMPEGNFSLRDWLDDGKPGTLFITWQEEMKRSLNPLISCWLDSIFSIVLGMGEKESRINVFIDELESLQFLPNLNDALTKGRKSGLCVYAGYQTYSQLVKVYGRDM…
IncN_trak		conjugation transfer protein	TraK		ATGCCAATAATAACCGCAAAAGTATCAGATGAACTTTTGGCCTATATAGACCTGGTTTCAGGAGGTAATCGGTCAGATTATCTGCGGCGCTGCCTTGAAGCTGGCCCAGGTGATCGGGAGTCCGGGTTGAAAATAGTTGCCGACCGGCTGAGCGACGTAAATCGCAAACTGGATTATCTTTTTGACCGTGCTTCAGATGCGGATTTTGGCCCACTGCGCGATGAGCTGAAGGCAATAACCGAAACGCTATCTGGCGTAAAATTCCCACCGGCAGGACAGATGATGTTGCATGAATCACTCGCTATTGAAACGCTAATCCTCCTGCGCTCGATAGCAGAACCGGGCAAAACCAAAGCGGCAAAAGCAGAGGTTGAACGTAACGGCTACAAAGTCTGGGAA…	AFP25008.1	MPIITAKVSDELLAYIDLVSGGNRSDYLRRCLEAGPGDRESGLKIVADRLSDVNRKLDYLFDRASDADFGPLRDELKAITETLSGVKFPPAGQMMLHESLAIETLILLRSIAEPGKTKAAKAEVERNGYKVWEPKKER
IncN_traL		conjugal transfer protein	TraL		ATGAGTAAACATCCAAAACTCCTGGTTCTCGCTCTGGCCTGCCTTGCTTGTGCTGGCCGTGCCAGTGCTGCGCCTGCCTCCGATGAAGTTGCCAGGCTTGCGCAGAGATGTGCGCCTGATGTTTCACCCTTAACGATGGCGTACATCGTCGGCCATGAGTCCTCAAATGGACCGTACAGGATCAATATTAACGGTAGTATTCAGTTAAAACAGCAACCGCGTACTGAAGCTGAGGCCGTCAGCGTTGCGAAAGTTCTGCTGAAGGATAATAAAAGTTTTGATATGGGCCTTGCACAAATTAACTCAAATAATTTAGTGGGCCTGGGTCTTTCGGTTGACGATATTTTCAAACCCTGCATCAACCTGCGGGCGAGCCAGACCATTCTTAAAGCCTGTTAT…	AFP25027.1	MSKHPKLLVLALACLACAGRASAAPASDEVARLAQRCAPDVSPLTMAYIVGHESSNGPYRININGSIQLKQQPRTEAEAVSVAKVLLKDNKSFDMGLAQINSNNLVGLGLSVDDIFKPCINLRASQTILKACYDSALKSYPAGQVALRHALSCYNTGSLTNGISNGYVTKVINVARQSTDLKIPTLLPDGQTSEDSTANEPQQAKSTAPQYDGEQDVFGSGDGDAFSRNNTDAFLTRQETAKGE
IncN_traM		conjugation transfer protein	TraM		ATGACCACGTTGTTTAAGAAGTATGGCCCTGCGGTAGTTATGGGCGTTTTGTCCATTGCCCTGCCGCAAATTGCGCTGGCCGCTGGCACCGATACTGGTGAATCAACCGCTACATCAATCCAGACGTGGTTGAGCACATGGATTCCAATTGGTTGTGCTATTGCGATCATGGTTAGTTGCTTTATGTGGATGCTTCACGTAATCCCAGCCAGCTTTATTCCTCGTATCGTAATCTCTCTGATTGGTATTGGTTCTGCATCATATCTGGTTTCCCTGACGGGCGTAGGAAGCTGA	AFP25048.1	MTTLFKKYGPAVVMGVLSIALPQIALAAGTDTGESTATSIQTWLSTWIPIGCAIAIMVSCFMWMLHVIPASFIPRIVISLIGIGSASYLVSLTGVGS
IncN_traO		type IV conjugative trasnfer system protein	TraO		ATGAAAAAACTACTTCTTTCAGCAGTCGTTTTGTCAGTCCTGGGAGGCGCGGCCACTAACGTTATGGCGCTTGAGGTTGGCCGCAATTCTCCTTATGACTATCGCATTAAAAGCGTTGTTTATAACCCTGTTAATGTGGTCAAAATTGACGCTGTCGCCGGTGTGGCTACCCACATTGTTGTCGCGCCTGACGAAACCTATATCACTCATGCTTTTGGCGATTCTGAAAGCTGGACGTTTGCGCACAAAATGAACCATTTTTTTGTGAAGCCGAAACAGGCCATGAGTGATACCAACCTGGTGATCGTCACCGATAAGCGCACCTATAACATCGTCCTCCATTTCATCGGTGAAGAAACGAAGAAAAATGCAGACGGTACGGTATCAAAATCCTTTATT…	AFP25021.1	MKKLLLSAVVLSVLGGAATNVMALEVGRNSPYDYRIKSVVYNPVNVVKIDAVAGVATHIVVAPDETYITHAFGDSESWTFAHKMNHFFVKPKQAMSDTNLVIVTDKRTYNIVLHFIGEETKKNADGTVSKSFIETPWAVRHAVLQLTYEYPFEQQEKAKSAADKKRITQKLKQTAFAGAKNYQYVMSEQPEMRSIQPVHVWDNYRFTRFEFPANAELPQVYMISASGKETLPNSHVVGENRNIIEVETVAKEWRIRLGDKVVGVRNNNFAPGAGAVATGTASPDVRRVQIGEDN
IncP_traA			TraA	InterPro:IPR020497	ATGAACATCGAGGCGTACCCGCACGATTTTCGCGGCTCGCTCGCCGTGGTTTCTGCGACCGGCGTGGCCGGTTGCAGGACCTGGACGCTGCGCAGCGTCGAAACCGGGAAGCACTACGAGCTTGCGCCGGCTTCGATTGAAGGCTGGCCTCTCCCTGCGAAGCGTGAGGACAGTCGGCCCAACAGCATCATCGTCAACTACGACGGCAACGACGTGATCGCGCTTGAGCTGGCGACCGGCGAGTTGTACCGCACCCGAGCACCTGCAACGACCTTACGACTACGGAGGTAG	CAA42458.1	MNIEAYPHDFRGSLAVVSATGVAGCRTWTLRSVETGKHYELAPASIEGWPLPAKREDSRPNSIIVNYDGNDVIALELATGELYRTRAPATTLRLRR
IncP_traB		pMCR_1511_00022	TraB		ATGCAAAAACGCAGTTATACGCAAGATGCAGCGATGCCTGCAGGTCGTAACAGTAGCGACATCGGGGTTATCATGAAGCCAGAAGGCTCCATGAAAATATGTGTGCTCAACGGTAGCTGCCAGGTAGATAAAGTGGTCGGTGGTGAATGGCAAACACAGAAGGTATTGCCGGAGGCCGGTTTGCCAAAAGGCATTTATCAGCTTTCCGAGGCGCAGCAGGCGTCCAAGAACGTTTATCCGCATTCCCATGTAGGACAAGTGCTACACGTTGACGATCGCCACGTCTACCAGCTGTCTCAGAAAGGCTTAGTACAGCATAATAGAAATGCCTGGGAGAAGGAGCCGGTAGTAGGGCAAAATTACGAGGTGGCTTACTCTCGTGGAGTAGGGAAGGTAAAG…	APB02196.1	MQKRSYTQDAAMPAGRNSSDIGVIMKPEGSMKICVLNGSCQVDKVVGGEWQTQKVLPEAGLPKGIYQLSEAQQASKNVYPHSHVGQVLHVDDRHVYQLSQKGLVQHNRNAWEKEPVVGQNYEVAYSRGVGKVKSELTQDKAQKLNNSQSKSRSL
IncP_traC		pMCR_1511_00023	TraC		ATGGCAGAAGCTAAAGCGAAAAAACCATTTCATGAGATTGTGGCTGAAAACCTGATAGCCCAGCTCAAAGAGGGTACGGCGCCATGGCAGAAGCCATGGAATCCGGGCGCACCAGGTGCCGCTCTTCCCATGAACCCTACCACCGGTAAACGCTATAAGGGCATTAACGCGATTCACCTTATGGCGCAGGGTTACAGCGATCAGCGCTGGATGACCTATAAGCAGGCGACAGCTGCAGGTGCGCAGGTGAGGAAAGGCGAAAAAAGTACGCATGTCCAATACTGGAAATTCACTGAGGAACGTATCAAGCGCAACGATGATGGTAGCATTGTGCTCGATAAAGATGATAAGCCGGTAAAGGAAACCGTCCAGCTGGAGCGTCCGAAAGTATTTATCGCC…	APB02197.1	MAEAKAKKPFHEIVAENLIAQLKEGTAPWQKPWNPGAPGAALPMNPTTGKRYKGINAIHLMAQGYSDQRWMTYKQATAAGAQVRKGEKSTHVQYWKFTEERIKRNDDGSIVLDKDDKPVKETVQLERPKVFIASVFNAEQIDGLPPMAVRQDKSWNSIERAESILEASGAKISHDQVDRAFYRMSTDSIHLPQQAAFPSADRYYATALHELGHWTGHASRLDRDLAHPFGSEGYAKEELRAEIASMIMGDELGIGHDPSQHVAYVKSWIKALQDDPLEIFRAAADAEKIQGFVLGLEQQRTQEQPVTLETELRVKEHNEVLAEVQRLTNPQIFDAETVQLYHFTFMTLEQTAEEAGYVTYYSRGTGELGEETIRVNYEDSNGNTIPVHTDVVGRGKALT…
IncP_traD		pMCR_1511_00024	TraD		ATGACTGACACTAACGCAGTAATTCGCCCTGATGTTAACGACGCAATACAGGATAAATATCGCGATCTGATGACACCGGGATATGTAGCCGAGTTTTCCCCGGATGAAGCTGATCTTGCGGGAGCGTTCGAAGATGATGCACTGAATGCGCGTGACGCATATGAAAGTGCTTTTGATGCGGAGTAA	APB02198.1	MTDTNAVIRPDVNDAIQDKYRDLMTPGYVAEFSPDEADLAGAFEDDALNARDAYESAFDAE
IncP_traE			TraE		ATGCAATTTGAACGCCTTGTAATCGCTGAAAAACCGGAGCTGGCAAAAGCCATCGTCGAGGGCCTGGGCGGCGGCAGCCGCAAGGACGGCTATTACGAATGCGGCTCCGACCGCGTGACCTGGTGCTACGGTCACATGCTGGCCTTGCTAGACCCGGAGGACTACGACGAGCGCTACGCCAACTGGAACATGGCCGACCTGCCCATCGTCCATATTCCCTGGCGCAAGAAACCGTCCGGCGATGCCGGTGCGAAAGCTCAGTTCAAGACCATCCTCAGCCTGTTGAAGCAGGCGAAAAGCGTGGTTCACGCCGGCGACCCGGACGACGAAGGCCAGCTTCTGGTCGATGAAATCCTGGAATACGCCAACTGCCGTCTGCCGGTGCAGCGGCTGCTTATC…	AAA26423.1	MQFERLVIAEKPELAKAIVEGLGGGSRKDGYYECGSDRVTWCYGHMLALLDPEDYDERYANWNMADLPIVHIPWRKKPSGDAGAKAQFKTILSLLKQAKSVVHAGDPDDEGQLLVDEILEYANCRLPVQRLLINDNNVKIVRRQLAAMRDNREFAGLSAAAEARSVGDQLYGFNITRLYTLAARAKGYQGLLSVGRVQTPILGLVVRRCRENAAHQKTYYYLVNGQFEVEGIQFPARYQVADGDPVDEKGRLSNKEHAEGIAAAVSGQPARIVSVTTKAKEAAAPLPYNLLKLQMDASRKFGFKPDQVKDITQALREKHKLITYNRSDCEYLSEEQHGDAPGVLAAIAQTAPMLAAAAQRANPTIKSRAFNSSKVSAHHAIIPTESTADLSKLTDAEQK…
IncP_traF		pMCR_1511_00028	TraF		ATGAAAAAAGTGACCCGGTACGCTGCCATTGGCGTTATTTCAGCTTCATTGATTGGTGCAGTTGTGTGTGGCCTTGGATATGCCGCCGGGTTACGCATCAATACCACGAAAAGTATCCCTGTTGGGTTGTACAAAATCAGCCAGAAAGCGCCAGAGAAGGGCGACTATGTAATTTTCTGCCCGCCTGAAAAGGCTATTTTCTCCCTGGCACAGAAGCGCGGTTACATCGGCAGCGGCTTTTGTCCTGGGGGGTATGGCGAGATGATGAAGCGGATTTTAGCGGCTAAAGGCGATGAAGTCGCTTTTCGTGATGATGGTGTTTACGTCAATGGACAGTTATTGCCTTACAGCAAGCCGTTAAGCGCTGATCCGGGCGGGCGTAAACTGCCCGCCATTCGT…	APB02202.1	MKKVTRYAAIGVISASLIGAVVCGLGYAAGLRINTTKSIPVGLYKISQKAPEKGDYVIFCPPEKAIFSLAQKRGYIGSGFCPGGYGEMMKRILAAKGDEVAFRDDGVYVNGQLLPYSKPLSADPGGRKLPAIREVYTLGKSELLLMTDRSASSFDGRYFGAVTKSQIISTVLPVMTW
IncP_traG		pMCR_1511_00029	TraG		ATGAGAAAGCCTAATAACGCTGTAGGGCCGCAGGTTCGTAATAAAAAGAAAACTGCGAGAGGGAAACTGATCCCGGCGATGGCCATCACTTCACTGGCGGCTGGCATCCAGGCTGCCACACAGTATTTTGCTTACAGCTTTAATTATCAGGAACTGCTGGGGCCAAACTTCAATCACATCTACGCGCCGTGGTCCTATTTCAAATGGTATTCAGCATGGCATGACCGTTTACCTGATGCGTTTTTTGCAGCTGGCAGTGTCGGGGCTACGGTCGCTGCCGGTGGTCTGGTCCTGACTGCACTGACAAGTATGATGAAAGCAAACTCATCCAAGGCGAATGAATATCTTCATGGTTCTGCAAGATGGGCTGACGAACAGGATATAAAAGCTGCTGGCCTG…	APB02203.1	MRKPNNAVGPQVRNKKKTARGKLIPAMAITSLAAGIQAATQYFAYSFNYQELLGPNFNHIYAPWSYFKWYSAWHDRLPDAFFAAGSVGATVAAGGLVLTALTSMMKANSSKANEYLHGSARWADEQDIKAAGLLGNDEGVYVGAWEDKNGQLQYLRHNGPEHVLTYAPTRSGKGVGLVVPTLLSWKHSTVVADLKGELWAMTAGWRKEYAKNLCLKFEPAAANGSVAWNPLDEIRVGTENEVGDVQNLATLIVDPDGKGLNDHWQKTSQALLVGVILHVLYKHKNDGTPATLPYVDSIMADPERGAGELWMEMTQYGHVNGENHPVVGAAGRDMMDRPEEEAGSVLSTAKSYLALFRDPVVARNVSESHFKIKDLMNHDDPVSLYIVTQPNDKARLRPL…
IncP_traH		pMCR_1511_00030	type IV secretory system Conjugative DNA transfer family protein		ATGAAAGAAAAAGAATCAACACCGGTGTTGTGTGAATCCCCTAAAGGAGTGGGGATAGTGATCCCACTTGTAACATCTTGGCCGGATTCAGTCGTAGTAATGGATGTCACCCATGATGACTGGAAGATAAAAGAGGAAGCCAATGAGAAAGCCTAA	APB02204.1	MKEKESTPVLCESPKGVGIVIPLVTSWPDSVVVMDVTHDDWKIKEEANEKA
IncP_traI		pMCR_1511_00031	TraI		ATGAAGAACATCAAGAAAAGTAGCTTTTCCGGGTTAGCTGACTACATCACTAACCCGCAAAGCAAACAAGAGCGTGTGGGTGTCATTAAAGCAACTAATTGCCAATCTCAGGATGTTCAGGACGCTGTAACTGAGGTCAACATTACACAACGCCTTAATACGCGATCTGAGAGCGACAAAACGTATCACCTGGTGATTTCATTCCGGCCCGGAGAAAAGCCGTCAGAAGACGTTTTAAACGCTATAGAGGAGAGTATCTGTCAGTCTTTAGGGTTTGGTGATCATCAGAGATTAAGTGCAGTACATCACGACACAGATAATCTGCATATCCATGTGGCTATCAACAAAATTAACCCGGATACGCTAACCATTCATAACCCATACAACGACTACAGAGTT…	APB02205.1	MKNIKKSSFSGLADYITNPQSKQERVGVIKATNCQSQDVQDAVTEVNITQRLNTRSESDKTYHLVISFRPGEKPSEDVLNAIEESICQSLGFGDHQRLSAVHHDTDNLHIHVAINKINPDTLTIHNPYNDYRVLAESCAYLEKKYGLEVDNHMPTRSASENRAKDMERHSGIQSLLSWVKAECAEQLLNANSWQELHQAMRQNGLELRQKGNGFVIAGPDGLAVKASSVDRSLSRAALEKKLGSFESSIPDTKPSRPSPEAIKQRFGSAANVKRPGDRPPPMRENRQVHLGDVPVMQINSGKRYESKPLGSQGANTTELYGRYQSEQQRLTAARNEALRLAKVKRDRLIENAKRSGRLKRATIKLLKGPGVNKRYLYGLASKVLGEELERANAIYKKDR…
IncP_traJ		pMCR_1511_00032	TraJ		ATGACAGAGAAACAGACACGGAAAAATTGCACGCCGATCAAGGTGTACTGTCTGCCAGAAGAAAAATTGCAAATAGAAGCAAATGCCGCTGCGACAGGTTTAAGCGTTGCGGCCTTTTTGCGAAAAATTGGGATGGGTTATGAAGTAGGCGGCATTGTTGATCTTGAACAAGCGCGTGAAATGGTACGCATCAACGGCGACCTTGGGCGTCTTGGCGGGTTATTAAAAATGTGGTTATCCGATGATCCTCGGACTGCAAATTTCTCTCCCGCTGTTTTGAAAACATTGCTGACCAAAATCGAAAAGACTCAGGATGAGTTACGGACTGTTATCGGTACTGTTTTAAACGATAACTAA	APB02206.1	MTEKQTRKNCTPIKVYCLPEEKLQIEANAAATGLSVAAFLRKIGMGYEVGGIVDLEQAREMVRINGDLGRLGGLLKMWLSDDPRTANFSPAVLKTLLTKIEKTQDELRTVIGTVLNDN
IncP_traK		pMCR_1511_00033	TraK		ATGGGAAAAGACTATTTAACTGACCTACAGGAGTGGGTTAAGCAGAAAAAGGGGCTGAACGGCAAGAGTGCAAACAGCGCGAGGGTAGTCTTCCTGGCAATCCGGGAAGACGTCAAAAACGCGATTGAAGCCGGTTACTCTCTTACAACGATATGGGAACACATGCACGAAACTGGTCGTGTTAATACCACATACGAAACTTTTCGTCGGCATGTCCGGCGATACATAGATGAGCGAAAACGTGCAGCTGCTGTTGGCGAAAGTACACCTGCTGGAGCTGCGGTAAAGAAAGAAAGCCAACAAGCCGGACCGTCACCAAAGAAAGAAAACGTGATCCCGGAGAGAACGCCGGTCAAAAGAGAGCCGCCTACGAATCCCGGCAGTCAGCTGCCAACTTTT…	APB02207.1	MGKDYLTDLQEWVKQKKGLNGKSANSARVVFLAIREDVKNAIEAGYSLTTIWEHMHETGRVNTTYETFRRHVRRYIDERKRAAAVGESTPAGAAVKKESQQAGPSPKKENVIPERTPVKREPPTNPGSQLPTFNFNPGKKKGTN
IncP_traL		pMCR_1511_00034	TraL		ATGCCTACTGCAGACAAAAATCAAAAACAAAGTGAAGCTGAATCAGTGCCGGTACGCCATGCTGTTCACAGCGCCCAGCAAGGAAAAGGTGGTTGTGGTAAATCCGTTAGTACCGCTTTGCTGGGAATGTACAAGATTAGCAAAGGTGAACTACCGCTGTGCATCGATACCGATCCGCTCAATCCGACATTCTCTAATTATGAAAAACTGAACGTCCGACAGCTGAACATCATGGAAGGTGATGAAATTAATCAGCGCAAACTGGATACCCTCATCCAGTGGATTGATGAAGCCGGTGACAGGGACGTTATTATCGATAACGGCGCTCCGTCATTTATTCCGTTATCAAGTTATATGATTAGCCAGCAAATCCCCGCCCTGCTTTACGAAATGGGTAAA…	APB02208.1	MPTADKNQKQSEAESVPVRHAVHSAQQGKGGCGKSVSTALLGMYKISKGELPLCIDTDPLNPTFSNYEKLNVRQLNIMEGDEINQRKLDTLIQWIDEAGDRDVIIDNGAPSFIPLSSYMISQQIPALLYEMGKQLVIHISIVGGQAHDYTVEGFKAMVEQYPSETRFVVWLNPYWGAVESDQGVPFEESEAYLMNKDKVDALIRLPTLKKELHGQDFADMLENYKTFDEAIEDKSLSIMVRQRLKQVRALVFEQLDLATVI
IncP_traM		pMCR_1511_00035	TraM		ATGGATGATAAGACGGAAGAACTCATTGCGCTCATTGCTAAAAAGCATGGTATAGCACTGGATAAAACCGATCCGATTATGGTCGTTCCTACCCTGCTTCGGTATTTGCTGGATGAAAGCCAGGAGAAACAGGGAGAAATTCTGGATGAGTTTAAATCCGAGCTACAAAGCGCCCTGATGCAATGGGATTACAGCGCGAAGGATAAGGCTGACCGTATCCTTAACGCCGCGCTAAAGGCCAATACGGAAGTAATGGAGCGGGTTTTGACATCTGCAGCTACAGAAACCGCTGCCATAATCAGAAAAGAAGTTCAGGACGAGATCAGAAAATCGCGGTCGCACATAGAAGGGGCAAGAAAACTTGCCATGATGAATATGGCGGCGGCGGTGATCACCTTA…	APB02209.1	MDDKTEELIALIAKKHGIALDKTDPIMVVPTLLRYLLDESQEKQGEILDEFKSELQSALMQWDYSAKDKADRILNAALKANTEVMERVLTSAATETAAIIRKEVQDEIRKSRSHIEGARKLAMMNMAAAVITLMAAAVAFIATFYK
IncP_traN		pMCR_1511_00038	TraN		ATGAAGCCAACTACCCCATTTAAAAATCCCGGCGCGGTCCGGGATACCTCCCCCCCTCGTCAGCAGCCTGATATTAAACCTGATCTTCTCGCAGAGTCGGAAGCTGTGAATATCCAGGAACAGGTACAGCAGCTGCATGACGAGCAGCAGCAGTTGATCAATGACCCATCCCATTTACAGGATTCGCAAACTGACGCCGGTAACATCGAGCAGGAATATAAGGATGCGGTAGAGGCGGCAGTAGCGGATAAAGAAACGCAGGCAGAAAACCTTGAAAACCGGCTGGAATCGCTGATAAACAAGCAGGAGGCGGTTCTGCAGCAGATGATGAGTCGTCAGCCTGGGTTTTTGGCTCTGCCCGGTCAGAAGGCAAAATGGCAGTCACAGGTACAACAACAA…	APB02212.1	MKPTTPFKNPGAVRDTSPPRQQPDIKPDLLAESEAVNIQEQVQQLHDEQQQLINDPSHLQDSQTDAGNIEQEYKDAVEAAVADKETQAENLENRLESLINKQEAVLQQMMSRQPGFLALPGQKAKWQSQVQQQQSLLSRLQNRLETVKEIHDGMGLHGPRIHELATAKVRHDKPELAEGWDEMRAAQRAHENLMRKQAKEQKEKLQREQAPSLSKGNGLSLTRTIT
IncP_traO		pMCR_1511_00039	TraO		ATGAGCAAACAGCGTGTTCTTGTCATGAACGGCCAGCGCGTGCTGCAAAGCGAAGAAGCAGGCAAATGGAAAAATGACAACGTTGATAAAGCGGGCAGCATAAAGCCAGGCATTTACCCGCTTTATCTGTCCAAGGGGCCGGATAAAGCCAGCTCTTATAATGGGCCGATTTTACACGCAGATAAACAATCAGTATATCAGCAGGTAGGTAAGCAGATTTTCAAGCATGATCGCCAAAATTTCGATAAACTGCCAGAAGTAGGTACGGAAAAGAGTATTTCGTATGACCAGACTTCCGGTAAAGCTCAGGTAGCAGCAGCCACAGAGAAGCAGGGCCGGAAGTTCTCCAGATAG	APB02213.1	MSKQRVLVMNGQRVLQSEEAGKWKNDNVDKAGSIKPGIYPLYLSKGPDKASSYNGPILHADKQSVYQQVGKQIFKHDRQNFDKLPEVGTEKSISYDQTSGKAQVAAATEKQGRKFSR
IncP_traX		pMCR_1511_00072	TraX		ATGCCTTTCAAAAATGTAGAACTCATTAAGTGGGTCGCTTTAATCTTAATGATTGGCGACCATATTAATAAATATTTATTAAATGACACAATCCCCATTTTATATAATGCCGGACGTGTTGTGATGCCTCTTTTTTGCTTTGTTCTGGCGTATAACCTTGCCAGACCAGATTCATACACCTATAGCGTATATTCAAAAGTCTGTCAGCGCCTGATGATATTTGGCCTTCTGGCGACACCTGCATACATAATGCTGGGTGGTGTAATTGATGGTTGGTGGCCGCTTAATATCCTTTTTACCTTGCAGGCCGTCACCATCATTTGTTACCTCATTGAATTAGGCGAACGTAGACATCTTCTCTTTGCTTTATTAGTTTTTGCTGGCTATGGCGCAATAGTT…	APB02246.1	MPFKNVELIKWVALILMIGDHINKYLLNDTIPILYNAGRVVMPLFCFVLAYNLARPDSYTYSVYSKVCQRLMIFGLLATPAYIMLGGVIDGWWPLNILFTLQAVTIICYLIELGERRHLLFALLVFAGYGAIVEFWWPAVAMGVCIWLYYKKGRGVFILLAFVSCVLLTVINHNFYALLSIPLIAIIGNIRFNLPRLKWFFYVFYPTHLYLILALQLYLATKGYLFFT
IncP_trbA		pMCR_1511_00059	conjugal transfer protein TrbA		GTGTACAACCTAATTTTTTTTACTAACATCCTCAGACTGCTTGAAGAAAGAGGTATGACAAAGCAGGAGCTTTCCCAAAAAGCCGGGGTTTCAATCTCTTTTTTGTCGGACCTAACAAATGGAAAAGCGAACCCATCTTTAAGGGTGATGGAATCCATTGCTAATGCCCTCGATGTAGCCCTTCCTGTTCTCCTTGAAACAACTGATCTTGATGAACACAGCCTTATGCTGATGGCTAATGGAAAACCTGTTAAGAGCCTTCCCCCTGGCTATGTAAGAGTGTCCGTCATACTTTCCGAACAGCAAGCCTTTCGGGTACGTATGTGGAGTGATCAGGCTCGCCAGAAGTTAGGGCAGGAAGCAAAGGCAATGCTGGAAAAAATGCAGGAAAAGAAAGAC…	APB02233.1	MYNLIFFTNILRLLEERGMTKQELSQKAGVSISFLSDLTNGKANPSLRVMESIANALDVALPVLLETTDLDEHSLMLMANGKPVKSLPPGYVRVSVILSEQQAFRVRMWSDQARQKLGQEAKAMLEKMQEKKDS
IncP_trbB		pMCR_1511_00060	conjugal transfer protein TrbB		ATGGACGCTGTAGATTCCGTTGATTTAAGAGCGATAGAAAAGCTCAAAAGGGACATGGGGCCAAGTTTGATGGAAGCGTTGGAAGATCCTGAAACGCTGGAAATCATGCTCAACCCGGATGGCAAGCTGTGGCGTGAGAAATTCGGTCAGCCTATGTTCTGCATGGGAACAGTGCCTGTACAACGTTCAAAAACCATTCTTCAAACTATCGCGGGCTTTCACAAAAAGATTATCGATCACAAATCGCCATTTCTTGAATGTGAACTCCCTATTGATGGTTCCCGTTTTGCGGGTCAGCTGCCGCCACTGGTTGCCGGTCCAACCTTTGCTATTCGTAAGAAAGCCTCACGCATTTTCCTTCTGGATGAATATGTAGATAAAGGCGTAATGACCAGGGCG…	APB02234.1	MDAVDSVDLRAIEKLKRDMGPSLMEALEDPETLEIMLNPDGKLWREKFGQPMFCMGTVPVQRSKTILQTIAGFHKKIIDHKSPFLECELPIDGSRFAGQLPPLVAGPTFAIRKKASRIFLLDEYVDKGVMTRAQADFICRAIAAHKNILVIGGTGSGKTTLLNAIIAEIVRQFPDERICIIEDTGEVQCAAQNFVQYHTTVDVTMTDILRLILRMRPDRIFVGETRGPEALDMLDAWNTGHEGGAASLHANNTLSALTRLRSLISRNPFAPREIEPVIGEAVNVIVQISKTTEGRRIKEIREIQGYENGEYISQLIAA
IncP_trbC		pMCR_1511_00061	TrbC		ATGAAAACAGGTCTTTCCCACTTCAACCTCAGCAAACACGCCTTTATTGCATTTTTGGGCGCGATGCTGTTTTTCATGGCAGCTGAACCTGCTCTGGCGTCAAACACATCTGGCGGTGGCCTGCCGTTCGATGACTGGATGACCAACATCCGTACTTCTGTTACAGGACCATTTGCATATACCGCTTCCATTATCGGCCTGGTCGGTGCAGGCGCGATGTTGATCTTCGGCGGTGATATGAACGGGTTCCTTCGTACCCTGATTTTCATCGTTCTTGTTCTTAGCTTCCTGGTTGCGGCTCAAAACACGTTGTCTGCAATCACCGGGCAGGGTGCAGAACTGGCAGCAATGCTGACCAGCTCTAAAACAGGGGGAGTGGCATAA	APB02235.1	MKTGLSHFNLSKHAFIAFLGAMLFFMAAEPALASNTSGGGLPFDDWMTNIRTSVTGPFAYTASIIGLVGAGAMLIFGGDMNGFLRTLIFIVLVLSFLVAAQNTLSAITGQGAELAAMLTSSKTGGVA
IncP_trbD		pMCR_1511_00062	TrbD		ATGGCATTACGCACGATCCCCATTCGTAGGGCGGCTTCAAGAACGAACCTCTTCATGGGCGGGGACCGTGAATTGGTTATGTTTTCAATCCTGCTGGCAGCGGTCCTTATCTTTACATCACAAGACTGGATCGCTGCCGGTGTAGGCATCGTGATTTGGGCGGGAGCACTTTTCCTGTTAAGGAAAATGGCTAAATCAGATCCGATGTTACGCCAAGTTTATTTGCGTAGCCTCAAATACAGCCAGCCGTATTATGCGCCCCGCGCTACGCCGTTCCGCAAAAATACAGGAACCCAAGGCAAACGTTATGAAAGGGTGAAAAAATGA	APB02236.1	MALRTIPIRRAASRTNLFMGGDRELVMFSILLAAVLIFTSQDWIAAGVGIVIWAGALFLLRKMAKSDPMLRQVYLRSLKYSQPYYAPRATPFRKNTGTQGKRYERVKK
IncP_trbE		pMCR_1511_00063	conjugal transfer protein TrbE		ATGAATACCGCAATTCCTGTCTTAGTTGCGCTGATAGGGCTGATCTTGCTTGGCATGATGCTGGCTTACTATCAGCGTATGGTGAAGGAATATCACCTTAAAAAACATCGCTCGAAGGATGAAGCCTTAGCCGACATGCTGAATTACGCCGCTGTTGTTGATGATGGCGTGATTGTATGTAAGAACGGTTCTTTTATGGCGTCATTCTTTTTTAAAGGTGCAGACAACGCGAGCGCGACCGACCAGGAAAGAGAGCTTGTCTCATTTCGCATTAATAAAGCGATTGGCAGACTCGGCAACGGCTGGATGATGCACGTTGATGCAATGCGTACCCCGGCTCCGTCATACAGTGACCGAAACGCTTCACACTTTCCTGATCGTGTTTCCGCTGCCGTGGAT…	APB02237.1	MNTAIPVLVALIGLILLGMMLAYYQRMVKEYHLKKHRSKDEALADMLNYAAVVDDGVIVCKNGSFMASFFFKGADNASATDQERELVSFRINKAIGRLGNGWMMHVDAMRTPAPSYSDRNASHFPDRVSAAVDEERRRLFEKLGQLYEGCFIVTFTWFPPALAESKFTELMFDDDREASTDKDATLNLIEKFKHEISIIQANLSQAVSIERLNGVKVELEDGSVATMDQQLEYLQYCITGLQHPIRLPNNPIYLDSLIGGQEFIPGITPRIGKNFIQVVAIEGYPSESYPGILTKLAEQPCEYRWSTRFIFLDSHEAISKLTAFRRKWKQKVRGFMSQLFNTNNGYVDEDALSMVNDASSAIAETNSGLVSQGYITSVIILMNEDRQKVEDAAEFMRKA…
IncP_trbF		pMCR_1511_00064	TrbF		ATGAAACTTTTTAACGGTAAAAAAACCCCTCAGCCTGATAGCCCTAATCCGTATCTCAATGCACGTCGTTCATGGAATATCCACATGGGCCATGTGCAGCAGTTCGGGGCGCTGGGTATTTTCATTGGTGTAGCGGGTCTGCTTATCGGTCTGGCCGCTGTGGGGGGAATTACTTACATCGGGAGCCAGTCGAAAATTGTCCCGATGGTTTATGAACAGGACAAGGCAGGTAACTACGTCAGCCTGACACGGGCAGACCGTTTGCCGCCAGCGAAGATCGACGACTACCGCACCGCTGTATGGAACTTTATCGATCACATCAGAACGGTTACGCCAGATGGTGAACTACAGCGTAAGTCCGTATTGCGCACCTACGCGTTTTTGTTCCCGGATGATCCC…	APB02238.1	MKLFNGKKTPQPDSPNPYLNARRSWNIHMGHVQQFGALGIFIGVAGLLIGLAAVGGITYIGSQSKIVPMVYEQDKAGNYVSLTRADRLPPAKIDDYRTAVWNFIDHIRTVTPDGELQRKSVLRTYAFLFPDDPATTKANEYLNGSKERNPFTRAKTEMVSSELISVLQQTPDTWQVDWIETTRNRDGTLKNPPVRMRALVNVYQNTNLNAKINENNDVMNPHRIFIKDFNWSKQL
IncP_trbG		pMCR_1511_00065	TrbG		ATGAAAAAGTCAATTATCTCAGCGTTAATTTTGAGCTTACCGCTTCTGGCTAATGCGGCTCCCGGTAGTGATCCGCTGGCCGACCAATATTTCTCTAACAATGAGCCATCGCTCACACCACAGGAGCGAGCAGCCATTGGAATAGGTCAGAAATGGCAGACCGGTGCTGGCAGCGTAACCAGTAAGCCATTTGCAGGGCCAGACGGTGCAATCAGTTACGTGTATACAACGGGCCAGACGCAGATTGTCTGTGCCGTACTGCAGCTGTGCGATGTCGCTTTGCAGCCAGGAGAGAACGTCAACAATATTGACGTTGGTGATCCACGCGTAACGGTATCTCCTTCAATCACTGGTTCTGGTGCAGCGCAGCAGCTGCATCTGATCATCAAGCCTCTGGAT…	APB02239.1	MKKSIISALILSLPLLANAAPGSDPLADQYFSNNEPSLTPQERAAIGIGQKWQTGAGSVTSKPFAGPDGAISYVYTTGQTQIVCAVLQLCDVALQPGENVNNIDVGDPRVTVSPSITGSGAAQQLHLIIKPLDVGLDTSLVVTTDRRTYRMRVKTSRTKFMPYVSFTYPEDAQAKWDAIRTREAKQLRDNTIPQTGEYLGNLDFNYKISGSAGWKPVRVYNDGVKTIIQFPKTISSGETPILLVVRKEGGLFSKDETQQVNLRTQGDRTIVDGLFDKAYLVIGVGSSQEKVTITRG
IncP_trbH		pMCR_1511_00066	TrbH		ATGAAAGCAGCAATGAAATTAACCTCTGCTATGGTGCTGGCCGCAAGCCTGTTAATGACTGGCTGTGTCTCTTCCGGTTATGGCAACTATTCGAATGCCAATATGTTCGCCTCTACGAGCATGGCAGATAACACCGTTGCGCATCTGGCAGCGCTGTATCCTCCGGGACGTACTACGTTCACGATGAAACAACCTGCCAAAGATCAGTTCGGTTCGGCACTTGTTCAACGTCTTCGGTCGCGGGGTTATGCCGTTATTGAGTTCACGAAAGACGGTAAGCCTCAGAGCGCCCTGGCAAATTCAGGGACCACTCTTGGTTATGTCGTGAACACCGTCGCGCCTAACCTGTACCAGGTCACAACGTATGTTGGTGGCGTCACGTTAAGCCGTGGTTTCGCT…	APB02240.1	MKAAMKLTSAMVLAASLLMTGCVSSGYGNYSNANMFASTSMADNTVAHLAALYPPGRTTFTMKQPAKDQFGSALVQRLRSRGYAVIEFTKDGKPQSALANSGTTLGYVVNTVAPNLYQVTTYVGGVTLSRGFALATDGKAYPAGPWTREE
IncP_trbI		pMCR_1511_00067	conjugal transfer protein TrbI		ATGGCTGACCAAGATAAAATGTCCCCCGACGCTTCTCCGGGCGTTGCTAACAAAACCGATGTACGCCGCGTTAACAAAAGACCTATGTACATTGCTATAGGCTGTGTGGCTGCATTCTGCCTTGTCGTTGCATACGTCGCGAATAAACGTGCCAACCAGGGCGCGTCTGATACGGCAGAAACGACTGTTCAACGCGGCAGCAGCCGCGATACCTCAGCAATGGCAATGGATGTTATGGGAGGTGGTAGTTCCGGGCTTATTGAAGCACCGGCAACACCGCCAGAGATTCCGAAACAGGATGATAAAACCAAACCGAGCACAGATTATACAGCGGTTCCCGTTGCACCGGTGGCTGATCCAGATCAGCCGCCCGTACCGCAACGGTCGGAATCACCACGG…	APB02241.1	MADQDKMSPDASPGVANKTDVRRVNKRPMYIAIGCVAAFCLVVAYVANKRANQGASDTAETTVQRGSSRDTSAMAMDVMGGGSSGLIEAPATPPEIPKQDDKTKPSTDYTAVPVAPVADPDQPPVPQRSESPRQNDPEADQIRRNKMRDFVEAVKAKTEVSLPNQLGRSTTAGNTPQTRDEMLQEIANVRRQMEQNNAGDATASYDAQVQRIRASMNGGADSGSDTGMQLASVGGTSVSRNDINQFGKKGQGDRWLLDEKVSAPHSQYELRAGWVIPGVMISGINSDLPGQIVGQVAQDVYDSATGKYLLIPHGTRVIGTYSSDVAYGQERVMIAWQRLVFPDGKALDLGSMPGADMAGYSGFRDQVNNHYFRIFGNALLLSGITATIAYSQDRDQNNN…
IncP_trbJ		pMCR_1511_00068	TrbJ		ATGAGTACACGTTTCGTTTTAGCCGCTAAAAAAGCGTTACTGGCTTCCTTCGTGGCGTCAATCATGGCATTACCGGCGCAAGCCGGTATCCCTGTCATCGATGGTACTAATGTGGTGCAAACCACGATCAGCGCAGTCAATAACGTTCAGGCTGTGGCAAAACAGATCCAGCAGTACCAGACGCAGCTGCAGCAGTATGAAAATATGCTCAAAAATACAGTCGCACCTGCGGCCTATATCTGGGATCAGGCCAATTCAACCATCAACAAATTGTTGCAGGCGCAGGACACTCTTAATTACTACAAAAATCAGGCAGGGAGTCTTGATTCATATCTGAAACGCTATCAGGACGTGAATTACTACCGCTCATCACCGTGCTTTAACAGTAATGTTGAATGT…	APB02242.1	MSTRFVLAAKKALLASFVASIMALPAQAGIPVIDGTNVVQTTISAVNNVQAVAKQIQQYQTQLQQYENMLKNTVAPAAYIWDQANSTINKLLQAQDTLNYYKNQAGSLDSYLKRYQDVNYYRSSPCFNSNVECTADEISALRKAEQNSSEARKKANDAVFKALDEQQETLQSDADNLADLQTQATGAQGQMEAIQAANQLASAQTNQLLQIRSLLVAQQNAAATLAQAQADKEAQQAAASETFRAGTYTKSPAQSW
IncP_trbK		cleavage point for export signal sequence between amino acids 21..22	TrbK		ATGAAAGCAATCAAGGCTCTGTCCTTGGCCTCGGCCGCCCTCGTGGCGGCCTTGGTCGCCGGCTGCGACAACAAGCCGGCCACGGCCCCCATGCCGGAAGTGAACGACGAGAGCTGCAAGCCCGAGAACATCGCCAAGATCGAGGACAAGGGCGTCCAGCAGGCTTTTTCGTCGCTGTGCTTGCGTCGTGGTGGGGATTTCAAGCCCAGCCCGAAACGCGAATGGTGA	AAC64452.1	MKAIKALSLASAALVAALVAGCDNKPATAPMPEVNDESCKPENIAKIEDKGVQQAFSSLCLRRGGDFKPSPKREW
IncP_trbL		pMCR_1511_00069	TrbL		ATGAAATTCAGGCATCTAATTTATCCTTGCTTATCTGTGTTGCTGATATTAATCAGCACACAGGCACAGGCTGCACCATTAGATAGTGCTGGGTTGCTTGATGATATCCTTAACCGCTTTGCAAATGTTGCCAGCACTTGGGCTGGCACCATACAAAATTACGCGACCTGGATATTTTGGTCATTAGCGGTAATTTCGATGGTATGGACATTCGCAATGATGGCAATGCAGGGCGAAGGATTATCGGCTGCTCTTGCAGAAGTAGTTCGTTTTTTTGCTGTGTTAGGTTTTTTCTTCTATCTGCTAAAAAACGGCCCGGCAATATCGGTTGATATTCAGGATTCATTACGACAACTCGCGGCTAATGCTTCTGGTTTATCAAAATCATTCTCGCCTTCG…	APB02243.1	MKFRHLIYPCLSVLLILISTQAQAAPLDSAGLLDDILNRFANVASTWAGTIQNYATWIFWSLAVISMVWTFAMMAMQGEGLSAALAEVVRFFAVLGFFFYLLKNGPAISVDIQDSLRQLAANASGLSKSFSPSGIVDIGFDIVSRVVDQSSIWSPADSTVGLILAGVILCVLALVGVNMLLLLITGWILSYGGIFLLGFGGARWTSDIAITFFKTVLGIALQLFTMVLIVGIGKSFIDQYYQAMGADAVQMKSMFVMLVASIVLLVLVNKVPPMVGSIVGGASMQGIGGFGAGAIIGAAAAAGAAIATAGAAAAAGAANAAGGASALKAAFESAQAAMAEESGSGGKSGSGSGGGFGGGEDTGSVDTSGGQPSGGSGGSSAWSSSGSASGGSQGFASSF…
IncP_trbM		pMCR_1511_00070	TrbM		ATGAAAGCAATACTTTCCGTTCTGGTTCTAGCTGCAAGTTCTGTTGCTATGACAGCCCCGGCTAAAGCCGCAGATCCATGCGAACAGGTCTTATGCCTGTATGGTGTGATGACAACCGGAAATGTCGCAAGCGGGTGTTCAGGGCCGGTTGGTGACTATTTCAATATCATCGAGAAAAAACACGGTTCTTTCCTGCCGGATCATACTTCGCGCAAGCGTAAAAAACAGCTGGATAAGTGCTCATCCGCTGGAAGTGATGTGGTTGAAAAAATTAATAACAAGTTTGGCCGTCTTCGCGGGCTGTGA	APB02244.1	MKAILSVLVLAASSVAMTAPAKAADPCEQVLCLYGVMTTGNVASGCSGPVGDYFNIIEKKHGSFLPDHTSRKRKKQLDKCSSAGSDVVEKINNKFGRLRGL
IncP_trbN		pMCR_1511_00071	TrbN		ATGCCGTATTTAGATATGCCACCGGCTCAGGTTGAACGTGTAGTTTGCTCAATTACTGCAGCGATAAAATATCAGGTTCCGGCTAACATTATGTTAGCCGTAGCTGAAAAAGAGGGTGGTAGTACCGGACTTGAGAATAAAAATCGCAACTCAAATGGCACATATGATGTGGGCCGTATGCAGTTCAATACGATTTATTTAAAAGATCTGGAAAAATACGGCATTACAGCAGAGGACGTAGCACAGCCTGGCTGTTATTCATATGATTTGGCTGCGTGGCGTATACGCGGCCATATCAAAAATGATAAAGGCGACATCTGGACAAAAGCTGCAAATTATCATTCAAAAACGCCTCAATTTAACGAGGTCTATCGTGCTGACCTGATAAGAAAAGCAGCT…	APB02245.1	MPYLDMPPAQVERVVCSITAAIKYQVPANIMLAVAEKEGGSTGLENKNRNSNGTYDVGRMQFNTIYLKDLEKYGITAEDVAQPGCYSYDLAAWRIRGHIKNDKGDIWTKAANYHSKTPQFNEVYRADLIRKAAKWQTWIEARFNTFDATKPAGTTPQPQLAAAGVTPEERAGKSIAQVTDLAQSDTHATEPPKNDGTAATPSTPDQLIGFAASVKQIPVKSVAKADYQQPAQQLPGRYNKAAADALAAVYGNIKLR
IncW_trwA		relaxosome accessory protein	TrwA		ATGGCATTAGGCGACCCCATCCAAGTACGGCTCAGCCCCGAAAAGCAGGCGCTTTTAGAGGACGAAGCCGCCCGGAAGGGCAAGCGGCTCGCTACGTACTTGCGGGAGCTACTAGAGGGCGAGAACGACTTGCAGGGCGAGCTGGCCGCTATCCGGCGAGAGGTAGCGAGCCTGCATCACATGATCGAAGACCTGGCCGACGCTGGCCCGCGTGGACAGGCCGAGCCGGGGACGAACCCGGTGCAGATCGAGACGCTTTTGCTGTTGCGGGCCATCGCGGGGCCGGAGCGTATGAAGCCCGTGAAGGGCGAAATGAAGCGCCTCGGCATTGACGTTTGGACACCGGAGGGGAAGGAGGATTGA	ABS71076.1	MALGDPIQVRLSPEKQALLEDEAARKGKRLATYLRELLEGENDLQGELAAIRREVASLHHMIEDLADAGPRGQAEPGTNPVQIETLLLLRAIAGPERMKPVKGEMKRLGIDVWTPEGKED
IncW_trwB		coupling protein	TrwB		ATGCATCCAGACGATCAAAGAAAGGTCAGCGCCGGAATCATTATTGTCCTGCCGTTTATCTTTTGGATTACCGCCGTTCAGAAAACGGAGGTACTTGGTTCACCGAAACTATTGGCGCTTTGGGAGCTAATGAAGCTCACCCCACAGAAGCCAATTCTATTGCTTTCGGCGCTTGGCGGATTGGCGGTTGGAGTGCTGTTTGTCTGGCTATTGAATAGCGTCGGACAAGGCGAATTTGGCGGCGCTCCATTCAAGCGATTTTTACGCGGAACTCGCATCGTCAGCGGCGGAAAACTCAAGCGCATGACGCGAGAAAAGGCCAAGCAAGTTACCGTTGCTGGCGTACCAATGCCGCGTGACGCAGAGCCGCGCCATTTGCTGGTAAATGGTGCCACTGGT…	ABS71077.1	MHPDDQRKVSAGIIIVLPFIFWITAVQKTEVLGSPKLLALWELMKLTPQKPILLLSALGGLAVGVLFVWLLNSVGQGEFGGAPFKRFLRGTRIVSGGKLKRMTREKAKQVTVAGVPMPRDAEPRHLLVNGATGTGKSVLLRELAYTGLLRGDRMVIVDPNGDMLSKFGRDKDVILNPYDKRTKGWSFFNEIRNDYDWQRYALSVVPRGKTDEAEEWASYGRLLLRETAKKLALIGTPSMRELFHWTTIATFDDLRAFLEGTLAESLFAGSNEASKALTSARFVLSDKLPEHVTMPDGDFSIRSWLENPDGGNLFITWREDMGPALRPLISAWVDVVCTSILSLPEEPNRRLWLFIDELASLEKLASLADALTKGRKAGLRVVAGLQSTSQLDDVYGVKE…
IncW_trwC		conjugative relaxase	TrwC		ATGCTCAGTCACATGGTATTGACCCGACAGGACATAGGGCGGGCTGCAAGCTACTACGAGGACGGCGCGGACGATTACTATGCCAAGGATGGCGATGCATCAGAATGGCAGGGGAAGGGTGCGGAAGAACTCGGCTTGAGTGGGGAAGTGGACAGCAAACGGTTCCGCGAGCTGCTGGCCGGGAATATCGGCGAGGGCCACCGCATCATGCGCTCGGCTACTCGACAGGACAGCAAAGAGCGCATCGGCCTTGACCTCACATTCAGCGCGCCCAAGAGCGTATCGCTTCAAGCCCTTGTTGCGGGCGATGCTGAAATCATCAAAGCGCACGACCGCGCAGTTGCTCGCACCTTGGAGCAGGCCGAAGCCCGCGCACAGGCCCGCCAAAAGATACAAGGT…	ABS71078.1	MLSHMVLTRQDIGRAASYYEDGADDYYAKDGDASEWQGKGAEELGLSGEVDSKRFRELLAGNIGEGHRIMRSATRQDSKERIGLDLTFSAPKSVSLQALVAGDAEIIKAHDRAVARTLEQAEARAQARQKIQGKTRIETTGNLVIGKFRHETSRERDPQLHTHAVILNMTKRSDGQWRALKNDEIVKATRYLGAVYNAELAHELQKLGYQLRYGKDGNFDLAHIDRQQIEGFSKRTEQIAEWYAARGLDPNSVSLEQKQAAKVLSRAKKTSVDREALRAEWQATAKELGIDFSRREWSGREKGGSEKQAHSFMPSDEAAKRAVRYAINHLTERQSVMDERELVDTAMKHAVRAARLEDIQKELLRQTETGYLIREAPRYRPGGQTGPTDEPGKTRAEWV…
IncW_trwD			TrwdD protein	GOA:O50338	ATGTCTACAGTCTCGAAAGCATCCCCACTAAGTAGCGGGAACCGCGTCGGGAAAGATCAGGCCGTGGCGCAACTCCTGCGCCCGCTTGATCGGTTTCTCGATGCGCCGGAGGTTACGGAACTGTCCATTTGCCGCCCTGGAGAGGTTTGGACAAAAACCTTTGAAGGCTGGCAGGTGCATGAGGTGCCGGAGCTTACCGAACCCTTCTTGCAGGCGCTTATCACGGCCATCATCGTTTATAACGGGGTGGCTCCAAAAAGCGTCAACTATGTTGTACTTCCCGGCGGGCAGCGTGGAACGATCGCGCAAGCGCCCGCCGTGATTGACGGCACGCTGTCTTTCCTCATCCGCAAACACTCCCTTGTCGTCAAGACACTGGAAGAACTCGATGCGGAAGGC…	CAA57032.1	MSTVSKASPLSSGNRVGKDQAVAQLLRPLDRFLDAPEVTELSICRPGEVWTKTFEGWQVHEVPELTEPFLQALITAIIVYNGVAPKSVNYVVLPGGQRGTIAQAPAVIDGTLSFLIRKHSLVVKTLEELDAEGAFDTFTDVSFNKPSAEEANHYLTVQDFTRLEPFEVELLKLKRDGTIREFLEKCVLYKRNIIIAGKTGSGKTTFARSLIEKVPPEERIITIEDVHELFLPNHPNRVHMLYGYGAGRVSADECLAACMRQSPDRIFLAELRGNEAWEYLNSLNTGHPGSITTTHANNALQTFERCATLIKKSDVGRQLEMEMIKLVLYTTIDVVLFFKDRKLVEVFYDPIFSKSKMA
IncW_trwE			TrwE protein	InterPro:IPR005498	ATGTTCGGTCGCAAGAAAGGAGACGTAATCGACGCGGGCGCGGAACTGGAACGCGCCGAGCAGGAACGTATCGAGGGCGAATATGGCGCTTCCGAGCTGGCTTCGGAACGTCGCCCGCATACTCCCGGTGCTCGCACGCTGCTTATGGTGCTGCTGTGCGTGATTGCCGTGGTGCTGGTGACGCTCTCATACAAGGCGTACAAAGTGCGCGGGGTTGTCGAGGATGACGACGCGCAGCCGCAACAGGTCGTGCGCCAAGTCATTCCGGGTTATACGCCGCGTCCAATCCGACCCGAGCCGGAAAACGTACCTGAACCGCCGCAACCGACTACATCGGTTCCAGCGATTCAGCCCGCGCCGGTAACGCAGCCAGTGCGCCCGCAACCGACCGGCCCGCGT…	CAA57031.1	MFGRKKGDVIDAGAELERAEQERIEGEYGASELASERRPHTPGARTLLMVLLCVIAVVLVTLSYKAYKVRGVVEDDDAQPQQVVRQVIPGYTPRPIRPEPENVPEPPQPTTSVPAIQPAPVTQPVRPQPTGPREKTPYELARERMLRSGLTAGSGGGEDLPRPQGGDVPAGGLMGGGGGGGELAEKLQPMRLSGSSAGRLGNRDMLITQGTQLDCVLETRLVTTQPGMTTCHLTRDVYSTSGRVVLLDRGSKVVGFYQGGLRQGQARIFVQWSRIETPSGVVINLDSPGTGPLGEAGLGGWIDRHFWERFGGAIMISLIGDLGDWASRQGSRQGNNSIQFSNTANGVESAAAEALRNSINIPPTLYKNQGERVNILVARDLDFSDVYSLESIPTK
IncW_trwF			TrwF protein	InterPro:IPR010258	ATGAAGAAACTAGCTATCGTTGCATTGCTGGCCTCGCTTCATGCGGTGCCCGCTTTGGCCCTCGATGTGCCGTCCAGCTCGCGTTACGACCATCGGATTCGATACGTGACGTACAACCCGGCTGATGTGGTGCAGGTCGATACCGTTCTTGGTGTCGCAACACACATCATGCTTGAGGAAGGTGAGCAATATCTGACGCATGCCTTTGGGATTCCGAAGCCTATGCCTTTGCCCGGAAGGGCGGGCATATTTTTATCAAGCCGCACGGCCGAGCTAGCCAATACCAACCTCATCGTCGTGACTGACCGACGCAGCTACAAATTCCGTTTGCAAATGCGGAATGACCGCAATGGGGCCATGTATGAGCTGGCTTTCCGTTATCCCGATACGCAGGCCCGG…	CAA57030.1	MKKLAIVALLASLHAVPALALDVPSSSRYDHRIRYVTYNPADVVQVDTVLGVATHIMLEEGEQYLTHAFGIPKPMPLPGRAGIFLSSRTAELANTNLIVVTDRRSYKFRLQMRNDRNGAMYELAFRYPDTQARQTREANARAAVEAAFEQRVGAYYNLKYMMSGDKDIAPVNAWDDGRFTYFKFSANADLPSIYFVDAEGNESLVPRTTVGSSNNIIAVHKVNPKWMIRLGNRALAIFNEAYDPNGVPNDTGTASPAVRRVNKGGN
IncW_trwG			TrwG protein	GOA:O50335	ATGAGCAAGAAGCAACCAAAACCGGTCAAGGCAGAACAGCTCAAAAGCTACTATGAGGAAAGCCGTGGCTTGGAACGGGATTTGATTGGCGAGTTCGTCAAATCGCGCAAGACCGCTTGGCGGGTGGCAACGGCGAGCGGCCTTTTCGGCCTGCTTGGCATGGTGTGTGGAATTGTCGGGTTCTCCCAACCGGCTCCCGCGCCCTTGGTGCTTCGGGTGGATAACGCCACGGGTGCCGTCGATGTGGTGACGACGCTGCGCGAGCATGAGTCCAGCTATGGCGAAGTGGTCGATACGTACTGGCTCAATCAGTACGTGCTCAATCGCGAAGCCTACGACTACAACACAATCCAAATGAACTATGACACGACGGCGCTATTGAGCGCCCCGGCGGTTCAG…	CAA57029.1	MSKKQPKPVKAEQLKSYYEESRGLERDLIGEFVKSRKTAWRVATASGLFGLLGMVCGIVGFSQPAPAPLVLRVDNATGAVDVVTTLREHESSYGEVVDTYWLNQYVLNREAYDYNTIQMNYDTTALLSAPAVQQDYYKLFDGSNARDRVLGNKARITVRVRSIQPNGRGQATVRFTTQQHNSNGTVERPQHQIATIGYTYIGAPMRSSDRLLNPLGFQVTSYRADPEILNN
IncW_trwH			TrwH protein	UniProtKB/TrEMBL:O50334	GTGAAAACCATCATTTTTGCAATTTTGATGACGGGGCTATTGTCGGCGTGTGCATCGGCTCCCAAGCCGAAGCAGCCGAGTGATTTCAACCGGGAGCCGGTCAACAAGACGGTGCCCGTGGAAATTCAGCGAGGGGCACTATGA	CAA57028.1	MKTIIFAILMTGLLSACASAPKPKQPSDFNREPVNKTVPVEIQRGAL
IncW_trwI			TrwI protein	GOA:O50333	GTGGCCTTCGAGCTGTTCACACCGCTTTTCAACAAGATTGACCAGACAACGGCAACGTATGTCACGGACATTTCCTCGCGGGCAATCGCTGCTATCACGCCGGTTGTTTCGGTGGGTTTGACCCTTGGCTTCATTACCTATGGCTGGCTCATTATTCGGGGCGCGGTGGAAATGCCGGTGGCGGAATTTCTCAACCGCTGCCTACGAATAGGCATCATCGTGTCAATTGCCCTGGCCGGTGGTTTGTATCAAGGCGAAATCGCTAATGCCATTACCACGGTGCCGGATGAGCTGGCTTCGGCCCTGCTCGGAAATCCGACAGAAGGGGCGTCGGCGGCCGCGTTGGTTGACCAGTCGGCGCAACAAGGGTTTGACCGGGCAAGCGAGGCGTTTGAGGAA…	CAA57027.1	MAFELFTPLFNKIDQTTATYVTDISSRAIAAITPVVSVGLTLGFITYGWLIIRGAVEMPVAEFLNRCLRIGIIVSIALAGGLYQGEIANAITTVPDELASALLGNPTEGASAAALVDQSAQQGFDRASEAFEEAGFFSSDGLLYGLFGIIIPAGYGPAGAIGGAFLLLAKIALALLAGLGPLFILALIWQPTHRFFDQWAQQVLNYGLLIVLFAAVFGLLMQIFGSYMADLRFDGAQNVAYAIGGSVILSIVSIVLLMQLPSIASGLAGGIGLGYMWELRSMRSGAGAAMRGGRAMARGARAAPGAARGAAVGAANMAKTVATGGAGVARAAAGYFRGRKAG
IncW_trwJ			TrwJ protein	InterPro:IPR012991	ATGAAGAAGCTGGTTATGACGGCGGCGGTGGCCGCCATTCTTGGGGCGGCAAGCCCTGTAATGGCCCAGGGTATTCCTGTTTTCGACGGCACGCGGGCACTAGATTTTGTCCAACAGTTTGCCCGCATGAAAGAACAGCTCGACACGGCCAAAGATCAGCTCGCCGAAGCGCAGCGCATGTATGAGGCCGTCACGGGTGGCCGTGGTCTTGGGGATTTGATGCGCAATGCGCAACTCCGCGAATATCTGCCGGATGATTTGCGCACTGTCTATGACTCGGCCAATGGTGGCGGGTATTCGGGCATTTCTGGCTCGATCAATGACATTCTGCGGGATGAGCGCCTTAACGGCTCCGTGGCCGATATGCGCCGCTCTATCGAGGAACGTAGCCGCACGGCG…	CAA57025.1	MKKLVMTAAVAAILGAASPVMAQGIPVFDGTRALDFVQQFARMKEQLDTAKDQLAEAQRMYEAVTGGRGLGDLMRNAQLREYLPDDLRTVYDSANGGGYSGISGSINDILRDERLNGSVADMRRSIEERSRTARTTDKAVGCGPTKGHSNASRRLKDEISRTQDQKAIEELQARIAGEQAAIQNETTKLQMIAQLRQAEQALISEQRRERNMPILSSGNQGMPTIQ
IncW_trwK			TrwK protein	GOA:O50330	ATGGGGGCAATTGAATCCCGCAAGCTCCTGGCTTCGGAGACGCCGGTAGGCCAGTTCATTCCATACTCGCACCACGTTACTGACACGATCATTTCCACGAAAAACGCGGAATACCTGTCGGTTTGGAAGATTGACGGCCGTTCCCATCAAAGCGCCTCGGAGGCTGATGTTTTCCAGTGGATTCGGGAGCTGAACAATACACTGCGCGGTATTTCCTCGGCGAACCTGTCGCTATGGACGCACATCGTGCGCCGCCGCGTCTATGAGTACCCCGATGCCGAGTTTGACAACGTGTTTTGCCGTCAACTCGATGAGAAATACCGGGAGAGCTTCACCGGCTATAACCTGATGGTGAATGACCTCTATCTGACGGTTGTTTACCGGCCTGTGTCCGACAAG…	CAA57024.2	MGAIESRKLLASETPVGQFIPYSHHVTDTIISTKNAEYLSVWKIDGRSHQSASEADVFQWIRELNNTLRGISSANLSLWTHIVRRRVYEYPDAEFDNVFCRQLDEKYRESFTGYNLMVNDLYLTVVYRPVSDKVLSFFAKRERETPDQKKHRQESCIKALEDINRTLGQSFKRYGAELLSVYEKGGHAFSAPLEFLARLVNGEHIPMPICRDRFSDYMAVNRPMFSKWGEVGELRSLTGLRRFGMLEIREYDDATEPGQLNVLLESDYEFVLTHSFSVLSRPAAKEYLQRHQKNLIDARDVATDQIEEIDEALNQLISGHFVMGEHHCTLTVYGETVQQVRDNLAHASAAMLDVAVLPKPVDLALEAGYWAQLPANWQWRPRPAPITSLNFLSFSPFHN…
IncW_trwL			TrwL protein	InterPro:IPR007039	ATGGCAACTTCAATCTTGACGAGGAAAACAAACATGAAGAACCTGAACTACCTCCGGGCGAAAGCTAACGGAAAGCTGGCCGCGATTTTTGGAGCAATAGCGGCCATGCTCACCGCTCAACCGGCGGCGGCTCAAGGATTGGAAAAGGCGAGGAGCGTCCTCGAAACATTGCAGCAGGAACTTACGACGATTGTGCCCATTGCGGCCGCTGTCATCCTGCTCTGCCTCGGCATCGCATACGCGGGCCGATTCATCGAAAAGGATACGTTTGTGCGGTGGTCTATCGGCGTCATCATTGCCGGTTCCGCCGTCCAGATTACGGCCATGCTGTTTACCTAA	CAA57021.2	MATSILTRKTNMKNLNYLRAKANGKLAAIFGAIAAMLTAQPAAAQGLEKARSVLETLQQELTTIVPIAAAVILLCLGIAYAGRFIEKDTFVRWSIGVIIAGSAVQITAMLFT
IncW_trwM			TrwM protein	InterPro:IPR007792	ATGAAGCCGCCACAGCAGCAGCACGAAGCGTTCCCCCTGTTCAAGGGGGCAACGCGACTTCCAACGATTTTGGGCGAGCCGATGATTCCGCTAATGGCAATGGTCATGGGCGTGGCCGTCATAGCGTTGACGGTCAGCATCTGGTGGTGGGCGCTTGTGCCGCCGCTGTGGTTCATCATGGCCCAAATCACGAAGAACGACGACAAGGCGTTCCGTATCTGGTGGTTGTGGATTGATACCAAGTTCCGCAACCGCAACAAGGGCTTTTGGGGCGCATCGTCGTATAGCCCCGCTAACTACCGAAAAAGGAGATAG	CAA57023.1	MKPPQQQHEAFPLFKGATRLPTILGEPMIPLMAMVMGVAVIALTVSIWWWALVPPLWFIMAQITKNDDKAFRIWWLWIDTKFRNRNKGFWGASSYSPANYRKRR
IncW_trwN			TrwN protein	InterPro:IPR008258	ATGGCACTGGCAGAGTTCGCGGTGATCGCTGCCATGTGCGCGCCCGCTATCCATCCGACAACGCTTTCGGCGGTTGTGACGCAAGAATCTCGGGGCAATATCTACGCCATCGGGATTAACGGCGATCACAAATTGCCGCGTCAGCCGCAAACGCTTGAAGAAGCCATTGCGACCGCCGAACAGCTCCGCCGTGATGGGTACAACTTCGATGCGGGCCTCGGTCAGATCAACATCAAAAATCTGGAATGGCTCGGCATGTCTATCGCCGACCTGTTCGACCCGTGCAAGAACCTGAAAGGGGCGCAAACCGTATTGCTCGACTGCTACGAAAGGGCAGTGCCGCGATACGGCGACGGCCAGGGCGCATTGCAGGCGGCTTTGAGCTGCTACAACACGGGC…	CAD42326.1	MALAEFAVIAAMCAPAIHPTTLSAVVTQESRGNIYAIGINGDHKLPRQPQTLEEAIATAEQLRRDGYNFDAGLGQINIKNLEWLGMSIADLFDPCKNLKGAQTVLLDCYERAVPRYGDGQGALQAALSCYNTGNFQRGFSNGYVQKVASHVGVTVPALEPVSGGTQEPAKLQAVPKGAARLAPAQTKATGRACRCLLS

## Sheet: Table S2
Supplemental Table S2. Analyses of WGS data from S. enterica isolates sequenced in previous studies
Strain	Serotype	Predicted Replicon Types	IncAC_traA	IncAC_traB	IncAC_traC	IncAC_traD	IncAC_traE	IncAC_traF	IncAC_traG	IncAC_traH	IncAC_traI	IncAC_traJ	IncAC_traK	IncAC_traL	IncAC_traM	IncAC_traN	IncAC_traO	IncAC_traP	IncAC_traQ	IncAC_traR	IncAC_traS	IncAC_traT	IncAC_traU	IncAC_traV	IncAC_traW	IncAC_traY	IncAC_trhF	IncB/O/K_pilI	IncB/O/K_pilK	IncB/O/K_pilL	IncB/O/K_pilM	IncB/O/K_pilN	IncB/O/K_pilO	IncB/O/K_pilP	IncB/O/K_pilQ	IncB/O/K_pilR	IncB/O/K_pilS	IncB/O/K_pilT	IncB/O/K_pilU	IncB/O/K_pilV	IncB/O/K_traB	IncB/O/K_traC	IncB/O/K_traE	IncB/O/K_traF	IncB/O/K_traH	IncB/O/K_traI	IncB/O/K_traJ	IncB/O/K_traK	IncB/O/K_traL
67	Newport	A/C, I1	1	1	1	1	1	1	1	1	1	0	0	1	0	1	0	0	0	0	0	0	1	1	1	0	1	0	0	0	0	0	0	0	0	0	0	0	0	1	0	0	0	0	0	0	0	0	0
74	Newport	A/C, I1	1	1	1	1	1	1	1	1	1	0	0	1	0	1	0	0	0	0	0	0	1	1	1	0	1	0	0	0	0	0	0	0	0	0	0	0	0	1	0	0	0	0	0	0	0	0	0
76	Newport	A/C, I1	0	0	0	0	0	1	1	1	0	0	0	0	0	0	0	0	0	0	0	0	0	0	0	0	0	0	0	0	0	0	0	0	0	0	0	0	0	1	0	0	0	0	0	0	0	0	0
89	Newport	A/C, I1	1	1	1	1	1	1	1	1	1	0	0	1	0	1	0	0	0	0	0	0	1	1	1	0	1	0	0	0	0	0	0	0	0	0	0	0	0	1	0	0	0	0	0	0	0	0	0
93	Newport	A/C, I1	1	1	1	1	1	1	1	1	1	0	0	1	0	0	0	0	0	0	0	0	0	1	1	0	1	0	0	0	0	0	0	0	0	0	0	0	0	1	0	0	0	0	0	0	0	0	0
100	Newport	I1	0	0	0	0	0	0	0	0	0	0	0	0	0	0	0	0	0	0	0	0	0	0	0	0	0	0	0	0	0	0	0	0	0	0	0	0	0	1	0	0	0	0	0	0	0	0	0
111	Heidelberg	A/C, I1, HI2	1	1	1	1	1	1	1	1	1	0	0	1	0	1	0	0	0	0	0	0	1	1	1	0	1	0	0	0	0	0	0	0	0	0	0	0	0	1	0	0	0	0	0	0	0	0	0
114	Heidelberg	A/C, I1, HI2	1	1	1	1	1	1	1	1	1	0	0	1	0	1	0	0	0	0	0	0	1	1	1	0	1	0	0	0	0	0	0	0	0	0	0	0	0	1	0	0	0	0	0	0	0	0	0
115	Heidelberg	A/C, I1, HI2	1	1	1	1	1	1	1	1	1	0	0	1	0	1	0	0	0	0	0	0	1	1	1	0	1	0	0	0	0	0	0	0	0	0	0	0	0	1	0	0	0	0	0	0	0	0	0
116	Heidelberg	A/C, I1, HI2	1	1	1	1	1	1	1	1	1	0	0	1	0	1	0	0	0	0	0	0	1	1	1	0	1	0	0	0	0	0	0	0	0	0	0	0	0	1	0	0	0	0	0	0	0	0	0
121	Heidelberg	A/C, I1	0	0	1	1	1	0	1	0	1	0	0	1	0	0	0	0	0	0	0	0	0	0	0	0	1	0	0	0	0	0	0	0	0	0	0	0	0	1	0	0	0	0	0	0	0	0	0
142	Heidelberg	A/C, I1, HI2	1	1	1	1	1	1	1	1	1	0	0	1	0	1	0	0	0	0	0	0	1	1	1	0	1	0	0	0	0	0	0	0	0	0	0	0	0	1	0	0	0	0	0	0	0	0	0
143	Heidelberg	A/C, I1, HI2	1	1	1	1	1	1	1	1	1	0	0	1	0	1	0	0	0	0	0	0	1	1	1	0	1	0	0	0	0	0	0	0	0	0	0	0	0	1	0	0	0	0	0	0	0	0	0
146	Heidelberg	A/C, Col(BS512), I1, I2, HI2, X4	1	1	1	1	1	1	1	1	1	0	0	1	0	1	0	0	0	0	0	0	1	1	1	0	1	0	0	0	0	0	0	0	0	0	0	0	0	1	0	0	0	0	0	0	0	0	0
159	Heidelberg	I1, HI2	0	0	0	0	0	0	0	0	0	0	0	0	0	0	0	0	0	0	0	0	0	0	0	0	0	0	0	0	0	0	0	0	0	0	0	0	0	1	0	0	0	0	0	0	0	0	0
163	Typhimurium	A/C, FIA, FIB, FII(pCoo), X4, I1	1	1	1	1	1	1	1	1	1	0	1	1	1	0	0	1	1	1	0	1	0	1	0	0	0	0	0	0	0	0	0	0	0	0	0	0	0	1	0	0	0	0	0	0	0	0	0
368	Typhimurium	FIB, FII(S)	0	0	0	0	0	0	0	0	0	0	0	0	0	1	0	0	0	0	0	1	0	0	0	0	0	0	0	0	0	0	0	0	0	0	0	0	0	0	0	0	0	0	0	0	0	0	0
373	Typhimurium	FIB, FII(S)	0	0	0	0	0	0	0	0	0	0	0	0	0	0	0	0	0	0	0	1	0	0	0	0	0	0	0	0	0	0	0	0	0	0	0	0	0	0	0	0	0	0	0	0	0	0	0
374	Typhimurium	A/C, FIB, FII(S), I1	1	1	1	1	1	1	1	1	1	0	0	1	0	1	0	0	0	0	0	1	1	1	1	0	1	0	0	0	0	0	0	0	0	0	0	0	0	1	0	0	0	0	0	0	0	0	0
375	Typhimurium	A/C, ColpVC, FIB, FII(S), I1	1	1	1	1	1	1	1	1	1	0	0	1	0	1	0	0	0	0	0	1	1	1	1	0	1	0	0	0	0	0	0	0	0	0	0	0	0	0	0	0	0	0	0	0	0	0	0
376	Typhimurium	FIA, FIB, FII(pCoo)	0	1	0	0	0	0	0	0	0	0	1	0	1	0	0	1	1	1	0	1	0	1	0	0	0	0	0	0	0	0	0	0	0	0	0	0	0	0	0	0	0	0	0	0	0	0	0
389	Typhimurium	Col440II	0	0	0	0	0	0	0	0	0	0	0	0	0	0	0	0	0	0	0	0	0	0	0	0	0	0	0	0	0	0	0	0	0	0	0	0	0	0	0	0	0	0	0	0	0	0	0
391	Typhimurium	ColpVC, FIB, FIC(FII),HI1, HI2	0	0	0	0	0	0	0	0	0	1	1	0	1	0	0	1	1	1	1	1	0	0	0	1	0	0	0	0	0	0	0	0	0	0	0	0	0	1	0	0	1	1	0	0	0	0	0
393	Typhimurium	ColpVC, FIA, FIB, FIC(FII),I1	0	0	0	0	0	0	0	0	0	1	1	0	1	0	0	1	1	1	1	1	0	0	0	1	0	0	0	0	0	0	0	0	0	0	0	0	0	1	0	0	0	0	0	0	0	0	0
397	Typhimurium	ColpVC, FIB, I1, HI2	0	0	0	0	0	0	0	0	0	1	1	0	1	0	0	1	0	1	0	0	0	0	0	1	0	0	0	0	0	0	0	0	0	0	0	0	0	1	0	0	0	0	0	0	0	0	0
411	Typhimurium	ColpVC, FIB, FIC(FII),I1	0	0	0	0	0	0	0	0	0	1	1	0	1	0	0	1	1	1	1	1	0	0	0	1	0	0	0	0	0	0	0	0	0	0	0	0	0	1	0	0	0	0	0	0	0	0	0
417	Typhimurium	ColpVC, FIB, FIC(FII),I1	0	0	0	0	0	0	1	0	0	1	1	0	1	0	0	1	1	1	1	1	0	0	0	1	0	0	0	0	0	0	0	0	0	0	0	0	0	1	0	0	0	0	0	0	0	0	0
419	Typhimurium	ColpVC, FIA, FIB, FII(pRSB107)	0	0	0	0	0	0	0	0	0	0	0	0	0	0	0	0	0	0	0	0	0	0	0	0	0	0	0	0	0	0	0	0	0	0	0	0	0	0	0	0	0	0	0	0	0	0	0
420	Typhimurium	ColpVC, FIB, FIC(FII),I1	0	0	0	0	0	0	0	0	0	1	1	0	1	0	0	1	1	1	1	1	0	0	0	1	0	0	0	0	0	0	0	0	0	0	0	0	0	1	0	0	0	0	0	0	0	0	0
421	Typhimurium	ColpVC, FIB, FIC(FII),I1	0	0	0	0	0	0	0	0	0	1	1	0	1	0	0	1	1	1	1	1	0	0	0	1	0	0	0	0	0	0	0	0	0	0	0	0	0	1	0	0	0	0	0	0	0	0	0
423	Typhimurium	ColpVC, FIB, FIC(FII),I1	0	0	0	0	0	0	0	0	0	1	1	0	1	0	0	1	1	1	1	1	0	0	0	1	0	0	0	0	0	0	0	0	0	0	0	0	0	1	0	0	0	0	0	0	0	0	0
426	Typhimurium	ColpVC, FIB, FIC(FII),I1	0	0	0	0	0	0	0	0	0	1	1	0	1	0	0	1	1	1	1	1	0	0	0	1	0	0	0	0	0	0	0	0	0	0	0	0	0	1	0	0	0	0	0	0	0	0	0
427	Typhimurium	ColpVC, FIB, FIC(FII),I1	0	0	0	0	0	0	0	0	0	1	1	0	1	0	0	1	1	1	1	1	0	0	0	1	0	0	0	0	0	0	0	0	0	0	0	0	0	0	0	0	0	0	0	0	0	0	0
443	Typhimurium	FIB, A/C, FIA, FII(pCoo)	1	1	1	1	1	1	1	1	1	0	1	1	1	0	0	1	1	1	0	1	0	1	0	0	0	0	0	0	0	0	0	0	0	0	0	0	0	0	0	0	0	0	0	0	0	0	0
447	Typhimurium	A/C, ColpVC, FIA, FIB, FII(pCoo)	1	1	1	1	1	1	1	1	1	0	1	1	1	0	0	1	1	1	0	1	0	1	0	0	0	0	0	0	0	0	0	0	0	0	0	0	0	0	0	0	0	0	0	0	0	0	0
448	Typhimurium	FIB, FIC(FII), HI2, HI2A	0	0	0	0	0	0	0	0	0	1	1	0	1	0	0	0	0	0	1	1	0	0	0	1	0	0	0	0	0	0	0	0	0	0	0	0	0	0	0	0	0	0	0	0	0	0	0
449	Typhimurium	ColpVC, FIB, FII	0	0	0	0	0	0	0	0	0	1	1	0	1	0	0	1	1	1	1	1	0	0	0	1	0	0	0	0	0	0	0	0	0	0	0	0	0	0	0	0	0	0	0	0	0	0	0
452	Typhimurium	A/C, ColpVC, FIA, FIB, FII(pCoo)	1	1	1	1	1	1	1	1	1	0	1	1	1	0	0	1	1	1	0	1	0	1	0	0	0	0	0	0	0	0	0	0	0	0	0	0	0	0	0	0	0	0	0	0	0	0	0
455	Typhimurium	FIB, FII(S)	0	0	0	0	0	0	0	0	0	0	0	0	0	0	0	0	0	0	0	1	0	0	0	0	0	0	0	0	0	0	0	0	0	0	0	0	0	0	0	0	0	0	0	0	0	0	0
457	Typhimurium	A/C, FIB, FIA, FII(pCoo)	1	1	1	1	1	1	1	1	1	0	1	1	1	0	0	1	1	1	0	1	0	1	0	0	0	0	0	0	0	0	0	0	0	0	0	0	0	0	0	0	0	0	0	0	0	0	0
458	Typhimurium	FIB, ColpVC, FIA, FIC(FII),I1	0	0	0	0	0	0	0	0	0	1	1	0	1	0	0	1	1	1	1	1	0	0	0	1	0	0	0	0	0	0	0	0	0	0	0	0	0	1	0	0	0	0	0	0	0	0	0
459	Typhimurium	FIB, Col156, FIC(FII), I1	0	0	0	0	0	0	0	0	0	1	1	0	1	0	0	1	1	1	1	1	0	0	0	1	0	0	0	0	0	0	0	0	0	0	0	0	0	1	0	0	1	1	0	0	0	0	0
460	Typhimurium	A/C, ColpVC, FIA, FIB, FII(pCoo)	1	1	1	1	1	1	1	1	1	0	1	1	1	0	0	1	1	1	0	1	0	1	0	0	0	0	0	0	0	0	0	0	0	0	0	0	0	0	0	0	0	0	0	0	0	0	0
462	Typhimurium	A/C, FIA, FIB, FII(pCoo)	1	1	1	1	1	1	1	1	1	0	1	1	1	0	0	1	1	1	0	1	0	1	0	0	0	0	0	0	0	0	0	0	0	0	0	0	0	0	0	0	0	0	0	0	0	0	0
463	Typhimurium	Col156, ColpVC, FIA, FIB, FIC(FII), I1	0	0	0	0	0	0	0	0	0	1	1	0	1	0	0	1	1	1	1	1	0	0	0	1	0	0	0	0	0	0	0	0	0	0	0	0	0	1	0	0	0	0	0	0	0	0	0
464	Typhimurium	A/C, ColpVC, FIA, FIB, FII(pCoo)	1	1	1	1	1	1	1	1	1	0	1	1	1	0	0	1	1	1	0	1	0	1	0	0	0	0	0	0	0	0	0	0	0	0	0	0	0	0	0	0	0	0	0	0	0	0	0
465	Typhimurium	A/C, FIA, FIB, FII(pCoo)	1	1	1	1	1	1	1	1	1	0	1	1	0	0	0	1	1	1	0	1	0	1	0	0	0	0	0	0	0	0	0	0	0	0	0	0	0	0	0	0	0	0	0	0	0	0	0
470	Typhimurium	Col156, Col440II, FIA, FII, HI1	0	0	0	0	0	0	0	0	0	0	0	0	0	0	0	0	0	0	0	0	0	0	0	0	0	0	0	0	0	0	0	0	0	0	0	0	0	0	0	0	0	0	0	0	0	0	0
471	Typhimurium	ColpVC, FII(S), I1	0	0	0	0	0	0	0	0	0	0	0	0	0	0	0	0	0	0	0	1	0	0	0	0	0	0	0	0	0	0	0	0	0	0	0	0	0	1	0	0	0	0	0	0	0	0	0
475	Typhimurium	FIB, FII(S)	0	0	0	0	0	0	0	0	0	0	0	0	0	0	0	0	0	0	0	0	0	0	0	0	0	0	0	0	0	0	0	0	0	0	0	0	0	0	0	0	0	0	0	0	0	0	0
477	Typhimurium	A/C, ColpVC, FIA, FIB, FII(pCoo)	1	1	1	1	1	1	1	1	1	0	1	1	1	0	0	1	1	1	0	1	0	1	0	0	0	0	0	0	0	0	0	0	0	0	0	0	0	0	0	0	0	0	0	0	0	0	0
478	Typhimurium	A/C, FIA, FIB, FII(pCoo)	1	1	1	1	1	1	1	1	1	0	1	1	1	0	0	1	1	1	0	1	0	1	0	0	0	0	0	0	0	0	0	0	0	0	0	0	0	0	0	0	0	0	0	0	0	0	0
481	Typhimurium	A/C, FIA, FIB, FII(pCoo)	1	1	1	1	1	1	1	1	1	0	1	1	1	0	0	1	1	1	0	1	0	1	0	0	0	0	0	0	0	0	0	0	0	0	0	0	0	0	0	0	0	0	0	0	0	0	0
482	Typhimurium	I1	0	0	0	0	0	0	0	0	0	0	0	0	0	0	0	0	0	0	0	0	0	0	0	0	0	0	0	0	0	0	0	0	0	0	0	0	0	1	0	0	0	0	0	0	0	0	0
483	Typhimurium	A/C, ColpVC, FIA, FIB, FII(pCoo)	1	1	1	1	1	1	1	1	1	0	1	1	1	0	0	1	1	1	0	1	0	1	0	0	0	0	0	0	0	0	0	0	0	0	0	0	0	0	0	0	0	0	0	0	0	0	0
484	Typhimurium	A/C, FIA, FIB	1	1	1	1	1	1	1	1	1	0	1	1	1	0	0	1	1	1	0	1	0	1	0	0	0	0	0	0	0	0	0	0	0	0	0	0	0	0	0	0	0	0	0	0	0	0	0
485	Typhimurium	A/C, FIA, FIB, FII(pCoo)	1	1	1	1	1	1	1	1	1	0	1	1	1	0	0	1	1	1	0	1	0	1	0	0	0	0	0	0	0	0	0	0	0	0	0	0	0	0	0	0	0	0	0	0	0	0	0
486	Typhimurium	A/C, FIA, FIB, FII(pCoo)	1	1	1	1	1	1	1	1	1	0	1	1	1	0	0	1	1	1	0	1	0	1	0	0	0	0	0	0	0	0	0	0	0	0	0	0	0	0	0	0	0	0	0	0	0	0	0
487	Typhimurium	FIB, FII(S)	0	0	0	0	0	0	0	0	0	0	0	0	0	0	0	0	0	0	0	1	0	0	0	0	0	0	0	0	0	0	0	0	0	0	0	0	0	0	0	0	0	0	0	0	0	0	0
489	Typhimurium	FIB, FII(S)	0	0	0	0	0	0	0	0	0	0	0	0	0	0	0	0	0	0	0	1	0	0	0	0	0	0	0	0	0	0	0	0	0	0	0	0	0	0	0	0	0	0	0	0	0	0	0
492	Typhimurium	FIB, FII(S), I2	0	0	0	1	0	0	0	0	0	0	0	0	0	1	0	0	0	0	0	1	0	0	0	0	0	0	0	0	0	0	0	0	0	0	0	0	0	0	0	0	0	0	0	0	0	0	0
494	Typhimurium	A/C, FIB, FII(S)	1	1	1	1	1	1	1	1	1	0	0	1	0	1	0	0	0	0	0	1	1	1	1	0	1	0	0	0	0	0	0	0	0	0	0	0	0	0	0	0	0	0	0	0	0	0	0
495	Typhimurium	ColpVC, FIB, FII(S)	0	0	0	0	0	0	0	0	0	0	0	0	0	0	0	0	0	0	0	1	0	0	0	0	0	0	0	0	0	0	0	0	0	0	0	0	0	0	0	0	0	0	0	0	0	0	0
498	Typhimurium	FIB, Col156, FIB(S), FII(S), I1	1	1	1	1	1	0	0	0	1	0	0	1	0	1	0	0	0	0	0	1	1	1	1	0	1	0	0	0	0	0	0	0	0	0	0	0	0	1	0	0	0	0	0	0	0	0	0
499	Typhimurium	ColpVC, FIB, FII(S), I2	0	0	0	0	0	0	0	0	0	0	0	0	0	0	0	0	0	0	0	1	0	0	0	0	0	0	0	0	0	0	0	0	0	0	0	0	0	0	0	0	0	0	0	0	0	0	0
500	Typhimurium	FIB, FII(S)	0	0	0	0	0	0	0	0	0	0	0	0	0	0	0	0	0	0	0	1	0	0	0	0	0	0	0	0	0	0	0	0	0	0	0	0	0	0	0	0	0	0	0	0	0	0	0
695	Heidelberg	I1, HI2	0	0	0	0	0	0	0	0	0	0	0	0	0	0	0	0	0	0	0	0	0	0	0	0	0	0	0	0	0	0	0	0	0	0	0	0	0	1	0	0	0	0	0	0	0	0	0
696	Typhimurium	A/C, FIA, FIB, FII(pCoo), X4	1	1	1	1	1	1	1	1	1	0	1	1	1	0	0	1	1	1	0	1	0	1	0	0	0	0	0	0	0	0	0	0	0	0	0	0	0	0	0	0	0	0	0	0	0	0	0
706	Heidelberg	Col(BS512), I1, X1, X4	0	0	0	0	0	0	0	0	0	0	0	0	0	0	0	0	0	0	0	0	0	0	0	0	0	0	0	0	0	0	0	0	0	0	0	0	0	1	0	0	0	0	0	0	0	0	0
710	Typhimurium	A/C, FIA, FIB, FII(pCoo), X4	1	1	1	1	1	1	1	1	1	0	1	1	1	0	0	1	1	1	0	1	0	1	0	0	0	0	0	0	0	0	0	0	0	0	0	0	0	0	0	0	0	0	0	0	0	0	0
713	Heidelberg	ND	0	0	0	0	0	0	0	0	0	0	0	0	0	0	0	0	0	0	0	0	0	0	0	0	0	0	0	0	0	0	0	0	0	0	0	0	0	0	0	0	0	0	0	0	0	0	0
715	Heidelberg	I1, X1	0	0	0	0	0	0	0	0	0	0	0	0	0	0	0	0	0	0	0	0	0	0	0	0	0	0	0	0	0	0	0	0	0	0	0	0	0	1	0	0	0	0	0	0	0	0	0
849	Dublin	A/C, FIC(FII),I1, X1	1	1	1	1	1	0	0	0	1	0	0	1	0	0	0	0	0	0	0	0	0	1	1	0	1	0	0	0	0	0	0	0	0	0	0	0	0	1	0	0	0	0	0	0	0	0	0
850	Dublin	A/C, FIA, FIB, X1	1	1	1	1	1	1	1	1	1	0	0	1	0	1	0	0	0	0	0	0	1	1	1	0	1	0	0	0	0	0	0	0	0	0	0	0	0	0	0	0	0	0	0	0	0	0	0
853	Dublin	A/C, FIA, FIB, X1	1	1	1	1	1	1	1	1	1	0	0	1	0	1	0	0	0	0	0	0	1	1	1	0	1	0	0	0	0	0	0	0	0	0	0	0	0	0	0	0	0	0	0	0	0	0	0
855	Typhimurium	FIB, FIC(FII),I1	0	0	0	0	0	0	0	0	0	0	0	0	0	0	0	0	0	0	0	0	0	0	0	0	0	0	0	0	0	0	0	0	0	0	0	0	0	1	0	0	0	0	0	0	0	0	0
856	Cerro	I1	0	0	0	0	0	0	0	1	0	0	0	0	0	0	0	0	0	0	0	0	0	0	0	0	0	0	0	0	0	0	0	0	0	0	0	0	0	1	0	0	0	0	0	0	0	0	0
860	Kentucky	ND	0	0	0	0	0	0	0	0	0	0	0	0	0	1	0	0	0	0	0	0	0	0	0	0	0	0	0	0	0	0	0	0	0	0	0	0	0	0	0	0	0	0	0	0	0	0	0
880	Dublin	I1	0	1	0	0	0	0	0	0	0	0	0	0	0	0	0	0	0	0	0	0	0	0	0	0	0	0	0	0	0	0	0	0	0	0	0	0	0	0	0	0	0	0	0	0	0	0	0
891	Anatum	I1	0	0	0	0	0	0	0	0	0	0	0	0	0	0	0	0	0	0	0	0	0	0	0	0	0	0	0	0	0	0	0	0	0	0	0	0	0	1	0	0	0	0	0	0	0	0	0
990	Heidelberg	ColpVC, HI2, I1	0	0	0	0	0	0	0	0	0	0	0	0	0	0	0	0	0	0	0	0	0	0	0	0	0	0	0	0	0	0	0	0	0	0	0	0	0	1	0	0	0	0	0	0	0	0	0
1000	Heidelberg	ColpVC, HI2, I1	0	0	0	0	0	0	0	0	0	0	0	0	0	0	0	0	0	0	0	0	0	0	0	0	0	0	0	0	0	0	0	0	0	0	0	0	0	1	0	0	0	0	0	0	0	0	0
1017	Infantis	A/C	1	1	1	1	1	1	1	1	1	0	0	1	0	1	0	0	0	0	0	0	1	1	1	0	1	0	0	0	0	0	0	0	0	0	0	0	0	0	0	0	0	0	0	0	0	0	0
1163	Heidelberg	ColpVC, I1	0	1	1	1	0	1	1	1	1	0	0	0	0	1	0	0	0	0	0	0	1	0	0	0	0	0	0	0	0	0	0	0	0	0	0	0	0	1	0	0	0	0	0	0	0	0	0
CVM10	Schwarzengrund	FIB, FIC(FII)	0	0	0	0	0	0	0	0	0	1	1	0	1	0	0	1	1	1	1	1	0	0	0	1	0	0	0	0	0	0	0	0	0	0	0	0	0	0	0	0	0	0	0	0	0	0	0
CVM11	Schwarzengrund	FIB, FIC(FII)	0	0	0	0	0	0	0	0	0	1	1	0	1	0	0	1	1	1	1	1	0	0	0	1	0	0	0	0	0	0	0	0	0	0	0	0	0	0	0	0	0	0	0	0	0	0	0
CVM13	Schwarzengrund	FIB, FIC(FII)	0	0	0	0	0	0	0	0	0	1	1	0	1	0	0	1	1	1	1	1	0	0	0	1	0	0	0	0	0	0	0	0	0	0	0	0	0	0	0	0	0	0	0	0	0	0	0
CVM14	Schwarzengrund	FIB, FIC(FII)	0	0	0	0	0	0	0	0	0	1	1	0	1	0	0	1	1	1	1	1	0	0	0	1	0	0	0	0	0	0	0	0	0	0	0	0	0	0	0	0	0	0	0	0	0	0	0
CVM15	Schwarzengrund	FIB, FIC(FII)	0	0	0	0	0	0	0	0	0	1	1	0	1	0	0	1	1	1	1	1	0	0	0	1	0	0	0	0	0	0	0	0	0	0	0	0	0	0	0	0	0	0	0	0	0	0	0
CVM16	Schwarzengrund	FIB, FIC(FII)	0	0	0	0	0	0	0	0	0	1	1	0	1	0	0	1	1	1	1	1	0	0	0	1	0	0	0	0	0	0	0	0	0	0	0	0	0	0	0	0	0	0	0	0	0	0	0
CVM17	Schwarzengrund	FIB, FIC(FII)	0	0	0	0	0	0	0	0	0	1	1	0	1	0	0	1	1	1	1	1	0	0	0	1	0	0	0	0	0	0	0	0	0	0	0	0	0	0	0	0	0	0	0	0	0	0	0
CVM5	Schwarzengrund	FIB, FIC(FII)	0	0	0	0	0	0	0	0	0	1	1	0	1	0	0	1	1	1	1	1	0	0	0	1	0	0	0	0	0	0	0	0	0	0	0	0	0	0	0	0	0	0	0	0	0	0	0
CVM7	Schwarzengrund	FIB, FIC(FII)	0	0	0	0	0	0	0	0	0	1	1	0	1	0	0	1	1	1	1	1	0	0	0	1	0	0	0	0	0	0	0	0	0	0	0	0	0	0	0	0	0	0	0	0	0	0	0
MDH1	Schwarzengrund	ND	0	0	0	0	0	0	0	0	0	0	0	0	0	0	0	0	0	0	0	0	0	0	0	0	0	0	0	0	0	0	0	0	0	0	0	0	0	0	0	0	0	0	0	0	0	0	0
MDH10	Schwarzengrund	ND	0	0	0	0	0	0	0	0	0	0	0	0	0	0	0	0	0	0	0	0	0	0	0	0	0	0	0	0	0	0	0	0	0	0	0	0	0	0	0	0	0	0	0	0	0	0	0
MDH11	Schwarzengrund	Col156	0	0	0	0	0	0	0	0	0	0	0	0	0	0	0	0	0	0	0	0	0	0	0	0	0	0	0	0	0	0	0	0	0	0	0	0	0	0	0	0	0	0	0	0	0	0	0
MDH12	Schwarzengrund	ND	0	0	0	0	0	0	0	0	0	0	0	0	0	0	0	0	0	0	0	0	0	0	0	0	0	0	0	0	0	0	0	0	0	0	0	0	0	0	0	0	0	0	0	0	0	0	0
MDH13	Schwarzengrund	ND	0	0	0	0	0	0	0	0	0	0	0	0	0	0	0	0	0	0	0	0	0	0	0	0	0	0	0	0	0	0	0	0	0	0	0	0	0	0	0	0	0	0	0	0	0	0	0
MDH14	Schwarzengrund	ND	0	0	0	0	0	0	0	0	0	0	0	0	0	0	0	0	0	0	0	0	0	0	0	0	0	0	0	0	0	0	0	0	0	0	0	0	0	0	0	0	0	0	0	0	0	0	0
MDH15	Schwarzengrund	ND	0	0	0	0	0	0	0	0	0	0	0	0	0	0	0	0	0	0	0	0	0	0	0	0	0	0	0	0	0	0	0	0	0	0	0	0	0	0	0	0	0	0	0	0	0	0	0
MDH16	Schwarzengrund	ND	0	0	0	0	0	0	0	0	0	0	0	0	0	0	0	0	0	0	0	0	0	0	0	0	0	0	0	0	0	0	0	0	0	0	0	0	0	0	0	0	0	0	0	0	0	0	0
MDH17	Schwarzengrund	ND	0	0	0	0	0	0	0	0	0	0	0	0	0	0	0	0	0	0	0	0	0	0	0	0	0	0	0	0	0	0	0	0	0	0	0	0	0	0	0	0	0	0	0	0	0	0	0
MDH18	Schwarzengrund	ColpVC, I1	0	0	0	0	0	0	0	0	0	0	0	0	0	0	0	0	0	0	0	0	0	0	0	0	0	0	0	0	0	0	0	0	0	0	0	0	0	0	0	0	0	0	0	0	0	0	0
MDH19	Schwarzengrund	ColpVC	0	0	0	0	0	0	0	0	0	0	0	0	0	0	0	0	0	0	0	0	0	0	0	0	0	0	0	0	0	0	0	0	0	0	0	0	0	0	0	0	0	0	0	0	0	0	0
MDH2	Schwarzengrund	ND	0	0	0	0	0	0	0	0	0	0	0	0	0	0	0	0	0	0	0	0	0	0	0	0	0	0	0	0	0	0	0	0	0	0	0	0	0	0	0	0	0	0	0	0	0	0	0
MDH20	Schwarzengrund	ColpVC, I1	0	0	0	0	0	0	0	0	0	0	0	0	0	0	0	0	0	0	0	0	0	0	0	0	0	0	0	0	0	0	0	0	0	0	0	0	0	0	0	0	0	0	0	0	0	0	0
MDH21	Schwarzengrund	ND	0	0	0	0	0	0	0	0	0	0	0	0	0	0	0	0	0	0	0	0	0	0	0	0	0	0	0	0	0	0	0	0	0	0	0	0	0	0	0	0	0	0	0	0	0	0	0
MDH22	Schwarzengrund	ND	0	0	0	0	0	0	0	0	0	0	0	0	0	0	0	0	0	0	0	0	0	0	0	0	0	0	0	0	0	0	0	0	0	0	0	0	0	0	0	0	0	0	0	0	0	0	0
MDH23	Schwarzengrund	ND	0	0	0	0	0	0	0	0	0	0	0	0	0	0	0	0	0	0	0	0	0	0	0	0	0	0	0	0	0	0	0	0	0	0	0	0	0	0	0	0	0	0	0	0	0	0	0
MDH24	Schwarzengrund	ND	0	0	0	0	0	0	0	0	0	0	0	0	0	0	0	0	0	0	0	0	0	0	0	0	0	0	0	0	0	0	0	0	0	0	0	0	0	0	0	0	0	0	0	0	0	0	0
MDH25	Schwarzengrund	I1	0	0	0	0	0	0	0	0	0	0	0	0	0	0	0	0	0	0	0	0	0	0	0	0	0	0	0	0	0	0	0	0	0	0	0	0	0	1	0	0	0	0	0	0	0	0	0
MDH26	Schwarzengrund	ND	0	0	0	0	0	0	0	0	0	0	0	0	0	0	0	0	0	0	0	0	0	0	0	0	0	0	0	0	0	0	0	0	0	0	0	0	0	0	0	0	0	0	0	0	0	0	0
MDH27	Schwarzengrund	ND	0	0	0	0	0	0	0	0	0	0	0	0	0	0	0	0	0	0	0	0	0	0	0	0	0	0	0	0	0	0	0	0	0	0	0	0	0	0	0	0	0	0	0	0	0	0	0
MDH3	Schwarzengrund	ND	0	0	0	0	0	0	0	0	0	0	0	0	0	0	0	0	0	0	0	0	0	0	0	0	0	0	0	0	0	0	0	0	0	0	0	0	0	0	0	0	0	0	0	0	0	0	0
MDH4	Schwarzengrund	ND	0	0	0	0	0	0	0	0	0	0	0	0	0	0	0	0	0	0	0	0	0	0	0	0	0	0	0	0	0	0	0	0	0	0	0	0	0	0	0	0	0	0	0	0	0	0	0
MDH5	Schwarzengrund	ND	0	0	0	0	0	0	0	0	0	0	0	0	0	0	0	0	0	0	0	0	0	0	0	0	0	0	0	0	0	0	0	0	0	0	0	0	0	0	0	0	0	0	0	0	0	0	0
MDH6	Schwarzengrund	ND	0	0	0	0	0	0	0	0	0	0	0	0	0	0	0	0	0	0	0	0	0	0	0	0	0	0	0	0	0	0	0	0	0	0	0	0	0	0	0	0	0	0	0	0	0	0	0
MDH7	Schwarzengrund	ND	0	0	0	0	0	0	0	0	0	0	0	0	0	0	0	0	0	0	0	0	0	0	0	0	0	0	0	0	0	0	0	0	0	0	0	0	0	0	0	0	0	0	0	0	0	0	0
MDH8	Schwarzengrund	HI2	0	0	0	0	0	0	0	0	0	0	0	0	0	0	0	0	0	0	0	0	0	0	0	0	0	0	0	0	0	0	0	0	0	0	0	0	0	0	0	0	0	0	0	0	0	0	0
MDH9	Schwarzengrund	ND	0	0	0	0	0	0	0	0	0	0	0	0	0	0	0	0	0	0	0	0	0	0	0	0	0	0	0	0	0	0	0	0	0	0	0	0	0	0	0	0	0	0	0	0	0	0	0
N028	Typhimurium	FIB, ColpVC, FIC(FII), HI2	1	0	0	0	0	0	0	0	0	1	1	0	1	0	0	1	1	1	1	1	0	1	0	1	0	0	0	0	0	0	0	0	0	0	0	0	0	1	0	0	0	0	0	0	0	0	0
N029	Typhimurium	FIB, ColpVC, FIC(FII),HI2	0	0	0	0	0	0	0	0	0	1	1	0	1	0	0	1	1	1	1	1	0	0	0	1	0	0	0	0	0	0	0	0	0	0	0	0	0	1	0	0	0	0	0	0	0	0	0
N030	Typhimurium	FIB, ColpVC, FIC(FII), I1	0	0	0	0	0	0	0	0	0	1	1	0	1	0	0	1	1	1	1	1	0	0	0	1	0	0	0	0	0	0	0	0	0	0	0	0	0	1	0	0	0	0	0	0	0	0	0
N032	Typhimurium	FIB, ColpVC, FIC(FII),HI2	0	0	0	0	0	0	0	0	0	1	1	0	1	0	0	1	1	1	1	1	0	0	0	1	0	0	0	0	0	0	0	0	0	0	0	0	0	1	0	0	0	0	0	0	0	0	0
N033	Typhimurium	FIB, ColpVC, FIC(FII),HI2	0	0	0	0	0	0	0	0	0	1	1	0	1	0	0	1	1	1	1	1	0	0	0	1	0	0	0	0	0	0	0	0	0	0	0	0	0	1	0	0	0	0	0	0	0	0	0
N034	Typhimurium	FIB, ColpVC, FIC(FII), I1	0	0	0	0	0	0	0	0	0	1	1	0	1	0	0	1	1	1	1	1	0	0	0	1	0	0	0	0	0	0	0	0	0	0	0	0	0	1	0	0	0	0	0	0	0	0	0
N035	Typhimurium	FIB, ColpVC, FIC(FII),HI2	0	0	0	0	0	0	0	0	0	1	1	0	1	0	0	1	1	1	1	1	0	0	0	1	0	0	0	0	0	0	0	0	0	0	0	0	0	1	0	0	0	0	0	0	0	0	0
N061	Typhimurium	FIB, ColpVC, FIC(FII), I1, X1	0	0	0	0	0	0	0	0	0	1	1	0	1	0	0	1	1	1	1	1	0	0	0	1	0	0	0	0	0	0	0	0	0	0	0	0	0	1	0	0	0	0	0	0	0	0	0
N062	Typhimurium	FIB, ColpVC, FIC(FII), I1, X1	0	0	0	0	0	0	0	0	0	1	1	0	1	0	0	1	1	1	1	1	0	0	0	1	0	0	0	0	0	0	0	0	0	0	0	0	0	1	0	0	0	0	0	0	0	0	0
N063	Typhimurium	FIB, ColpVC, FIC(FII), I1, X1	0	0	0	0	0	0	0	0	0	1	1	0	1	0	0	1	1	1	1	1	0	0	0	1	0	0	0	0	0	0	0	0	0	0	0	0	0	1	0	0	0	0	0	0	0	0	0
N065	Typhimurium	FIB, ColpVC, FIC(FII), I1, X1	0	0	0	0	0	0	0	0	0	1	1	0	1	0	0	1	1	1	1	1	0	0	0	1	0	0	0	0	0	0	0	0	0	0	0	0	0	1	0	0	0	0	0	0	0	0	0
N066	Typhimurium	FIB, FIC(FII), I1, X1	0	0	0	0	0	0	0	0	0	1	1	0	1	0	0	1	1	1	1	1	0	0	0	1	0	0	0	0	0	0	0	0	0	0	0	0	0	1	0	0	0	0	0	0	0	0	0
N067	Typhimurium	FIB, ColpVC, FIC(FII), I1	0	0	0	0	0	0	0	0	0	1	1	0	1	0	0	1	1	1	1	1	0	0	0	1	0	0	0	0	0	0	0	0	0	0	0	0	0	1	0	0	0	0	0	0	0	0	0
N068	Typhimurium	FIB, ColpVC, FIC(FII), I1	0	0	0	0	0	0	0	0	0	1	1	0	1	0	0	1	1	1	1	1	0	0	0	1	0	0	0	0	0	0	0	0	0	0	0	0	0	1	0	0	0	0	0	0	0	0	0
N069	Typhimurium	FIB, ColpVC, FIC(FII), I1	0	0	0	0	0	0	0	0	0	1	1	0	1	0	0	1	1	1	1	1	0	0	0	1	0	0	0	0	0	0	0	0	1	0	0	0	0	1	0	0	1	1	0	0	0	0	0
N070	Typhimurium	FIB, ColpVC, FIC(FII), I1, X1	0	0	0	0	0	0	0	0	0	1	1	0	1	0	0	1	1	1	1	1	0	0	0	1	0	0	0	0	0	0	0	0	0	0	0	0	0	1	0	0	0	0	0	0	0	0	0
N071	Typhimurium	FIB, ColpVC, FIC(FII), I1, X1	0	0	0	0	0	0	0	0	0	1	1	0	1	0	0	1	1	1	1	1	0	0	0	1	0	0	0	0	0	0	0	0	0	0	0	0	0	1	0	0	0	0	0	0	0	0	0
N073	Typhimurium	FIB, ColpVC, FIC(FII), I1, X1	0	0	0	0	0	0	0	0	0	1	1	0	1	0	0	1	1	1	1	1	0	0	0	1	0	0	0	0	0	0	0	0	0	0	0	0	0	1	0	0	0	0	0	0	0	0	0
N075	Typhimurium	FIB, ColpVC, FIC(FII), I1, X1	0	0	0	0	0	0	0	0	0	1	1	0	1	0	0	1	1	1	1	1	0	0	0	1	0	0	0	0	0	0	0	0	0	0	0	0	0	1	0	0	0	0	0	0	0	0	0
N134	Typhimurium	ColpVC, FIB, FIC, I1	0	0	0	0	0	0	0	0	0	1	1	0	1	0	0	1	1	1	1	1	0	0	0	1	0	0	0	0	0	0	0	0	0	0	0	0	0	1	0	0	0	0	0	0	0	0	0
N135	Typhimurium	FIB, ColpVC, FIC(FII), I1	0	0	0	0	0	0	0	0	0	1	1	0	1	0	0	1	1	1	1	1	0	0	0	1	0	0	0	0	0	0	0	0	0	0	0	0	0	1	0	0	0	0	0	0	0	0	0
N136	Typhimurium	ColpVC, FIB, FIC, I1	0	0	0	0	0	0	0	0	0	0	0	0	0	0	0	0	0	0	1	1	0	0	0	0	0	0	0	0	0	0	0	0	0	0	0	0	0	1	0	0	0	0	0	0	0	0	0
N138	Typhimurium	FIB, ColpVC, FIC(FII), I1	0	0	0	0	0	0	0	0	0	1	1	0	1	0	0	1	1	1	1	1	0	0	0	1	0	0	0	0	0	0	0	0	0	0	0	0	0	1	0	0	0	0	0	0	0	0	0
N140	Typhimurium	FIB, ColpVC, FIC(FII), I1	1	0	1	0	0	0	0	0	0	1	1	0	1	0	0	1	1	1	1	1	0	1	0	1	0	0	0	0	0	0	0	0	1	0	0	0	0	1	0	0	1	1	0	0	0	0	0
N152	Enteritidis	FIB, FII(S)	0	0	0	0	0	0	0	0	0	0	0	0	0	0	0	0	0	0	0	0	0	0	0	0	0	0	0	0	0	0	0	0	0	0	0	0	0	0	0	0	0	0	0	0	0	0	0
N53	Javiana	A/C, ColpVC, I1	1	1	1	1	1	1	1	1	1	0	0	1	0	1	0	0	0	0	0	0	1	1	1	0	1	0	0	0	0	0	0	0	0	0	0	0	0	1	0	0	0	0	0	0	0	0	0
N82	Typhimurium	A/C, I1	1	1	1	1	1	1	1	1	1	0	0	1	0	1	0	0	0	0	0	0	1	1	1	0	1	0	0	0	0	0	0	0	0	0	0	0	0	1	0	0	0	0	0	0	0	0	0
N822	Kentucky	I1, X1	0	0	0	0	0	0	0	0	0	0	0	0	0	0	0	0	0	0	0	0	0	0	0	0	0	0	0	0	0	0	0	0	0	0	0	0	0	1	0	0	0	0	0	0	0	0	0
N860	Kentucky	Col, ColpVC, I1, X1	0	0	0	0	0	0	0	0	0	0	0	0	0	0	0	0	0	0	0	0	0	0	0	0	0	0	0	0	0	0	0	0	0	0	0	0	0	1	0	0	0	0	0	0	0	0	0
N865	Kentucky	I1, X1	0	0	0	0	0	0	0	0	0	0	0	0	0	0	0	0	0	0	0	0	0	0	0	0	0	0	0	0	0	0	0	0	0	0	0	0	0	1	0	0	0	0	0	0	0	0	0
N97	Typhimurium	A/C, I1	1	1	1	1	1	1	1	1	1	0	0	1	0	1	0	0	0	0	0	0	1	1	1	0	1	0	0	0	0	0	0	0	0	0	0	0	0	1	0	0	0	0	0	0	0	0	0
WLSH10	Schwarzengrund	ND	0	0	0	0	0	0	0	0	0	0	0	0	0	0	0	0	0	0	0	0	0	0	0	0	0	0	0	0	0	0	0	0	0	0	0	0	0	0	0	0	0	0	0	0	0	0	0
WLSH5	Schwarzengrund	ND	0	0	0	0	0	0	0	0	0	0	0	0	0	0	0	0	0	0	0	0	0	0	0	0	0	0	0	0	0	0	0	0	0	0	0	0	0	0	0	0	0	0	0	0	0	0	0
WLSH6	Schwarzengrund	ND	0	0	0	0	0	0	0	0	0	0	0	0	0	0	0	0	0	0	0	0	0	0	0	0	0	0	0	0	0	0	0	0	0	0	0	0	0	0	0	0	0	0	0	0	0	0	0
WLSH8	Schwarzengrund	ND	0	0	0	0	0	0	0	0	0	0	0	0	0	0	0	0	0	0	0	0	0	0	0	0	0	0	0	0	0	0	0	0	0	0	0	0	0	0	0	0	0	0	0	0	0	0	0
WLSH9	Schwarzengrund	ND	0	0	0	0	0	0	0	0	0	0	0	0	0	0	0	0	0	0	0	0	0	0	0	0	0	0	0	0	0	0	0	0	0	0	0	0	0	0	0	0	0	0	0	0	0	0	0
WSLH13	Schwarzengrund	FIB, FIC(FII)	0	0	0	0	0	0	0	0	0	1	1	0	1	0	0	1	1	1	1	1	0	0	0	1	0	0	0	0	0	0	0	0	0	0	0	0	0	0	0	0	0	0	0	0	0	0	0
WSLH25	Schwarzengrund	FIB, FIC(FII)	0	0	0	0	0	0	1	1	0	1	0	0	1	1	1	1	1	0	0	0	1	0	0	0	0	0	0	0	0	0	0	0	0	0	0	0	0	0	0	0	0	0	0	0	0	0	0
WSLH7	Schwarzengrund	FIB, FIC(FII)	0	0	0	0	0	0	0	0	0	1	1	0	1	0	0	1	1	1	1	1	0	0	0	1	0	0	0	0	0	0	0	0	0	0	0	0	0	0	0	0	0	0	0	0	0	0	0
[truncated: 311 more columns]

## Sheet: Table S3
query acc.ver	subject acc.ver	location	% identity	alignment length	mismatches	gap opens	q. start	q. end	s. start	s. end	evalue	bit score
IncAC_traA	IncAC_traA	plasmid	100	393	0	0	1	393	1	393	0	726
IncAC_traB	IncAC_traB	plasmid	100	1317	0	0	1	1317	1	1317	0	2433
IncAC_traC	IncAC_traC	plasmid	100	2448	0	0	1	2448	1	2448	0	4521
IncAC_traD	IncAC_traD	plasmid	100	1866	0	0	1	1866	1	1866	0	3446
IncAC_traE	IncAC_traE	plasmid	100	627	0	0	1	627	1	627	0	1158
IncAC_traF	IncAC_traF	plasmid	100	1029	0	0	1	1029	1	1029	0	1901
IncAC_traG	IncAC_traG	plasmid	100	3615	0	0	1	3615	1	3615	0	6676
IncAC_traH	IncAC_traH	plasmid	100	1434	0	0	1	1434	1	1434	0	2649
IncAC_traI	IncAC_traI	plasmid	100	2973	0	0	1	2973	1	2973	0	5491
IncAC_traJ	IncAC_traJ	plasmid	100	687	0	0	1	687	1	687	0	1269
IncAC_traK	IncAC_traK	plasmid	100	729	0	0	1	729	1	729	0	1347
IncAC_traK	IncFIA_traK	plasmid	98.298	705	12	0	25	729	1	705	0	1236
IncAC_traK	IncFIB_traK	plasmid	98.765	729	9	0	1	729	1	729	0	1297
IncAC_traL	IncAC_traL	plasmid	100	282	0	0	1	282	1	282	7.06e-150	521
IncAC_traM	IncAC_traM	plasmid	100	384	0	0	1	384	1	384	0	710
IncAC_traM	IncFIB_traM	plasmid	84.974	386	54	3	1	384	1	384	1.04e-109	388
IncAC_traN	IncAC_traN	plasmid	100	2808	0	0	1	2808	1	2808	0	5186
IncAC_traO	IncAC_traO	plasmid	100	885	0	0	1	885	1	885	0	1635
IncAC_traO	IncN_traO	plasmid	99.548	885	4	0	1	885	1	885	0	1613
IncAC_traP	IncAC_traP	plasmid	100	591	0	0	1	591	1	591	0	1092
IncAC_traP	IncFIA_traP	plasmid	96.538	491	16	1	102	591	98	588	0	811
IncAC_traP	IncFIB_traP	plasmid	99.662	591	2	0	1	591	1	591	0	1081
IncAC_traQ	IncAC_traQ	plasmid	100	285	0	0	1	285	1	285	1.54e-151	527
IncAC_traQ	IncFIA_traQ	plasmid	97.895	285	6	0	1	285	1	285	1.56e-141	494
IncAC_traQ	IncFIB_traQ	plasmid	98.947	285	3	0	1	285	1	285	1.55e-146	510
IncAC_traR	IncAC_traR	plasmid	100	222	0	0	1	222	1	222	1.23e-116	411
IncAC_traR	IncFIA_traR	plasmid	98.198	222	4	0	1	222	1	222	5.78e-110	388
IncAC_traR	IncFIB_traR	plasmid	97.748	222	5	0	1	222	1	222	2.69e-108	383
IncAC_traS	IncAC_traS	plasmid	100	510	0	0	1	510	1	510	0	942
IncAC_traT	IncAC_traT	plasmid	100	732	0	0	1	732	1	732	0	1352
IncAC_traT	IncFIA_traT	plasmid	98.087	732	14	0	1	732	1	732	0	1275
IncAC_traT	IncFIB_traT	plasmid	99.18	732	6	0	1	732	4	735	0	1319
IncAC_traU	IncAC_traU	plasmid	100	1008	0	0	1	1008	1	1008	0	1862
IncAC_traV	IncAC_traV	plasmid	100	579	0	0	1	579	1	579	0	1070
IncAC_traW	IncAC_traW	plasmid	100	1266	0	0	1	1266	1	1266	0	2338
IncAC_traW	IncAC_trhF	plasmid	100	38	0	0	1	38	494	531	1.45e-13	71.3
IncAC_traY	IncAC_traY	plasmid	100	228	0	0	1	228	1	228	5.86e-120	422
IncAC_trhF	IncAC_traW	plasmid	100	38	0	0	494	531	1	38	5.96e-14	71.3
IncAC_trhF	IncAC_trhF	plasmid	100	531	0	0	1	531	1	531	0	981
IncB/O/K_pilI	IncB/O/K_pilI	plasmid	100	243	0	0	1	243	1	243	2.88e-128	449
IncB/O/K_pilK	IncB/O/K_pilK	plasmid	100	336	0	0	1	336	1	336	8.16e-180	621
IncB/O/K_pilL	IncB/O/K_pilL	plasmid	100	1071	0	0	1	1071	1	1071	0	1978
IncB/O/K_pilM	IncB/O/K_pilM	plasmid	100	438	0	0	1	438	1	438	0	809
IncB/O/K_pilN	IncB/O/K_pilN	plasmid	100	1620	0	0	1	1620	1	1620	0	2992
IncB/O/K_pilO	IncB/O/K_pilO	plasmid	100	1296	0	0	1	1296	1	1296	0	2394
IncB/O/K_pilP	IncB/O/K_pilP	plasmid	100	459	0	0	1	459	1	459	0	848
IncB/O/K_pilQ	IncB/O/K_pilQ	plasmid	100	1509	0	0	1	1509	1	1509	0	2787
IncB/O/K_pilR	IncB/O/K_pilR	plasmid	100	1095	0	0	1	1095	1	1095	0	2023
IncB/O/K_pilS	IncB/O/K_pilS	plasmid	100	537	0	0	1	537	1	537	0	992
IncB/O/K_pilT	IncB/O/K_pilT	plasmid	100	486	0	0	1	486	1	486	0	898
IncB/O/K_pilU	IncB/O/K_pilU	plasmid	100	627	0	0	1	627	1	627	0	1158
IncB/O/K_pilV	IncB/O/K_pilV	plasmid	100	1362	0	0	1	1362	1	1362	0	2516
IncB/O/K_pilV	IncI1_pilV	plasmid	77.083	144	33	0	841	984	940	1083	2e-17	84.2
IncB/O/K_traB	IncB/O/K_traB	plasmid	100	642	0	0	1	642	1	642	0	1186
IncB/O/K_traC	IncB/O/K_traC	plasmid	100	663	0	0	1	663	1	663	0	1225
IncB/O/K_traE	IncB/O/K_traE	plasmid	100	822	0	0	1	822	1	822	0	1519
IncB/O/K_traF	IncB/O/K_traF	plasmid	100	1203	0	0	1	1203	1	1203	0	2222
IncB/O/K_traH	IncB/O/K_traH	plasmid	100	459	0	0	1	459	1	459	0	848
IncB/O/K_traI	IncB/O/K_traI	plasmid	100	837	0	0	1	837	1	837	0	1546
IncB/O/K_traJ	IncB/O/K_traJ	plasmid	100	1149	0	0	1	1149	1	1149	0	2122
IncB/O/K_traK	IncB/O/K_traK	plasmid	100	291	0	0	1	291	1	291	7.25e-155	538
IncB/O/K_traL	IncB/O/K_traL	plasmid	100	351	0	0	1	351	1	351	0	649
IncB/O/K_traM	IncB/O/K_traM	plasmid	100	696	0	0	1	696	1	696	0	1286
IncB/O/K_traN	IncB/O/K_traN	plasmid	100	975	0	0	1	975	1	975	0	1801
IncB/O/K_traO	IncB/O/K_traO	plasmid	100	1338	0	0	1	1338	1	1338	0	2471
IncB/O/K_traP	IncB/O/K_traP	plasmid	100	714	0	0	1	714	1	714	0	1319
IncB/O/K_traQ	IncB/O/K_traQ	plasmid	100	531	0	0	1	531	1	531	0	981
IncB/O/K_traR	IncB/O/K_traR	plasmid	100	399	0	0	1	399	1	399	0	737
IncB/O/K_traS	IncB/O/K_traS	plasmid	100	252	0	0	1	252	1	252	2.98e-133	466
IncB/O/K_traS	IncB/O/K_traT	plasmid	100	86	0	0	167	252	1	86	5.66e-41	159
IncB/O/K_traT	IncB/O/K_traS	plasmid	100	86	0	0	1	86	167	252	1.93e-40	159
IncB/O/K_traT	IncB/O/K_traT	plasmid	100	819	0	0	1	819	1	819	0	1513
IncB/O/K_traU	IncB/O/K_traU	plasmid	100	3045	0	0	1	3045	1	3045	0	5624
IncB/O/K_traV	IncB/O/K_traV	plasmid	100	621	0	0	1	621	1	621	0	1147
IncB/O/K_traV	IncB/O/K_traW	plasmid	100	43	0	0	579	621	1	43	1.16e-16	80.5
IncB/O/K_traW	IncB/O/K_traV	plasmid	100	43	0	0	1	43	579	621	2.29e-16	80.5
IncB/O/K_traW	IncB/O/K_traW	plasmid	100	1206	0	0	1	1206	1	1206	0	2228
IncB/O/K_traX	IncB/O/K_traX	plasmid	100	570	0	0	1	570	1	570	0	1053
IncB/O/K_traY	IncB/O/K_traY	plasmid	100	2166	0	0	1	2166	1	2166	0	4000
IncB/O/K_trbA	IncB/O/K_trbA	plasmid	100	1272	0	0	1	1272	1	1272	0	2350
IncB/O/K_trbB	IncB/O/K_trbB	plasmid	100	1125	0	0	1	1125	1	1125	0	2078
IncB/O/K_trbC	IncB/O/K_trbC	plasmid	100	2301	0	0	1	2301	1	2301	0	4250
IncFIA_traA	IncFIA_traA	plasmid	100	364	0	0	1	364	1	364	0	673
IncFIA_traA	IncFIB_traA	plasmid	95.739	352	9	3	11	356	11	362	5.46e-162	562
IncFIA_traB	IncFIA_traB	plasmid	100	1453	0	0	1	1453	1	1453	0	2684
IncFIA_traB	IncFIA_traP	plasmid	100	33	0	0	1421	1453	1	33	1e-10	62.1
IncFIA_traB	IncFIB_traB	plasmid	95.854	1399	54	3	1	1397	1	1397	0	2259
IncFIA_traC	IncFIA_traC	plasmid	100	2629	0	0	1	2629	1	2629	0	4855
IncFIA_traC	IncFIB_traC	plasmid	97.222	2628	73	0	1	2628	1	2628	0	4449
IncFIA_traD	IncFIA_traD	plasmid	100	2227	0	0	1	2227	1	2227	0	4113
IncFIA_traD	IncFIB_traD	plasmid	96.852	1874	50	1	1	1865	1	1874	0	3125
IncFIA_traD	IncFIB_traD	plasmid	97.635	296	7	0	1931	2226	1859	2154	4.58e-145	508
IncFIA_traE	IncFIA_traE	plasmid	100	568	0	0	1	568	1	568	0	1050
IncFIA_traE	IncFIB_traE	plasmid	99.647	567	2	0	1	567	1	567	0	1037
IncFIA_traF	IncFIA_traF	plasmid	100	745	0	0	1	745	1	745	0	1376
IncFIA_traF	IncFIB_traF	plasmid	97.581	744	18	0	1	744	31	774	0	1275
IncFIA_traG	IncFIA_traG	plasmid	100	2821	0	0	1	2821	1	2821	0	5210
IncFIA_traG	IncFIB_traG	plasmid	93.554	2777	167	11	1	2771	1	2771	0	4126
IncFIA_traH	IncFIA_traH	plasmid	100	1375	0	0	1	1375	1	1375	0	2540
IncFIA_traH	IncFIB_traH	plasmid	84.307	1370	201	13	1	1363	4	1366	0	1327
IncFIA_traI	IncFIA_traI	plasmid	100	5271	0	0	1	5271	1	5271	0	9734
IncFIA_traI	IncFIB_traI	plasmid	95.279	5253	237	10	24	5270	24	5271	0	8316
IncFIA_traK	IncAC_traK	plasmid	98.298	705	12	0	1	705	25	729	0	1236
IncFIA_traK	IncFIA_traK	plasmid	100	706	0	0	1	706	1	706	0	1304
IncFIA_traK	IncFIB_traK	plasmid	99.007	705	7	0	1	705	25	729	0	1264
IncFIA_traL	IncFIA_traL	plasmid	100	313	0	0	1	313	1	313	4.62e-167	579
IncFIA_traL	IncFIB_traL	plasmid	98.718	312	4	0	1	312	1	312	7.78e-160	555
IncFIA_traN	IncFIA_traN	plasmid	100	1852	0	0	1	1852	1	1852	0	3421
IncFIA_traN	IncFIB_traN	plasmid	86.578	827	107	4	1027	1851	985	1809	0	909
IncFIA_traN	IncFIB_traN	plasmid	94.286	490	24	3	1	488	1	488	0	747
IncFIA_traP	IncAC_traP	plasmid	96.538	491	16	1	98	588	102	591	0	811
IncFIA_traP	IncFIA_traB	plasmid	100	33	0	0	1	33	1421	1453	3.99e-11	62.1
IncFIA_traP	IncFIA_traP	plasmid	100	589	0	0	1	589	1	589	0	1088
IncFIA_traP	IncFIB_traP	plasmid	96.538	491	16	1	98	588	102	591	0	811
IncFIA_traQ	IncAC_traQ	plasmid	97.895	285	6	0	1	285	1	285	1.56e-141	494
IncFIA_traQ	IncFIA_traQ	plasmid	100	286	0	0	1	286	1	286	4.29e-152	529
IncFIA_traQ	IncFIB_traQ	plasmid	96.842	285	9	0	1	285	1	285	1.57e-136	477
IncFIA_traR	IncAC_traR	plasmid	98.198	222	4	0	1	222	1	222	5.8e-110	388
IncFIA_traR	IncFIA_traR	plasmid	100	223	0	0	1	223	1	223	3.44e-117	412
IncFIA_traR	IncFIB_traR	plasmid	98.649	222	3	0	1	222	1	222	1.25e-111	394
IncFIA_traT	IncAC_traT	plasmid	98.087	732	14	0	1	732	1	732	0	1275
IncFIA_traT	IncFIA_traT	plasmid	100	733	0	0	1	733	1	733	0	1354
IncFIA_traT	IncFIB_traT	plasmid	98.087	732	14	0	1	732	4	735	0	1275
IncFIA_traU	IncFIA_traU	plasmid	100	994	0	0	1	994	1	994	0	1836
IncFIA_traU	IncFIB_traU	plasmid	97.175	991	28	0	1	991	1	991	0	1676
IncFIA_traV	IncFIA_traV	plasmid	100	517	0	0	1	517	1	517	0	955
IncFIA_traV	IncFIB_traV	plasmid	95.93	516	21	0	1	516	1	516	0	837
IncFIA_traW	IncFIA_traW	plasmid	100	634	0	0	1	634	1	634	0	1171
IncFIA_traW	IncFIB_traW	plasmid	98.894	633	7	0	1	633	1	633	0	1131
IncFIA_traX	IncFIA_traX	plasmid	100	748	0	0	1	748	1	748	0	1382
IncFIA_traX	IncFIB_traX	plasmid	92.123	749	55	3	1	747	1	747	0	1053
IncFIA_trbA	IncFIA_trbA	plasmid	100	322	0	0	1	322	1	322	4.73e-172	595
IncFIA_trbA	IncFIB_trbA	plasmid	95.318	299	13	1	25	322	43	341	2.31e-135	473
IncFIA_trbB	IncFIA_trbB	plasmid	100	547	0	0	1	547	1	547	0	1011
IncFIA_trbB	IncFIA_trbJ	plasmid	100	72	0	0	476	547	1	72	7.73e-33	134
IncFIA_trbB	IncFIB_trbB	plasmid	93.04	546	38	0	1	546	1	546	0	798
IncFIA_trbC	IncFIA_trbC	plasmid	100	640	0	0	1	640	1	640	0	1182
IncFIA_trbC	IncFIB_trbC	plasmid	89.679	591	55	6	52	639	52	639	0	749
IncFIA_trbD	IncFIA_trbD	plasmid	100	163	0	0	1	163	1	163	5.55e-84	302
IncFIA_trbE	IncFIA_trbE	plasmid	100	259	0	0	1	259	1	259	3.94e-137	479
IncFIA_trbE	IncFIB_trbE	plasmid	96.899	258	8	0	1	258	4	261	3.11e-123	433
IncFIA_trbF	IncFIA_trbF	plasmid	100	427	0	0	1	427	1	427	0	789
IncFIA_trbF	IncFIA_trbJ	plasmid	100	54	0	0	1	54	296	349	6.06e-23	100
IncFIA_trbI	IncFIA_trbI	plasmid	100	388	0	0	1	388	1	388	0	717
IncFIA_trbI	IncFIB_trbI	plasmid	97.989	348	7	0	40	387	40	387	9.56e-175	604
IncFIA_trbJ	IncFIA_trbB	plasmid	100	72	0	0	1	72	476	547	4.85e-33	134
IncFIA_trbJ	IncFIA_trbF	plasmid	100	54	0	0	296	349	1	54	4.92e-23	100
IncFIA_trbJ	IncFIA_trbJ	plasmid	100	349	0	0	1	349	1	349	0	645
IncFIB_traA	IncFIA_traA	plasmid	95.739	352	9	3	11	362	11	356	5.49e-162	562
IncFIB_traA	IncFIB_traA	plasmid	100	366	0	0	1	366	1	366	0	676
IncFIB_traB	IncFIA_traB	plasmid	95.854	1399	54	3	1	1397	1	1397	0	2259
IncFIB_traB	IncFIB_traB	plasmid	100	1428	0	0	1	1428	1	1428	0	2638
IncFIB_traC	IncFIA_traC	plasmid	97.222	2628	73	0	1	2628	1	2628	0	4449
IncFIB_traC	IncFIB_traC	plasmid	100	2628	0	0	1	2628	1	2628	0	4854
IncFIB_traD	IncFIA_traD	plasmid	96.852	1874	50	1	1	1874	1	1865	0	3125
IncFIB_traD	IncFIA_traD	plasmid	97.635	296	7	0	1859	2154	1931	2226	4.44e-145	508
IncFIB_traD	IncFIB_traD	plasmid	100	2154	0	0	1	2154	1	2154	0	3978
IncFIB_traE	IncFIA_traE	plasmid	99.647	567	2	0	1	567	1	567	0	1037
IncFIB_traE	IncFIB_traE	plasmid	100	567	0	0	1	567	1	567	0	1048
IncFIB_traF	IncFIA_traF	plasmid	97.581	744	18	0	31	774	1	744	0	1275
IncFIB_traF	IncFIB_traF	plasmid	100	774	0	0	1	774	1	774	0	1430
IncFIB_traF	IncFIB_trbE	plasmid	100	38	0	0	1	38	224	261	8.79e-14	71.3
IncFIB_traG	IncFIA_traG	plasmid	93.554	2777	167	11	1	2771	1	2771	0	4126
IncFIB_traG	IncFIB_traG	plasmid	100	2817	0	0	1	2817	1	2817	0	5203
IncFIB_traH	IncFIA_traH	plasmid	84.307	1370	201	13	4	1366	1	1363	0	1327
IncFIB_traH	IncFIB_traH	plasmid	100	1377	0	0	1	1377	1	1377	0	2543
IncFIB_traI	IncFIA_traI	plasmid	95.279	5253	237	10	24	5271	24	5270	0	8316
IncFIB_traI	IncFIB_traI	plasmid	100	5271	0	0	1	5271	1	5271	0	9734
IncFIB_traJ	IncFIB_traJ	plasmid	100	690	0	0	1	690	1	690	0	1275
IncFIB_traK	IncAC_traK	plasmid	98.765	729	9	0	1	729	1	729	0	1297
IncFIB_traK	IncFIA_traK	plasmid	99.007	705	7	0	25	729	1	705	0	1264
IncFIB_traK	IncFIB_traK	plasmid	100	729	0	0	1	729	1	729	0	1347
IncFIB_traL	IncFIA_traL	plasmid	98.718	312	4	0	1	312	1	312	7.76e-160	555
IncFIB_traL	IncFIB_traL	plasmid	100	312	0	0	1	312	1	312	1.66e-166	577
IncFIB_traM	IncAC_traM	plasmid	84.974	386	54	3	1	384	1	384	1.04e-109	388
IncFIB_traM	IncFIB_traM	plasmid	100	384	0	0	1	384	1	384	0	710
IncFIB_traN	IncFIA_traN	plasmid	86.578	827	107	4	985	1809	1027	1851	0	909
IncFIB_traN	IncFIA_traN	plasmid	94.286	490	24	3	1	488	1	488	0	747
IncFIB_traN	IncFIB_traN	plasmid	100	1809	0	0	1	1809	1	1809	0	3341
IncFIB_traP	IncAC_traP	plasmid	99.662	591	2	0	1	591	1	591	0	1081
IncFIB_traP	IncFIA_traP	plasmid	96.538	491	16	1	102	591	98	588	0	811
IncFIB_traP	IncFIB_traP	plasmid	100	591	0	0	1	591	1	591	0	1092
IncFIB_traQ	IncAC_traQ	plasmid	98.947	285	3	0	1	285	1	285	1.55e-146	510
IncFIB_traQ	IncFIA_traQ	plasmid	96.842	285	9	0	1	285	1	285	1.57e-136	477
IncFIB_traQ	IncFIB_traQ	plasmid	100	285	0	0	1	285	1	285	1.54e-151	527
IncFIB_traR	IncAC_traR	plasmid	97.748	222	5	0	1	222	1	222	2.69e-108	383
IncFIB_traR	IncFIA_traR	plasmid	98.649	222	3	0	1	222	1	222	1.24e-111	394
IncFIB_traR	IncFIB_traR	plasmid	100	222	0	0	1	222	1	222	1.23e-116	411
IncFIB_traS	IncFIB_traS	plasmid	100	522	0	0	1	522	1	522	0	965
IncFIB_traT	IncAC_traT	plasmid	99.18	732	6	0	4	735	1	732	0	1319
IncFIB_traT	IncFIA_traT	plasmid	98.087	732	14	0	4	735	1	732	0	1275
IncFIB_traT	IncFIB_traT	plasmid	100	735	0	0	1	735	1	735	0	1358
IncFIB_traU	IncFIA_traU	plasmid	97.175	991	28	0	1	991	1	991	0	1676
IncFIB_traU	IncFIB_traU	plasmid	100	993	0	0	1	993	1	993	0	1834
IncFIB_traV	IncFIA_traV	plasmid	95.93	516	21	0	1	516	1	516	0	837
IncFIB_traV	IncFIB_traV	plasmid	100	516	0	0	1	516	1	516	0	953
IncFIB_traW	IncFIA_traW	plasmid	98.894	633	7	0	1	633	1	633	0	1131
IncFIB_traW	IncFIB_traW	plasmid	100	633	0	0	1	633	1	633	0	1170
IncFIB_traX	IncFIA_traX	plasmid	92.123	749	55	3	1	747	1	747	0	1053
IncFIB_traX	IncFIB_traX	plasmid	100	747	0	0	1	747	1	747	0	1380
IncFIB_traY	IncFIB_traY	plasmid	100	396	0	0	1	396	1	396	0	732
IncFIB_trbA	IncFIA_trbA	plasmid	95.318	299	13	1	43	341	25	322	2.51e-135	473
IncFIB_trbA	IncFIB_trbA	plasmid	100	348	0	0	1	348	1	348	0	643
IncFIB_trbB	IncFIA_trbB	plasmid	93.04	546	38	0	1	546	1	546	0	798
IncFIB_trbB	IncFIB_trbB	plasmid	100	546	0	0	1	546	1	546	0	1009
IncFIB_trbC	IncFIA_trbC	plasmid	89.679	591	55	6	52	639	52	639	0	749
IncFIB_trbC	IncFIB_trbC	plasmid	100	639	0	0	1	639	1	639	0	1181
IncFIB_trbD	IncFIB_trbD	plasmid	100	198	0	0	1	198	1	198	2.39e-103	366
IncFIB_trbE	IncFIA_trbE	plasmid	96.899	258	8	0	4	261	1	258	3.13e-123	433
IncFIB_trbE	IncFIB_traF	plasmid	100	38	0	0	224	261	1	38	2.83e-14	71.3
IncFIB_trbE	IncFIB_trbE	plasmid	100	261	0	0	1	261	1	261	3.07e-138	483
IncFIB_trbF	IncFIB_trbF	plasmid	100	381	0	0	1	381	1	381	0	704
IncFIB_trbG	IncFIB_trbG	plasmid	100	252	0	0	1	252	1	252	2.98e-133	466
IncFIB_trbI	IncFIA_trbI	plasmid	97.989	348	7	0	40	387	40	387	9.53e-175	604
IncFIB_trbI	IncFIB_trbI	plasmid	100	387	0	0	1	387	1	387	0	715
IncHI1_htdA	IncHI1_htdA	plasmid	100	453	0	0	1	453	1	453	0	837
IncHI1_htdF	IncHI1_htdF	plasmid	100	435	0	0	1	435	1	435	0	804
IncHI1_htdK	IncHI1_htdK	plasmid	100	564	0	0	1	564	1	564	0	1042
IncHI1_htdO	IncHI1_htdO	plasmid	100	441	0	0	1	441	1	441	0	815
IncHI1_htdT	IncHI1_htdT	plasmid	100	753	0	0	1	753	1	753	0	1391
IncHI1_htdV	IncHI1_htdV	plasmid	100	513	0	0	1	513	1	513	0	948
IncHI1_KP899804_180478	IncHI1_KP899804_180478	plasmid	100	2085	0	0	1	2085	1	2085	0	3851
IncHI1_KP899804_180478	IncHI1_traG	plasmid	90.364	2086	199	2	1	2085	1	2085	0	2737
IncHI1_KP899804_186327	IncHI1_KP899804_186327	plasmid	100	486	0	0	1	486	1	486	0	898
IncHI1_KP899804_186327	IncHI2_traH	plasmid	82.396	409	70	2	79	486	79	486	1.34e-99	355
IncHI1_traB	IncHI1_traB	plasmid	100	1359	0	0	1	1359	1	1359	0	2510
IncHI1_traB	IncHI1_trhB	plasmid	87.859	1359	165	0	1	1359	13	1371	0	1596
IncHI1_traC	IncHI1_traC	plasmid	100	2682	0	0	1	2682	1	2682	0	4953
IncHI1_traC	IncHI1_trhC	plasmid	87.827	2678	326	0	1	2678	1	2678	0	3140
IncHI1_traD	IncHI1_traD	plasmid	100	3990	0	0	1	3990	1	3990	0	7369
IncHI1_traF	IncHI1_traF	plasmid	100	1047	0	0	1	1047	1	1047	0	1934
IncHI1_traG	IncHI1_KP899804_180478	plasmid	90.364	2086	199	2	1	2085	1	2085	0	2737
IncHI1_traG	IncHI1_traG	plasmid	100	2085	0	0	1	2085	1	2085	0	3851
IncHI1_traH	IncHI1_traH	plasmid	100	1416	0	0	1	1416	1	1416	0	2615
IncHI1_traI	IncHI1_traI	plasmid	100	3036	0	0	1	3036	1	3036	0	5607
IncHI1_traJ	IncHI1_traJ	plasmid	100	663	0	0	1	663	1	663	0	1225
IncHI1_trbN	IncHI1_trbN	plasmid	100	327	0	0	1	327	1	327	7.98e-175	604
IncHI1_trhA	IncHI1_trhA	plasmid	100	354	0	0	1	354	1	354	0	654
IncHI1_trhB	IncHI1_traB	plasmid	87.859	1359	165	0	13	1371	1	1359	0	1596
IncHI1_trhB	IncHI1_trhB	plasmid	100	1371	0	0	1	1371	1	1371	0	2532
IncHI1_trhB	IncHI2_trhB	plasmid	75	1368	321	18	13	1371	1	1356	2.08e-176	612
IncHI1_trhC	IncHI1_traC	plasmid	87.827	2678	326	0	1	2678	1	2678	0	3140
IncHI1_trhC	IncHI1_trhC	plasmid	100	2682	0	0	1	2682	1	2682	0	4953
IncHI1_trhE	IncHI1_trhE	plasmid	100	798	0	0	1	798	1	798	0	1474
IncHI1_trhF	IncHI1_trhF	plasmid	100	513	0	0	1	513	1	513	0	948
IncHI1_trhI	IncHI1_trhI	plasmid	100	1809	0	0	1	1809	1	1809	0	3341
IncHI1_trhK	IncHI1_trhK	plasmid	100	1239	0	0	1	1239	1	1239	0	2289
IncHI1_trhL	IncHI1_trhL	plasmid	100	351	0	0	1	351	1	351	0	649
IncHI1_trhN	IncHI1_trhN	plasmid	100	3177	0	0	1	3177	1	3177	0	5867
IncHI1_trhN	IncHI2_trhN	plasmid	76.938	3200	698	29	2	3175	2	3187	0	1784
IncHI1_trhO	IncHI1_trhO	plasmid	100	948	0	0	1	948	1	948	0	1751
IncHI1_trhR	IncHI1_trhR	plasmid	100	801	0	0	1	801	1	801	0	1480
IncHI1_trhU	IncHI1_trhU	plasmid	100	1008	0	0	1	1008	1	1008	0	1862
IncHI1_trhV	IncHI1_trhV	plasmid	100	951	0	0	1	951	1	951	0	1757
IncHI1_trhW	IncHI1_trhW	plasmid	100	1509	0	0	1	1509	1	1509	0	2787
IncHI1_trhY	IncHI1_trhY	plasmid	100	513	0	0	1	513	1	513	0	948
IncHI2_htdA	IncHI2_htdA	plasmid	100	453	0	0	1	453	1	453	0	837
IncHI2_htdF	IncHI2_htdF	plasmid	100	426	0	0	1	426	1	426	0	787
IncHI2_htdK	IncHI2_htdK	plasmid	100	555	0	0	1	555	1	555	0	1026
IncHI2_htdO	IncHI2_htdO	plasmid	100	462	0	0	1	462	1	462	0	854
IncHI2_htdT	IncHI2_htdT	plasmid	100	981	0	0	1	981	1	981	0	1812
IncHI2_htdT	IncHI2_htdV	plasmid	100	110	0	0	1	110	374	483	1.06e-53	204
IncHI2_htdV	IncHI2_htdT	plasmid	100	110	0	0	374	483	1	110	5.1e-54	204
IncHI2_htdV	IncHI2_htdV	plasmid	100	483	0	0	1	483	1	483	0	893
IncHI2_MH287084_30570	IncHI2_MH287084_30570	plasmid	100	135	0	0	1	135	1	135	1.65e-68	250
IncHI2_orf16	IncHI2_orf16	plasmid	100	837	0	0	1	837	1	837	0	1546
IncHI2_orf17	IncHI2_orf17	plasmid	100	522	0	0	1	522	1	522	0	965
IncHI2_orf4	IncHI2_orf4	plasmid	100	873	0	0	1	873	1	873	0	1613
IncHI2_orf9	IncHI2_orf9	plasmid	100	4305	0	0	1	4305	1	4305	0	7950
IncHI2_traF	IncHI2_traF	plasmid	100	1161	0	0	1	1161	1	1161	0	2145
IncHI2_traF	IncN_traF	plasmid	100	1161	0	0	1	1161	1	1161	0	2145
IncHI2_traG	IncHI2_traG	plasmid	100	996	0	0	1	996	1	996	0	1840
IncHI2_traG	IncN_traG	plasmid	100	996	0	0	1	996	1	996	0	1840
IncHI2_traH	IncHI1_KP899804_186327	plasmid	82.396	409	70	2	79	486	79	486	1.34e-99	355
IncHI2_traH	IncHI2_traH	plasmid	100	486	0	0	1	486	1	486	0	898
IncHI2_traI	IncHI2_traI	plasmid	100	3147	0	0	1	3147	1	3147	0	5812
IncHI2_traJ	IncHI2_traJ	plasmid	100	663	0	0	1	663	1	663	0	1225
IncHI2_trhA	IncHI2_trhA	plasmid	100	354	0	0	1	354	1	354	0	654
IncHI2_trhB	IncHI1_trhB	plasmid	75	1368	321	18	1	1356	13	1371	2.06e-176	612
IncHI2_trhB	IncHI2_trhB	plasmid	100	1356	0	0	1	1356	1	1356	0	2505
IncHI2_trhC	IncHI2_trhC	plasmid	100	2682	0	0	1	2682	1	2682	0	4953
IncHI2_trhE	IncHI2_trhE	plasmid	100	789	0	0	1	789	1	789	0	1458
IncHI2_trhF	IncHI2_trhF	plasmid	100	1047	0	0	1	1047	1	1047	0	1934
IncHI2_trhG	IncHI2_trhG	plasmid	100	3954	0	0	1	3954	1	3954	0	7302
IncHI2_trhH	IncHI2_trhH	plasmid	100	1416	0	0	1	1416	1	1416	0	2615
IncHI2_trhI	IncHI2_trhI	plasmid	100	1785	0	0	1	1785	1	1785	0	3297
IncHI2_trhK	IncHI2_trhK	plasmid	100	1272	0	0	1	1272	1	1272	0	2350
IncHI2_trhL	IncHI2_trhL	plasmid	100	318	0	0	1	318	1	318	7.8e-170	588
IncHI2_trhN	IncHI1_trhN	plasmid	76.938	3200	698	29	2	3187	2	3175	0	1784
IncHI2_trhN	IncHI2_trhN	plasmid	100	3189	0	0	1	3189	1	3189	0	5890
IncHI2_trhO	IncHI2_trhO	plasmid	100	948	0	0	1	948	1	948	0	1751
IncHI2_trhP	IncHI2_trhP	plasmid	100	513	0	0	1	513	1	513	0	948
IncHI2_trhR	IncHI2_trhR	plasmid	100	801	0	0	1	801	1	801	0	1480
IncHI2_trhU	IncHI2_trhU	plasmid	100	1062	0	0	1	1062	1	1062	0	1962
IncHI2_trhV	IncHI2_trhV	plasmid	100	951	0	0	1	951	1	951	0	1757
IncHI2_trhW	IncHI2_trhW	plasmid	100	1512	0	0	1	1512	1	1512	0	2793
IncHI2_trhY	IncHI2_trhY	plasmid	100	513	0	0	1	513	1	513	0	948
IncHI2_trhZ	IncHI2_trhZ	plasmid	100	390	0	0	1	390	1	390	0	721
IncI1_pilI	IncI1_pilI	plasmid	100	255	0	0	1	255	1	255	6.48e-135	472
IncI1_pilJ	IncI1_pilJ	plasmid	100	453	0	0	1	453	1	453	0	837
IncI1_pilK	IncI1_pilK	plasmid	100	591	0	0	1	591	1	591	0	1092
IncI1_pilL	IncI1_pilL	plasmid	100	1068	0	0	1	1068	1	1068	0	1973
IncI1_pilM	IncI1_pilM	plasmid	100	438	0	0	1	438	1	438	0	809
IncI1_pilN	IncI1_pilN	plasmid	100	1683	0	0	1	1683	1	1683	0	3109
IncI1_pilO	IncI1_pilO	plasmid	100	1296	0	0	1	1296	1	1296	0	2394
IncI1_pilP	IncI1_pilP	plasmid	100	453	0	0	1	453	1	453	0	837
IncI1_pilQ	IncI1_pilQ	plasmid	100	1554	0	0	1	1554	1	1554	0	2870
IncI1_pilR	IncI1_pilR	plasmid	100	1098	0	0	1	1098	1	1098	0	2028
IncI1_pilS	IncI1_pilS	plasmid	100	615	0	0	1	615	1	615	0	1136
IncI1_pilT	IncI1_pilT	plasmid	100	561	0	0	1	561	1	561	0	1037
IncI1_pilU	IncI1_pilU	plasmid	100	657	0	0	1	657	1	657	0	1214
IncI1_pilV	IncB/O/K_pilV	plasmid	77.083	144	33	0	940	1083	841	984	2.1e-17	84.2
IncI1_pilV	IncI1_pilV	plasmid	100	1425	0	0	1	1425	1	1425	0	2632
IncI1_traA	IncI1_traA	plasmid	100	177	0	0	1	177	1	177	1e-91	327
IncI1_traB	IncI1_traB	plasmid	100	534	0	0	1	534	1	534	0	987
IncI1_traC	IncI1_traC	plasmid	100	684	0	0	1	684	1	684	0	1264
IncI1_traD	IncI1_traD	plasmid	100	567	0	0	1	567	1	567	0	1048
IncI1_traE	IncI1_traE	plasmid	100	825	0	0	1	825	1	825	0	1524
IncI1_traF	IncI1_traF	plasmid	100	1203	0	0	1	1203	1	1203	0	2222
IncI1_traG	IncI1_traG	plasmid	100	585	0	0	1	585	1	585	0	1081
IncI1_traH	IncI1_traH	plasmid	100	459	0	0	1	459	1	459	0	848
IncI1_traI	IncI1_traI	plasmid	100	819	0	0	1	819	1	819	0	1513
IncI1_traJ	IncI1_traJ	plasmid	100	1149	0	0	1	1149	1	1149	0	2122
IncI1_traK	IncI1_traK	plasmid	100	291	0	0	1	291	1	291	7.25e-155	538
IncI1_traL	IncI1_traL	plasmid	100	348	0	0	1	348	1	348	0	643
IncI1_traM	IncI1_traM	plasmid	100	693	0	0	1	693	1	693	0	1280
IncI1_traN	IncI1_traN	plasmid	100	984	0	0	1	984	1	984	0	1818
IncI1_traO	IncI1_traO	plasmid	100	1290	0	0	1	1290	1	1290	0	2383
IncI1_traP	IncI1_traP	plasmid	100	705	0	0	1	705	1	705	0	1303
IncI1_traQ	IncI1_traQ	plasmid	100	528	0	0	1	528	1	528	0	976
IncI1_traR	IncI1_traR	plasmid	100	405	0	0	1	405	1	405	0	749
IncI1_traS	IncI1_traS	plasmid	100	189	0	0	1	189	1	189	2.28e-98	350
IncI1_traT	IncI1_traT	plasmid	100	801	0	0	1	801	1	801	0	1480
IncI1_traU	IncI1_traU	plasmid	100	3045	0	0	1	3045	1	3045	0	5624
IncI1_traV	IncI1_traV	plasmid	100	615	0	0	1	615	1	615	0	1136
IncI1_traV	IncI1_traW	plasmid	100	34	0	0	582	615	1	34	1.16e-11	63.9
IncI1_traW	IncI1_traV	plasmid	100	34	0	0	1	34	582	615	2.3e-11	63.9
IncI1_traW	IncI1_traW	plasmid	100	1203	0	0	1	1203	1	1203	0	2222
IncI1_traX	IncI1_traX	plasmid	100	585	0	0	1	585	1	585	0	1081
IncI1_traY	IncI1_traY	plasmid	100	2238	0	0	1	2238	1	2238	0	4133
IncI1_trbA	IncI1_trbA	plasmid	100	1209	0	0	1	1209	1	1209	0	2233
IncI1_trbB	IncI1_trbB	plasmid	100	1071	0	0	1	1071	1	1071	0	1978
IncI1_trbC	IncI1_trbC	plasmid	100	2292	0	0	1	2292	1	2292	0	4233
IncI2_pilL	IncI2_pilL	plasmid	100	1236	0	0	1	1236	1	1236	0	2283
IncI2_pilM	IncI2_pilM	plasmid	100	438	0	0	1	438	1	438	0	809
IncI2_pilN	IncI2_pilN	plasmid	100	1644	0	0	1	1644	1	1644	0	3037
IncI2_pilO	IncI2_pilO	plasmid	100	1323	0	0	1	1323	1	1323	0	2444
IncI2_pilP	IncI2_pilP	plasmid	100	495	0	0	1	495	1	495	0	915
IncI2_pilQ	IncI2_pilQ	plasmid	100	1539	0	0	1	1539	1	1539	0	2843
IncI2_pilR	IncI2_pilR	plasmid	100	1110	0	0	1	1110	1	1110	0	2050
IncI2_pilS	IncI2_pilS	plasmid	100	558	0	0	1	558	1	558	0	1031
IncI2_pilT	IncI2_pilT	plasmid	100	483	0	0	1	483	1	483	0	893
IncI2_pilU	IncI2_pilU	plasmid	100	636	0	0	1	636	1	636	0	1175
IncI2_pilV	IncI2_pilV	plasmid	100	1245	0	0	1	1245	1	1245	0	2300
IncI2_traB	IncI2_traB	plasmid	100	585	0	0	1	585	1	585	0	1081
IncI2_traC	IncI2_traC	plasmid	100	291	0	0	1	291	1	291	7.25e-155	538
IncI2_traD	IncI2_traD	plasmid	100	321	0	0	1	321	1	321	1.69e-171	593
IncI2_traE	IncI2_traE	plasmid	100	2358	0	0	1	2358	1	2358	0	4355
IncI2_traG	IncI2_traG	plasmid	100	735	0	0	1	735	1	735	0	1358
IncI2_traH	IncI2_traH	plasmid	100	702	0	0	1	702	1	702	0	1297
IncI2_traI	IncI2_traI	plasmid	100	1140	0	0	1	1140	1	1140	0	2106
IncI2_traJ	IncI2_traJ	plasmid	100	1056	0	0	1	1056	1	1056	0	1951
IncI2_traK	IncI2_traK	plasmid	100	1959	0	0	1	1959	1	1959	0	3618
IncI2_traL	IncI2_traL	plasmid	100	753	0	0	1	753	1	753	0	1391
IncI2_trbJ	IncI2_trbJ	plasmid	100	648	0	0	1	648	1	648	0	1197
IncI2_trbL	IncI2_trbL	plasmid	100	987	0	0	1	987	1	987	0	1823
IncM_mobA	IncM_mobA	plasmid	100	1980	0	0	1	1980	1	1980	0	3657
IncM_mobB	IncM_mobB	plasmid	100	594	0	0	1	594	1	594	0	1098
IncM_mobB	IncM_mobC	plasmid	100	32	0	0	1	32	32	1	1.45e-10	60.2
IncM_mobC	IncM_mobB	plasmid	100	32	0	0	1	32	32	1	9.53e-11	60.2
IncM_mobC	IncM_mobC	plasmid	100	396	0	0	1	396	1	396	0	732
IncM_traH	IncM_traH	plasmid	100	501	0	0	1	501	1	501	0	926
IncM_traI	IncM_traI	plasmid	100	780	0	0	1	780	1	780	0	1441
IncM_traJ	IncM_traJ	plasmid	100	1164	0	0	1	1164	1	1164	0	2150
IncM_traK	IncM_traK	plasmid	100	261	0	0	1	261	1	261	3.07e-138	483
IncM_traL	IncM_traL	plasmid	100	555	0	0	1	555	1	555	0	1026
IncM_traM	IncM_traM	plasmid	100	783	0	0	1	783	1	783	0	1447
IncM_traN	IncM_traN	plasmid	100	1152	0	0	1	1152	1	1152	0	2128
IncM_traO	IncM_traO	plasmid	100	1350	0	0	1	1350	1	1350	0	2494
IncM_traP	IncM_traP	plasmid	100	705	0	0	1	705	1	705	0	1303
IncM_traQ	IncM_traQ	plasmid	100	531	0	0	1	531	1	531	0	981
IncM_traR	IncM_traR	plasmid	100	390	0	0	1	390	1	390	0	721
IncM_traU	IncM_traU	plasmid	100	3051	0	0	1	3051	1	3051	0	5635
IncM_traW	IncM_traW	plasmid	100	1209	0	0	1	1209	1	1209	0	2233
IncM_traX	IncM_traX	plasmid	100	651	0	0	1	651	1	651	0	1203
IncM_traX	IncM_traY	plasmid	100	101	0	0	551	651	1	101	7e-49	187
IncM_traY	IncM_traX	plasmid	100	101	0	0	1	101	551	651	2.49e-48	187
IncM_traY	IncM_traY	plasmid	100	2274	0	0	1	2274	1	2274	0	4200
IncM_trbA	IncM_trbA	plasmid	100	1263	0	0	1	1263	1	1263	0	2333
IncM_trbB	IncM_trbB	plasmid	100	951	0	0	1	951	1	951	0	1757
IncM_trbC	IncM_trbC	plasmid	100	2088	0	0	1	2088	1	2088	0	3856
IncN_eex	IncN_eex	plasmid	100	228	0	0	1	228	1	228	5.86e-120	422
IncN_kikA	IncN_kikA	plasmid	100	315	0	0	1	315	1	315	3.59e-168	582
IncN_korA	IncN_korA	plasmid	100	282	0	0	1	282	1	282	7.06e-150	521
IncN_korB	IncN_korB	plasmid	100	372	0	0	1	372	1	372	0	688
IncN_traA	IncN_traA	plasmid	100	318	0	0	1	318	1	318	7.8e-170	588
IncN_traB	IncN_traB	plasmid	100	2601	0	0	1	2601	1	2601	0	4804
IncN_traB	IncN_traC	plasmid	100	34	0	0	2568	2601	1	34	5.01e-11	63.9
IncN_traC	IncN_traB	plasmid	100	34	0	0	1	34	2568	2601	1.45e-11	63.9
IncN_traC	IncN_traC	plasmid	100	765	0	0	1	765	1	765	0	1413
IncN_traD	IncN_traD	plasmid	100	1041	0	0	1	1041	1	1041	0	1923
IncN_traE	IncN_traE	plasmid	100	699	0	0	1	699	1	699	0	1291
IncN_traF	IncHI2_traF	plasmid	100	1161	0	0	1	1161	1	1161	0	2145
IncN_traF	IncN_traF	plasmid	100	1161	0	0	1	1161	1	1161	0	2145
IncN_traG	IncHI2_traG	plasmid	100	996	0	0	1	996	1	996	0	1840
IncN_traG	IncN_traG	plasmid	100	996	0	0	1	996	1	996	0	1840
IncN_traI	IncN_traI	plasmid	100	3237	0	0	1	3237	1	3237	0	5978
IncN_traJ	IncN_traJ	plasmid	100	1530	0	0	1	1530	1	1530	0	2826
IncN_trak	IncN_trak	plasmid	100	417	0	0	1	417	1	417	0	771
IncN_traL	IncN_traL	plasmid	100	735	0	0	1	735	1	735	0	1358
IncN_traM	IncN_traM	plasmid	100	294	0	0	1	294	1	294	1.58e-156	544
IncN_traO	IncAC_traO	plasmid	99.548	885	4	0	1	885	1	885	0	1613
IncN_traO	IncN_traO	plasmid	100	885	0	0	1	885	1	885	0	1635
IncP_traA	IncP_traA	plasmid	100	291	0	0	1	291	1	291	7.25e-155	538
IncP_traB	IncP_traB	plasmid	100	465	0	0	1	465	1	465	0	859
IncP_traC	IncP_traC	plasmid	100	3960	0	0	1	3960	1	3960	0	7313
IncP_traD	IncP_traD	plasmid	100	186	0	0	1	186	1	186	1.04e-96	344
IncP_traE	IncP_traE	plasmid	100	2214	0	0	1	2214	1	2214	0	4089
IncP_traF	IncP_traF	plasmid	100	534	0	0	1	534	1	534	0	987
IncP_traG	IncP_traG	plasmid	100	1947	0	0	1	1947	1	1947	0	3596
IncP_traH	IncP_traH	plasmid	100	156	0	0	1	156	1	156	4.11e-80	289
IncP_traI	IncP_traI	plasmid	100	2610	0	0	1	2610	1	2610	0	4820
IncP_traJ	IncP_traJ	plasmid	100	357	0	0	1	357	1	357	0	660
IncP_traK	IncP_traK	plasmid	100	435	0	0	1	435	1	435	0	804
IncP_traL	IncP_traL	plasmid	100	786	0	0	1	786	1	786	0	1452
IncP_traM	IncP_traM	plasmid	100	441	0	0	1	441	1	441	0	815
IncP_traN	IncP_traN	plasmid	100	681	0	0	1	681	1	681	0	1258
IncP_traO	IncP_traO	plasmid	100	354	0	0	1	354	1	354	0	654
IncP_traX	IncP_traX	plasmid	100	687	0	0	1	687	1	687	0	1269
IncP_trbA	IncP_trbA	plasmid	100	405	0	0	1	405	1	405	0	749
IncP_trbB	IncP_trbB	plasmid	100	957	0	0	1	957	1	957	0	1768
IncP_trbC	IncP_trbC	plasmid	100	384	0	0	1	384	1	384	0	710
IncP_trbD	IncP_trbD	plasmid	100	327	0	0	1	327	1	327	7.98e-175	604
IncP_trbE	IncP_trbE	plasmid	100	2544	0	0	1	2544	1	2544	0	4698
IncP_trbF	IncP_trbF	plasmid	100	708	0	0	1	708	1	708	0	1308
IncP_trbG	IncP_trbG	plasmid	100	891	0	0	1	891	1	891	0	1646
IncP_trbH	IncP_trbH	plasmid	100	453	0	0	1	453	1	453	0	837
IncP_trbI	IncP_trbI	plasmid	100	1395	0	0	1	1395	1	1395	0	2577
IncP_trbJ	IncP_trbJ	plasmid	100	771	0	0	1	771	1	771	0	1424
IncP_trbK	IncP_trbK	plasmid	100	228	0	0	1	228	1	228	5.86e-120	422
IncP_trbL	IncP_trbL	plasmid	100	1560	0	0	1	1560	1	1560	0	2881
IncP_trbM	IncP_trbM	plasmid	100	306	0	0	1	306	1	306	3.51e-163	566
IncP_trbN	IncP_trbN	plasmid	100	771	0	0	1	771	1	771	0	1424
IncW_trwA	IncW_trwA	plasmid	100	363	0	0	1	363	1	363	0	671
IncW_trwB	IncW_trwB	plasmid	100	1524	0	0	1	1524	1	1524	0	2815
IncW_trwC	IncW_trwC	plasmid	100	2901	0	0	1	2901	1	2901	0	5358
IncW_trwD	IncW_trwD	plasmid	100	1077	0	0	1	1077	1	1077	0	1989
IncW_trwD	IncW_trwE	plasmid	100	35	0	0	1	35	1154	1188	5.72e-12	65.8
IncW_trwE	IncW_trwD	plasmid	100	35	0	0	1154	1188	1	35	6.32e-12	65.8
IncW_trwE	IncW_trwE	plasmid	100	1188	0	0	1	1188	1	1188	0	2194
IncW_trwF	IncW_trwF	plasmid	100	801	0	0	1	801	1	801	0	1480
IncW_trwG	IncW_trwG	plasmid	100	696	0	0	1	696	1	696	0	1286
IncW_trwH	IncW_trwH	plasmid	100	144	0	0	1	144	1	144	1.76e-73	267
IncW_trwI	IncW_trwI	plasmid	100	1029	0	0	1	1029	1	1029	0	1901
IncW_trwJ	IncW_trwJ	plasmid	100	681	0	0	1	681	1	681	0	1258
IncW_trwK	IncW_trwK	plasmid	100	2472	0	0	1	2472	1	2472	0	4566
IncW_trwL	IncW_trwL	plasmid	100	339	0	0	1	339	1	339	0	627
IncW_trwM	IncW_trwM	plasmid	100	315	0	0	1	315	1	315	3.59e-168	582
IncW_trwN	IncW_trwN	plasmid	100	597	0	0	1	597	1	597	0	1103

## Sheet: Table S4
Strain	Serotype	PlasmidFinder Predicted Replicon Types
374	Typhimurium	A/C, FIB, FII(S), I1
426	Typhimurium	ColpVC, FIB, FIC(FII), I1
470	Typhimurium	Col156, Col440II, FIA, FII, HI1
500	Typhimurium	FIB, FII(S)
1000	Heidelberg	ColpVC, HI2, I1
CVM16	Schwarzengrund	FIB, FIC(FII)
MDH24	Schwarzengrund	ND
N030	Typhimurium	FIB, ColpVC, FIC(FII), I1
N032	Typhimurium	FIB, ColpVC, FIC(FII),HI2
N82	Typhimurium	A/C, I1
query acc.ver	subject acc.ver	location	% identity	alignment length	mismatches	gap opens	q. start	q. end	s. start	s. end	evalue	bit score
374_contig_31	IncAC_traA	plasmid	100	393	0	0	31261	31653	1	393	0	726
374_contig_31	IncAC_traB	plasmid	100	1317	0	0	29366	30682	1	1317	0	2433
374_contig_31	IncAC_traC	plasmid	100	2448	0	0	42677	45124	1	2448	0	4521
374_contig_31	IncAC_traD	plasmid	100	1866	0	0	22167	24032	1	1866	0	3446
374_contig_31	IncAC_traE	plasmid	100	627	0	0	27842	28468	1	627	0	1158
374_contig_57	IncAC_traF	plasmid	100	1029	0	0	18736	19764	1	1029	0	1901
374_contig_57	IncAC_traG	plasmid	100	3615	0	0	21212	24826	1	3615	0	6676
374_contig_57	IncAC_traH	plasmid	100	1434	0	0	19766	21199	1	1434	0	2649
374_contig_31	IncAC_traI	plasmid	100	2973	0	0	19198	22170	1	2973	0	5491
374_contig_31	IncAC_traL	plasmid	100	282	0	0	27564	27845	1	282	2.16e-147	521
374_contig_31	IncAC_traN	plasmid	100	2808	0	0	48987	51794	1	2808	0	5186
374_contig_2	IncAC_traT	plasmid	83.151	730	119	4	75533	76260	1	728	0	664
374_contig_31	IncAC_traU	plasmid	100	1008	0	0	47876	48883	1	1008	0	1862
374_contig_31	IncAC_traV	plasmid	100	579	0	0	30679	31257	1	579	0	1070
374_contig_31	IncAC_traW	plasmid	100	1266	0	0	45946	47211	1	1266	0	2338
374_contig_31	IncAC_trhF	plasmid	100	531	0	0	45453	45983	1	531	0	981
374_contig_23	IncB/O/K_pilV	plasmid	77.083	144	33	0	20088	20231	841	984	3.01e-16	84.2
374_Query_1	IncB/O/K_traW	plasmid	75.709	988	230	6	49410	50392	1151	169	6.98e-137	486
374_contig_2	IncFIA_traA	plasmid	83.429	350	53	4	55024	55372	11	356	9.34e-87	320
374_contig_2	IncFIA_traB	plasmid	82.219	1406	226	16	57017	58407	1	1397	0	1190
374_contig_2	IncFIA_traC	plasmid	85.147	2619	383	6	60911	63526	1	2616	0	2676
374_contig_2	IncFIA_traD	plasmid	83.471	1821	293	8	76641	78457	1	1817	0	1688
374_contig_2	IncFIA_traE	plasmid	86.42	567	77	0	55724	56290	1	567	2.29e-177	621
374_contig_2	IncFIA_traF	plasmid	88.177	609	72	0	69146	69754	136	744	0	726
374_contig_2	IncFIA_traG	plasmid	83.93	2819	437	13	72165	74975	1	2811	0	2682
374_contig_2	IncFIA_traH	plasmid	80.518	1314	246	10	70838	72146	44	1352	0	1000
374_contig_2	IncFIA_traI	plasmid	84.319	5274	762	49	79543	84778	25	5271	0	5097
374_contig_2	IncFIA_traK	plasmid	79.305	662	137	0	56357	57018	45	706	4.08e-130	464
374_contig_2	IncFIA_traL	plasmid	88.673	309	33	2	55391	55698	1	308	1.97e-103	375
374_contig_2	IncFIA_traN	plasmid	84.103	931	144	4	67817	68745	901	1829	0	896
374_contig_2	IncFIA_traT	plasmid	83.151	730	119	4	75533	76260	1	728	0	664
374_contig_2	IncFIA_traU	plasmid	85.497	986	135	7	64558	65539	13	994	0	1022
374_contig_2	IncFIA_traV	plasmid	77.406	478	96	10	59229	59700	46	517	7.38e-73	274
374_contig_2	IncFIA_traX	plasmid	77.371	738	151	14	84809	85538	19	748	6.92e-118	424
374_contig_2	IncFIA_trbC	plasmid	79.31	522	100	7	65932	66449	83	600	1.98e-98	359
374_contig_2	IncFIB_traA	plasmid	82.787	366	60	3	55014	55376	1	366	7.22e-88	324
374_contig_2	IncFIB_traB	plasmid	82.498	1417	226	16	57017	58419	1	1409	0	1223
374_contig_2	IncFIB_traC	plasmid	85.534	2620	371	8	60911	63526	1	2616	0	2732
374_contig_2	IncFIB_traD	plasmid	81.287	2175	374	24	76641	78803	1	2154	0	1731
374_contig_2	IncFIB_traE	plasmid	86.596	567	76	0	55724	56290	1	567	4.92e-179	627
374_contig_2	IncFIB_traF	plasmid	88.013	609	73	0	69146	69754	166	774	0	721
374_contig_2	IncFIB_traG	plasmid	82.988	2798	429	36	72165	74939	1	2774	0	2486
374_contig_2	IncFIB_traH	plasmid	87.277	1289	164	0	70858	72146	67	1355	0	1472
374_contig_2	IncFIB_traI	plasmid	84.227	5294	777	44	79519	84777	1	5271	0	5097
374_contig_2	IncFIB_traL	plasmid	88.997	309	32	2	55391	55698	1	308	4.23e-105	381
374_contig_2	IncFIB_traN	plasmid	84.343	792	118	4	67957	68745	999	1787	0	771
374_contig_2	IncFIB_traT	plasmid	83.721	731	115	4	75532	76260	3	731	0	688
374_contig_2	IncFIB_traU	plasmid	84.741	983	142	7	64558	65536	13	991	0	977
374_contig_2	IncFIB_traV	plasmid	78.013	473	90	12	59234	59699	51	516	3.41e-76	285
374_contig_2	IncFIB_traX	plasmid	76.043	743	150	22	84809	85537	19	747	5.5e-99	361
374_contig_2	IncFIB_trbC	plasmid	76.894	528	116	5	65925	66449	76	600	5.66e-79	294
374_contig_2	IncFIB_trbI	plasmid	82.474	388	66	2	63534	63920	1	387	2.58e-92	339
374_contig_23	IncI1_pilJ	plasmid	92.857	196	12	2	8551	8746	260	453	2.76e-76	283
374_contig_23	IncI1_pilK	plasmid	90.252	595	53	4	8796	9389	1	591	0	773
374_contig_23	IncI1_pilL	plasmid	96.629	1068	36	0	9718	10785	1	1068	0	1773
374_contig_23	IncI1_pilM	plasmid	97.717	438	10	0	10785	11222	1	438	0	754
374_contig_23	IncI1_pilN	plasmid	98.099	1683	32	0	11236	12918	1	1683	0	2931
374_contig_23	IncI1_pilO	plasmid	95.679	1296	56	0	12911	14206	1	1296	0	2084
374_contig_23	IncI1_pilP	plasmid	97.351	453	12	0	14193	14645	1	453	0	771
374_contig_23	IncI1_pilQ	plasmid	94.273	1554	89	0	14656	16209	1	1554	0	2377
374_contig_23	IncI1_pilR	plasmid	91.811	1099	71	14	16222	17305	1	1095	0	1513
374_contig_23	IncI1_pilS	plasmid	83.601	561	90	2	17379	17938	56	615	4.16e-149	525
374_contig_23	IncI1_pilT	plasmid	94.296	561	32	0	17948	18508	1	561	0	859
374_contig_23	IncI1_pilU	plasmid	92.237	657	51	0	18493	19149	1	657	0	931
374_contig_23	IncI1_pilV	plasmid	97.051	1085	32	0	19149	20233	1	1085	0	1827
374_contig_23	IncI1_traA	plasmid	98.851	174	2	0	5594	5767	1	174	1.27e-84	311
374_contig_23	IncI1_traB	plasmid	99.438	534	3	0	6323	6856	1	534	0	970
374_contig_23	IncI1_traC	plasmid	98.83	684	8	0	7110	7793	1	684	0	1219
374_Query_1	IncI1_traE	plasmid	99.394	825	5	0	69786	70610	825	1	0	1496
374_Query_1	IncI1_traF	plasmid	99.667	1203	4	0	68498	69700	1203	1	0	2200
374_Query_1	IncI1_traG	plasmid	99.658	585	2	0	67854	68438	585	1	0	1070
374_Query_1	IncI1_traH	plasmid	99.782	459	1	0	67001	67459	459	1	0	843
374_Query_1	IncI1_traI	plasmid	99.634	819	3	0	66186	67004	819	1	0	1496
374_Query_1	IncI1_traJ	plasmid	99.043	1149	11	0	65041	66189	1149	1	0	2061
374_Query_1	IncI1_traK	plasmid	97.595	291	7	0	64754	65044	291	1	8.96e-141	499
374_Query_1	IncI1_traL	plasmid	99.713	348	1	0	59969	60316	348	1	0	638
374_Query_1	IncI1_traM	plasmid	98.99	693	7	0	59280	59972	693	1	0	1242
374_Query_1	IncI1_traN	plasmid	98.984	984	10	0	58286	59269	984	1	0	1762
374_Query_1	IncI1_traO	plasmid	98.682	1290	17	0	56994	58283	1290	1	0	2289
374_Query_1	IncI1_traP	plasmid	99.433	705	4	0	56290	56994	705	1	0	1280
374_Query_1	IncI1_traQ	plasmid	99.811	528	1	0	55763	56290	528	1	0	970
374_Query_1	IncI1_traR	plasmid	95.556	405	18	0	55308	55712	405	1	0	649
374_Query_1	IncI1_traS	plasmid	99.471	189	1	0	55056	55244	189	1	4.44e-94	344
374_Query_1	IncI1_traT	plasmid	97.878	801	17	0	54272	55072	801	1	0	1386
374_Query_1	IncI1_traU	plasmid	99.015	3045	30	0	51138	54182	3045	1	0	5457
374_Query_1	IncI1_traV	plasmid	99.675	615	2	0	50524	51138	615	1	0	1125
374_Query_1	IncI1_traW	plasmid	99.335	1203	8	0	49355	50557	1203	1	0	2178
374_Query_1	IncI1_traX	plasmid	98.803	585	7	0	48742	49326	585	1	0	1042
374_Query_1	IncI1_traY	plasmid	96.476	1277	45	0	47438	48714	1277	1	0	2109
374_Query_1	IncI1_trbA	plasmid	98.263	1209	21	0	38614	39822	1209	1	0	2117
374_Query_1	IncI1_trbB	plasmid	99.066	1071	10	0	37525	38595	1071	1	0	1923
374_Query_1	IncI1_trbC	plasmid	99.825	2292	4	0	35241	37532	2292	1	0	4211
query acc.ver	subject acc.ver	location	% identity	alignment length	mismatches	gap opens	q. start	q. end	s. start	s. end	evalue	bit score
426_contig_62	IncAC_traJ	plasmid	97.234	687	19	0	1775	2461	1	687	0	1164
426_contig_62	IncAC_traK	plasmid	98.765	729	9	0	4082	4810	1	729	0	1297
426_contig_62	IncAC_traM	plasmid	97.656	384	9	0	1202	1585	1	384	0	660
426_contig_62	IncAC_traP	plasmid	99.831	591	1	0	6227	6817	1	591	0	1086
426_contig_99	IncAC_traQ	plasmid	99.298	285	2	0	1303	1587	1	285	8.13e-147	516
426_contig_62	IncAC_traR	plasmid	97.297	222	6	0	7911	8132	1	222	9.68e-105	377
426_contig_108	IncAC_traS	plasmid	81.018	511	95	2	548	1057	1	510	1.64e-113	405
426_contig_108	IncAC_traT	plasmid	99.317	732	5	0	1071	1802	1	732	0	1325
426_contig_62	IncAC_traY	plasmid	99.123	228	2	0	2555	2782	1	228	9.54e-115	411
426_contig_10	IncB/O/K_pilV	plasmid	77.083	144	33	0	1	144	984	841	1.09e-16	84.2
426_contig_62	IncFIA_traA	plasmid	95.58	362	10	3	2816	3177	1	356	3.2e-164	575
426_contig_62	IncFIA_traB	plasmid	95.783	1399	55	3	4810	6206	1	1397	0	2254
426_contig_62	IncFIA_traC	plasmid	97.298	2628	71	0	8292	10919	1	2628	0	4460
426_contig_108	IncFIA_traD	plasmid	94.613	297	16	0	5174	5470	1931	2227	3.46e-130	460
426_contig_108	IncFIA_traD	plasmid	95.296	659	31	0	2055	2713	1	659	0	1046
426_contig_108	IncFIA_traD	plasmid	96.642	1221	32	1	3969	5189	654	1865	0	2019
426_contig_62	IncFIA_traE	plasmid	99.296	568	4	0	3529	4096	1	568	0	1027
426_contig_99	IncFIA_traF	plasmid	97.869	563	12	0	21	583	183	745	0	974
426_contig_62	IncFIA_traF	plasmid	96.859	191	6	0	15649	15839	1	191	1.65e-87	320
426_contig_108	IncFIA_traG	plasmid	94.175	309	18	0	149	457	2424	2732	1.6e-133	472
426_contig_99	IncFIA_traG	plasmid	88.948	2443	248	19	4126	6557	1	2432	0	2996
426_contig_99	IncFIA_traH	plasmid	84.137	1368	207	10	2756	4118	1	1363	0	1315
426_contig_77	IncFIA_traI	plasmid	95.431	5253	229	10	8619	13866	5270	24	0	8360
426_contig_62	IncFIA_traK	plasmid	99.008	706	7	0	4106	4811	1	706	0	1266
426_contig_62	IncFIA_traL	plasmid	98.722	313	4	0	3196	3508	1	313	1.16e-158	556
426_contig_62	IncFIA_traN	plasmid	86.594	828	107	4	14548	15373	1027	1852	0	911
426_contig_62	IncFIA_traN	plasmid	94.286	490	24	3	13564	14051	1	488	0	747
426_contig_62	IncFIA_traP	plasmid	96.748	492	15	1	6328	6818	98	589	0	819
426_contig_99	IncFIA_traQ	plasmid	97.203	286	8	0	1303	1588	1	286	2.29e-137	484
426_contig_62	IncFIA_traR	plasmid	98.206	223	4	0	7911	8133	1	223	1.24e-108	390
426_contig_108	IncFIA_traT	plasmid	97.954	733	15	0	1071	1803	1	733	0	1271
426_contig_62	IncFIA_traU	plasmid	97.376	991	26	0	11928	12918	1	991	0	1687
426_contig_62	IncFIA_traV	plasmid	96.132	517	20	0	7261	7777	1	517	0	845
426_contig_62	IncFIA_traW	plasmid	98.738	634	8	0	11299	11932	1	634	0	1127
426_contig_77	IncFIA_traX	plasmid	91.055	749	65	2	7852	8599	748	1	0	1011
426_contig_99	IncFIA_trbA	plasmid	95.318	299	13	1	640	938	25	322	4.96e-134	473
426_contig_99	IncFIA_trbB	plasmid	97.258	547	15	0	1574	2120	1	547	0	928
426_contig_62	IncFIA_trbC	plasmid	89.527	592	56	6	12980	13568	52	640	0	745
426_contig_62	IncFIA_trbE	plasmid	96.525	259	9	0	15399	15657	1	259	2.64e-120	429
426_contig_99	IncFIA_trbF	plasmid	81.356	295	51	4	2477	2769	134	426	7.08e-63	237
426_contig_62	IncFIA_trbI	plasmid	97.708	349	8	0	10955	11303	40	388	5.28e-172	601
426_contig_99	IncFIA_trbJ	plasmid	95.087	346	17	0	2049	2394	1	346	1.04e-155	545
426_contig_62	IncFIB_traA	plasmid	98.634	366	5	0	2816	3181	1	366	0	649
426_contig_62	IncFIB_traB	plasmid	99.93	1428	1	0	4810	6237	1	1428	0	2632
426_contig_62	IncFIB_traC	plasmid	99.049	2628	25	0	8292	10919	1	2628	0	4715
426_contig_108	IncFIB_traD	plasmid	97.935	1501	31	0	3969	5469	654	2154	0	2601
426_contig_108	IncFIB_traD	plasmid	94.082	659	39	0	2055	2713	1	659	0	1002
426_contig_62	IncFIB_traE	plasmid	99.647	567	2	0	3529	4095	1	567	0	1037
426_contig_62	IncFIB_traF	plasmid	99.548	221	1	0	15619	15839	1	221	1.6e-112	403
426_contig_99	IncFIB_traF	plasmid	99.466	562	3	0	21	582	213	774	0	1022
426_contig_108	IncFIB_traG	plasmid	93.485	307	20	0	151	457	2426	2732	4.48e-129	457
426_contig_99	IncFIB_traG	plasmid	89.084	2455	229	29	4126	6561	1	2435	0	3013
426_contig_99	IncFIB_traH	plasmid	97.967	1377	28	0	2753	4129	1	1377	0	2388
426_contig_77	IncFIB_traI	plasmid	96.225	5271	199	0	8619	13889	5271	1	0	8632
426_contig_62	IncFIB_traK	plasmid	99.726	729	2	0	4082	4810	1	729	0	1336
426_contig_62	IncFIB_traL	plasmid	100	312	0	0	3196	3507	1	312	8.89e-165	577
426_contig_62	IncFIB_traM	plasmid	84.456	386	56	3	1202	1585	1	384	9.68e-105	377
426_contig_62	IncFIB_traN	plasmid	99.171	1809	15	0	13564	15372	1	1809	0	3258
426_contig_62	IncFIB_traP	plasmid	99.831	591	1	0	6227	6817	1	591	0	1086
426_contig_99	IncFIB_traQ	plasmid	98.246	285	5	0	1303	1587	1	285	8.18e-142	499
426_contig_62	IncFIB_traR	plasmid	99.55	222	1	0	7911	8132	1	222	4.44e-113	405
426_contig_108	IncFIB_traT	plasmid	99.318	733	5	0	1070	1802	3	735	0	1327
426_contig_62	IncFIB_traU	plasmid	99.799	993	2	0	11928	12920	1	993	0	1823
426_contig_62	IncFIB_traV	plasmid	99.031	516	5	0	7261	7776	1	516	0	926
426_contig_62	IncFIB_traW	plasmid	99.842	633	1	0	11299	11931	1	633	0	1164
426_contig_77	IncFIB_traX	plasmid	91.031	747	67	0	7853	8599	747	1	0	1009
426_contig_99	IncFIB_trbA	plasmid	99.425	348	2	0	598	945	1	348	0	632
426_contig_99	IncFIB_trbB	plasmid	93.956	546	33	0	1574	2119	1	546	0	826
426_contig_62	IncFIB_trbC	plasmid	99.531	639	3	0	12929	13567	1	639	0	1164
426_contig_62	IncFIB_trbD	plasmid	99.495	198	1	0	6804	7001	1	198	9.75e-100	361
426_contig_62	IncFIB_trbE	plasmid	99.617	261	1	0	15396	15656	1	261	9.28e-135	477
426_contig_99	IncFIB_trbF	plasmid	95.187	374	17	1	2377	2749	1	374	4.72e-169	590
426_contig_62	IncFIB_trbG	plasmid	99.603	252	1	0	7013	7264	1	252	9.34e-130	460
426_contig_62	IncFIB_trbI	plasmid	99.742	387	1	0	10916	11302	1	387	0	710
426_contig_15	IncHI1_KP899804_186327	plasmid	82.152	409	71	2	52228	52635	486	79	1.52e-95	350
426_contig_63	IncHI1_trhB	plasmid	74.982	1379	324	18	1234	2600	1371	2	1.26e-176	616
426_contig_44	IncHI1_trhN	plasmid	76.938	3200	698	29	29942	33127	3175	2	0	1784
426_contig_44	IncHI2_htdA	plasmid	100	453	0	0	42037	42489	453	1	0	837
426_contig_44	IncHI2_htdF	plasmid	100	426	0	0	41622	42047	426	1	0	787
426_contig_44	IncHI2_htdK	plasmid	99.82	555	1	0	41059	41613	555	1	0	1020
426_contig_63	IncHI2_htdO	plasmid	99.784	462	1	0	2579	3040	462	1	0	848
426_contig_45	IncHI2_htdT	plasmid	100	231	0	0	5039	5269	981	751	3.15e-120	427
426_contig_63	IncHI2_htdT	plasmid	100	758	0	0	96	853	758	1	0	1400
426_contig_63	IncHI2_htdV	plasmid	99.793	483	1	0	744	1226	483	1	0	887
426_contig_44	IncHI2_MH287084_30570	plasmid	100	135	0	0	34211	34345	135	1	7.43e-66	250
426_contig_44	IncHI2_orf16	plasmid	99.642	837	3	0	47089	47925	1	837	0	1530
426_contig_44	IncHI2_orf17	plasmid	100	522	0	0	47918	48439	1	522	0	965
426_contig_44	IncHI2_orf4	plasmid	99.885	873	1	0	29039	29911	1	873	0	1607
426_contig_44	IncHI2_orf9	plasmid	99.977	4305	1	0	36635	40939	4305	1	0	7945
426_contig_15	IncHI2_traH	plasmid	99.794	486	1	0	52228	52713	486	1	0	893
426_contig_15	IncHI2_traI	plasmid	99.905	3147	3	0	48338	51484	3147	1	0	5795
426_contig_15	IncHI2_traJ	plasmid	100	663	0	0	44496	45158	663	1	0	1225
426_contig_63	IncHI2_trhA	plasmid	100	354	0	0	5481	5834	354	1	0	654
426_contig_63	IncHI2_trhB	plasmid	99.926	1356	1	0	1234	2589	1356	1	0	2499
426_contig_45	IncHI2_trhC	plasmid	99.925	2682	2	0	1389	4070	2682	1	0	4942
426_contig_63	IncHI2_trhE	plasmid	100	789	0	0	4313	5101	789	1	0	1458
426_contig_15	IncHI2_trhF	plasmid	99.427	1047	6	0	55378	56424	1	1047	0	1901
426_contig_15	IncHI2_trhG	plasmid	99.266	3949	29	0	57838	61786	1	3949	0	7132
426_contig_15	IncHI2_trhH	plasmid	99.364	1416	9	0	56414	57829	1	1416	0	2566
426_contig_44	IncHI2_trhI	plasmid	99.944	1785	1	0	27075	28859	1785	1	0	3291
426_contig_63	IncHI2_trhK	plasmid	99.921	1272	1	0	3042	4313	1272	1	0	2344
426_contig_63	IncHI2_trhL	plasmid	99.686	318	1	0	5113	5430	318	1	1.27e-166	582
426_contig_44	IncHI2_trhN	plasmid	99.969	3189	1	0	29940	33128	3189	1	0	5884
426_contig_44	IncHI2_trhO	plasmid	99.789	948	2	0	46145	47092	1	948	0	1740
426_contig_44	IncHI2_trhP	plasmid	100	513	0	0	35845	36357	513	1	0	948
426_contig_15	IncHI2_trhR	plasmid	100	801	0	0	53472	54272	1	801	0	1480
426_contig_44	IncHI2_trhU	plasmid	99.906	1062	1	0	33147	34208	1062	1	0	1956
426_contig_45	IncHI2_trhV	plasmid	100	951	0	0	4079	5029	951	1	0	1757
426_contig_44	IncHI2_trhW	plasmid	100	1512	0	0	34347	35858	1512	1	0	2793
426_contig_15	IncHI2_trhY	plasmid	99.805	513	1	0	54274	54786	1	513	0	942
426_contig_44	IncHI2_trhZ	plasmid	100	390	0	0	48436	48825	1	390	0	721
426_contig_38	IncI1_pilI	plasmid	100	255	0	0	11509	11763	1	255	4.38e-133	472
426_contig_38	IncI1_pilJ	plasmid	99.338	453	3	0	11806	12258	1	453	0	821
426_contig_38	IncI1_pilK	plasmid	99.831	591	1	0	12308	12898	1	591	0	1086
426_contig_38	IncI1_pilL	plasmid	99.906	1068	1	0	12932	13999	1	1068	0	1967
426_contig_38	IncI1_pilM	plasmid	100	438	0	0	13999	14436	1	438	0	809
426_contig_38	IncI1_pilN	plasmid	100	1669	0	0	14450	16118	1	1669	0	3083
426_contig_10	IncI1_pilO	plasmid	99.923	1296	1	0	6039	7334	1296	1	0	2388
426_contig_10	IncI1_pilP	plasmid	100	453	0	0	5600	6052	453	1	0	837
426_contig_10	IncI1_pilQ	plasmid	100	1554	0	0	4036	5589	1554	1	0	2870
426_contig_10	IncI1_pilR	plasmid	100	1098	0	0	2926	4023	1098	1	0	2028
426_contig_10	IncI1_pilS	plasmid	99.837	615	1	0	2294	2908	615	1	0	1131
426_contig_10	IncI1_pilT	plasmid	100	561	0	0	1724	2284	561	1	0	1037
426_contig_10	IncI1_pilU	plasmid	100	657	0	0	1083	1739	657	1	0	1214
426_contig_10	IncI1_pilV	plasmid	100	1083	0	0	1	1083	1083	1	0	2001
426_contig_38	IncI1_traA	plasmid	100	174	0	0	8462	8635	1	174	4.67e-88	322
426_contig_38	IncI1_traB	plasmid	100	534	0	0	9191	9724	1	534	0	987
426_contig_38	IncI1_traC	plasmid	100	684	0	0	9978	10661	1	684	0	1264
426_contig_38	IncI1_traD	plasmid	100	567	0	0	10675	11241	1	567	0	1048
426_contig_104	IncI1_traE	plasmid	100	825	0	0	1890	2714	1	825	0	1524
426_contig_104	IncI1_traF	plasmid	99.917	1203	0	1	2799	4000	1	1203	0	2215
426_contig_104	IncI1_traG	plasmid	100	585	0	0	4060	4644	1	585	0	1081
426_contig_104	IncI1_traH	plasmid	100	459	0	0	5039	5497	1	459	0	848
426_contig_46	IncI1_traI	plasmid	100	173	0	0	32541	32713	819	647	3.41e-87	320
426_contig_104	IncI1_traI	plasmid	100	652	0	0	5494	6145	1	652	0	1205
426_contig_46	IncI1_traJ	plasmid	100	1149	0	0	31396	32544	1149	1	0	2122
426_contig_46	IncI1_traK	plasmid	99.656	291	1	0	31109	31399	291	1	4.02e-151	532
426_contig_46	IncI1_traL	plasmid	100	348	0	0	26321	26668	348	1	0	643
426_contig_46	IncI1_traM	plasmid	99.567	693	3	0	25632	26324	693	1	0	1264
426_contig_46	IncI1_traN	plasmid	99.797	984	2	0	24638	25621	984	1	0	1807
426_contig_46	IncI1_traO	plasmid	99.845	1290	2	0	23346	24635	1290	1	0	2372
426_contig_46	IncI1_traP	plasmid	100	705	0	0	22642	23346	705	1	0	1303
426_contig_46	IncI1_traQ	plasmid	99.432	528	3	0	22115	22642	528	1	0	959
426_contig_46	IncI1_traR	plasmid	99.506	405	2	0	21660	22064	405	1	0	737
426_contig_46	IncI1_traS	plasmid	100	189	0	0	21408	21596	189	1	4.34e-96	350
426_contig_46	IncI1_traT	plasmid	100	801	0	0	20624	21424	801	1	0	1480
426_contig_46	IncI1_traU	plasmid	99.803	3045	6	0	17490	20534	3045	1	0	5590
426_contig_46	IncI1_traV	plasmid	99.187	615	5	0	16876	17490	615	1	0	1109
426_contig_46	IncI1_traW	plasmid	98.919	1203	13	0	15707	16909	1203	1	0	2150
426_contig_46	IncI1_traX	plasmid	99.487	585	3	0	15094	15678	585	1	0	1064
426_contig_46	IncI1_traY	plasmid	95	620	23	3	12835	13448	2238	1621	0	966
426_contig_46	IncI1_traY	plasmid	95.703	1466	60	3	13602	15066	1464	1	0	2355
426_contig_46	IncI1_trbA	plasmid	99.007	1209	12	0	8623	9831	1209	1	0	2167
426_contig_46	IncI1_trbB	plasmid	99.346	1071	7	0	7534	8604	1071	1	0	1940
426_contig_46	IncI1_trbC	plasmid	99.782	2292	5	0	5250	7541	2292	1	0	4205
query acc.ver	subject acc.ver	location	% identity	alignment length	mismatches	gap opens	q. start	q. end	s. start	s. end	evalue	bit score
470_contig_229	IncFIA_traI	plasmid	97.213	2117	59	0	5318	7434	5271	3155	0	3583
470_contig_229	IncFIA_traX	plasmid	92.627	746	53	2	4555	5299	745	1	0	1072
470_contig_229	IncFIB_traI	plasmid	96.314	2116	78	0	5319	7434	5271	3156	0	3476
470_contig_229	IncFIB_traX	plasmid	93.557	745	48	0	4555	5299	745	1	0	1110
470_contig_388	IncHI1_htdA	plasmid	100	453	0	0	8905	9357	453	1	0	837
470_contig_388	IncHI1_htdF	plasmid	100	435	0	0	8481	8915	435	1	0	804
470_contig_388	IncHI1_htdK	plasmid	100	564	0	0	7921	8484	564	1	0	1042
470_contig_369	IncHI1_htdO	plasmid	83.484	442	71	2	6818	7258	441	1	7.67e-115	411
470_contig_369	IncHI1_htdT	plasmid	100	753	0	0	4091	4843	753	1	0	1391
470_contig_369	IncHI1_htdV	plasmid	100	513	0	0	4949	5461	513	1	0	948
470_contig_223	IncHI1_KP899804_180478	plasmid	100	2085	0	0	20805	22889	1	2085	0	3851
470_contig_223	IncHI1_KP899804_186327	plasmid	100	486	0	0	16555	17040	1	486	0	898
470_contig_369	IncHI1_traB	plasmid	87.859	1359	165	0	5470	6828	1359	1	0	1596
470_contig_369	IncHI1_traC	plasmid	87.827	2678	326	0	445	3122	2678	1	0	3140
470_contig_223	IncHI1_traD	plasmid	89.799	3990	405	2	7422	11410	3989	1	0	5112
470_contig_223	IncHI1_traF	plasmid	100	1047	0	0	12824	13870	1047	1	0	1934
470_contig_223	IncHI1_traG	plasmid	90.364	2086	199	2	20805	22889	1	2085	0	2737
470_contig_223	IncHI1_traH	plasmid	100	1416	0	0	11419	12834	1416	1	0	2615
470_contig_223	IncHI1_traI	plasmid	100	3036	0	0	17770	20805	1	3036	0	5607
470_contig_223	IncHI1_traJ	plasmid	100	663	0	0	23979	24641	1	663	0	1225
470_contig_223	IncHI1_trbN	plasmid	91.743	327	27	0	6185	6511	1	327	7.96e-128	455
470_contig_369	IncHI1_trhA	plasmid	100	354	0	0	9661	10014	354	1	0	654
470_contig_369	IncHI1_trhB	plasmid	100	1371	0	0	5470	6840	1371	1	0	2532
470_contig_369	IncHI1_trhC	plasmid	100	2682	0	0	441	3122	2682	1	0	4953
470_contig_369	IncHI1_trhE	plasmid	100	798	0	0	8495	9292	798	1	0	1474
470_contig_388	IncHI1_trhF	plasmid	100	513	0	0	2717	3229	513	1	0	948
470_contig_369	IncHI1_trhK	plasmid	88.638	1241	131	5	7260	8492	1239	1	0	1502
470_contig_369	IncHI1_trhL	plasmid	100	351	0	0	9292	9642	351	1	0	649
470_contig_223	IncHI1_trhR	plasmid	100	801	0	0	14997	15797	801	1	0	1480
470_contig_388	IncHI1_trhU	plasmid	100	1008	0	0	25	1032	1008	1	0	1862
470_contig_369	IncHI1_trhV	plasmid	100	951	0	0	3131	4081	951	1	0	1757
470_contig_388	IncHI1_trhW	plasmid	100	1509	0	0	1222	2730	1509	1	0	2787
470_contig_223	IncHI1_trhY	plasmid	100	513	0	0	14482	14994	513	1	0	948
470_contig_223	IncHI2_traH	plasmid	82.396	409	70	2	16633	17040	79	486	8.31e-98	355
470_contig_369	IncHI2_trhB	plasmid	75	1368	321	18	5470	6828	1356	1	1.96e-175	612
470_contig_132	IncI1_traT	plasmid	100	137	0	0	4545	4681	801	665	5.01e-68	254
470_contig_132	IncI1_traU	plasmid	98.851	3045	35	0	1411	4455	3045	1	0	5430
470_contig_132	IncI1_traV	plasmid	98.862	615	7	0	797	1411	615	1	0	1098
470_contig_132	IncI1_traW	plasmid	97.666	814	19	0	17	830	814	1	0	1399
query acc.ver	subject acc.ver	location	% identity	alignment length	mismatches	gap opens	q. start	q. end	s. start	s. end	evalue	bit score
500_contig_25	IncAC_traT	plasmid	83.151	730	119	4	21320	22047	1	728	0	664
500_contig_25	IncFIA_traA	plasmid	83.429	350	53	4	728	1076	11	356	3.66e-87	320
500_contig_25	IncFIA_traB	plasmid	82.219	1406	226	16	2721	4111	1	1397	0	1190
500_contig_25	IncFIA_traC	plasmid	85.147	2619	383	6	6698	9313	1	2616	0	2676
500_contig_25	IncFIA_traD	plasmid	83.471	1821	293	8	22428	24244	1	1817	0	1688
500_contig_25	IncFIA_traE	plasmid	86.42	567	77	0	1428	1994	1	567	8.96e-178	621
500_contig_25	IncFIA_traF	plasmid	88.177	609	72	0	14933	15541	136	744	0	726
500_contig_25	IncFIA_traG	plasmid	83.93	2819	437	13	17952	20762	1	2811	0	2682
500_contig_25	IncFIA_traH	plasmid	80.518	1314	246	10	16625	17933	44	1352	0	1000
500_contig_25	IncFIA_traI	plasmid	84.319	5274	762	49	25330	30565	25	5271	0	5097
500_contig_25	IncFIA_traK	plasmid	79.305	662	137	0	2061	2722	45	706	1.6e-130	464
500_contig_25	IncFIA_traL	plasmid	88.673	309	33	2	1095	1402	1	308	7.7e-104	375
500_contig_25	IncFIA_traN	plasmid	84.103	931	144	4	13604	14532	901	1829	0	896
500_contig_25	IncFIA_traT	plasmid	83.151	730	119	4	21320	22047	1	728	0	664
500_contig_25	IncFIA_traU	plasmid	85.497	986	135	7	10345	11326	13	994	0	1022
500_contig_25	IncFIA_traV	plasmid	77.406	478	96	10	5016	5487	46	517	2.89e-73	27
500_contig_25	IncFIA_traX	plasmid	77.371	738	151	14	30596	31325	19	748	2.71e-118	424
500_contig_25	IncFIA_trbC	plasmid	79.31	522	100	7	11719	12236	83	600	7.76e-99	359
500_contig_25	IncFIB_traA	plasmid	82.787	366	60	3	718	1080	1	366	2.83e-88	324
500_contig_25	IncFIB_traB	plasmid	82.498	1417	226	16	2721	4123	1	1409	0	1223
500_contig_25	IncFIB_traC	plasmid	85.534	2620	371	8	6698	9313	1	2616	0	2732
500_contig_25	IncFIB_traD	plasmid	81.287	2175	374	24	22428	24590	1	2154	0	1731
500_contig_25	IncFIB_traE	plasmid	86.596	567	76	0	1428	1994	1	567	1.93e-179	627
500_contig_25	IncFIB_traF	plasmid	88.013	609	73	0	14933	15541	166	774	0	721
500_contig_25	IncFIB_traG	plasmid	82.988	2798	429	36	17952	20726	1	2774	0	2486
500_contig_25	IncFIB_traH	plasmid	87.277	1289	164	0	16645	17933	67	1355	0	1472
500_contig_25	IncFIB_traI	plasmid	84.227	5294	777	44	25306	30564	1	5271	0	5097
500_contig_25	IncFIB_traL	plasmid	88.997	309	32	2	1095	1402	1	308	1.66e-105	381
500_contig_25	IncFIB_traN	plasmid	84.343	792	118	4	13744	14532	999	1787	0	771
500_contig_25	IncFIB_traT	plasmid	83.721	731	115	4	21319	22047	3	731	0	688
500_contig_25	IncFIB_traU	plasmid	84.741	983	142	7	10345	11323	13	991	0	977
500_contig_25	IncFIB_traV	plasmid	78.013	473	90	12	5021	5486	51	516	1.34e-76	285
500_contig_25	IncFIB_traX	plasmid	76.043	743	150	22	30596	31324	19	747	2.16e-99	361
500_contig_25	IncFIB_trbC	plasmid	76.894	528	116	5	11712	12236	76	600	2.22e-79	294
500_contig_25	IncFIB_trbI	plasmid	82.474	388	66	2	9321	9707	1	387	1.01e-92	339
query acc.ver	subject acc.ver	location	% identity	alignment length	mismatches	gap opens	q. start	q. end	s. start	s. end	evalue	bit score
1000_contig_14	IncB/O/K_pilV	plasmid	77.083	144	33	0	3	146	984	841	5.25e-16	84.2
1000_contig_147	IncHI1_KP899804_186327	plasmid	82.152	409	71	2	2154	2561	79	486	1.8e-96	350
1000_contig_290	IncHI1_trhB	plasmid	74.982	1379	324	18	169	1535	1371	2	8.48e-177	616
1000_contig_107	IncHI1_trhN	plasmid	76.938	3200	698	29	3062	6247	3175	2	0	1784
1000_contig_31	IncHI2_htdA	plasmid	100	453	0	0	189	641	1	453	0	837
1000_contig_31	IncHI2_htdF	plasmid	100	426	0	0	631	1056	1	426	0	787
1000_contig_31	IncHI2_htdK	plasmid	99.82	555	1	0	1065	1619	1	555	0	1020
1000_contig_290	IncHI2_htdO	plasmid	99.784	462	1	0	1514	1975	462	1	0	848
1000_contig_94	IncHI2_htdT	plasmid	100	981	0	0	8961	9941	981	1	0	1812
1000_contig_94	IncHI2_htdV	plasmid	99.723	361	1	0	9832	10192	483	123	0	662
1000_contig_290	IncHI2_htdV	plasmid	91.72	157	13	0	5	161	157	1	2.79e-57	219
1000_contig_107	IncHI2_MH287084_30570	plasmid	100	135	0	0	7331	7465	135	1	1.26e-66	250
1000_contig_404	IncHI2_orf16	plasmid	100	237	0	0	1146	1382	1	237	3.77e-124	438
1000_contig_359	IncHI2_orf16	plasmid	99.405	168	1	0	1	168	670	837	3.07e-84	305
1000_contig_359	IncHI2_orf17	plasmid	100	522	0	0	161	682	1	522	0	965
1000_contig_107	IncHI2_orf4	plasmid	99.885	873	1	0	2159	3031	1	873	0	1607
1000_contig_31	IncHI2_orf9	plasmid	100	4305	0	0	1739	6043	1	4305	0	7950
1000_contig_147	IncHI2_traH	plasmid	99.794	486	1	0	2076	2561	1	486	0	893
1000_contig_147	IncHI2_traI	plasmid	99.936	3147	2	0	3305	6451	1	3147	0	5801
1000_contig_147	IncHI2_traJ	plasmid	100	663	0	0	9631	10293	1	663	0	1225
1000_contig_290	IncHI2_trhA	plasmid	100	354	0	0	4416	4769	354	1	0	654
1000_contig_290	IncHI2_trhB	plasmid	99.926	1356	1	0	169	1524	1356	1	0	2499
1000_contig_94	IncHI2_trhC	plasmid	99.925	2682	2	0	5311	7992	2682	1	0	4942
1000_contig_290	IncHI2_trhE	plasmid	100	789	0	0	3248	4036	789	1	0	1458
1000_contig_333	IncHI2_trhF	plasmid	99.427	1047	6	0	464	1510	1	1047	0	1901
1000_contig_333	IncHI2_trhG	plasmid	100	3954	0	0	2924	6877	1	3954	0	7302
1000_contig_333	IncHI2_trhH	plasmid	99.364	1416	9	0	1500	2915	1	1416	0	2566
1000_contig_358	IncHI2_trhI	plasmid	97.959	49	0	1	1801	1848	1785	1737	2.73e-17	84.2
1000_contig_107	IncHI2_trhI	plasmid	99.944	1785	1	0	195	1979	1785	1	0	3291
1000_contig_290	IncHI2_trhK	plasmid	99.921	1272	1	0	1977	3248	1272	1	0	2344
1000_contig_290	IncHI2_trhL	plasmid	99.686	318	1	0	4048	4365	318	1	8.6e-167	582
1000_contig_107	IncHI2_trhN	plasmid	99.969	3189	1	0	3060	6248	3189	1	0	5884
1000_contig_404	IncHI2_trhO	plasmid	99.684	948	3	0	202	1149	1	948	0	1735
1000_contig_107	IncHI2_trhP	plasmid	100	123	0	0	8943	9065	513	391	5.88e-60	228
1000_contig_31	IncHI2_trhP	plasmid	100	513	0	0	6321	6833	1	513	0	948
1000_contig_147	IncHI2_trhR	plasmid	100	801	0	0	517	1317	801	1	0	1480
1000_contig_107	IncHI2_trhU	plasmid	99.906	1062	1	0	6267	7328	1062	1	0	1956
1000_contig_94	IncHI2_trhV	plasmid	100	951	0	0	8001	8951	951	1	0	1757
1000_contig_107	IncHI2_trhW	plasmid	100	1477	0	0	7467	8943	1512	36	0	2728
1000_contig_31	IncHI2_trhW	plasmid	100	129	0	0	6820	6948	1	129	2.08e-63	239
1000_contig_147	IncHI2_trhY	plasmid	99.61	513	2	0	3	515	513	1	0	937
1000_contig_359	IncHI2_trhZ	plasmid	100	390	0	0	679	1068	1	390	0	721
1000_contig_14	IncI1_pilI	plasmid	100	255	0	0	11698	11952	255	1	9.59e-133	472
1000_contig_14	IncI1_pilJ	plasmid	99.338	453	3	0	11203	11655	453	1	0	821
1000_contig_14	IncI1_pilK	plasmid	99.831	591	1	0	10563	11153	591	1	0	1086
1000_contig_14	IncI1_pilL	plasmid	99.906	1068	1	0	9462	10529	1068	1	0	1967
1000_contig_14	IncI1_pilM	plasmid	100	438	0	0	9025	9462	438	1	0	809
1000_contig_14	IncI1_pilN	plasmid	100	1683	0	0	7329	9011	1683	1	0	3109
1000_contig_14	IncI1_pilO	plasmid	99.923	1296	1	0	6041	7336	1296	1	0	2388
1000_contig_14	IncI1_pilP	plasmid	100	453	0	0	5602	6054	453	1	0	837
1000_contig_14	IncI1_pilQ	plasmid	100	1554	0	0	4038	5591	1554	1	0	2870
1000_contig_14	IncI1_pilR	plasmid	100	1098	0	0	2928	4025	1098	1	0	2028
1000_contig_14	IncI1_pilS	plasmid	99.837	615	1	0	2296	2910	615	1	0	1131
1000_contig_14	IncI1_pilT	plasmid	100	561	0	0	1726	2286	561	1	0	1037
1000_contig_14	IncI1_pilU	plasmid	100	657	0	0	1085	1741	657	1	0	1214
1000_contig_14	IncI1_pilV	plasmid	100	1085	0	0	1	1085	1085	1	0	2004
1000_contig_337	IncI1_pilV	plasmid	99.719	356	1	0	1	356	1070	1425	0	652
1000_contig_14	IncI1_traA	plasmid	100	174	0	0	14826	14999	174	1	1.02e-87	322
1000_contig_14	IncI1_traB	plasmid	100	534	0	0	13737	14270	534	1	0	987
1000_contig_14	IncI1_traC	plasmid	100	684	0	0	12800	13483	684	1	0	1264
1000_contig_14	IncI1_traD	plasmid	100	567	0	0	12220	12786	567	1	0	1048
1000_contig_49	IncI1_traE	plasmid	100	825	0	0	66618	67442	825	1	0	1524
1000_contig_49	IncI1_traF	plasmid	100	1203	0	0	65331	66533	1203	1	0	2222
1000_contig_49	IncI1_traG	plasmid	100	585	0	0	64687	65271	585	1	0	1081
1000_contig_49	IncI1_traH	plasmid	100	459	0	0	63834	64292	459	1	0	848
1000_contig_49	IncI1_traI	plasmid	100	819	0	0	63019	63837	819	1	0	1513
1000_contig_49	IncI1_traJ	plasmid	100	1149	0	0	61874	63022	1149	1	0	2122
1000_contig_49	IncI1_traK	plasmid	99.656	291	1	0	61587	61877	291	1	8.44e-151	532
1000_contig_49	IncI1_traL	plasmid	100	348	0	0	56799	57146	348	1	0	643
1000_contig_49	IncI1_traM	plasmid	99.567	693	3	0	56110	56802	693	1	0	1264
1000_contig_49	IncI1_traN	plasmid	99.797	984	2	0	55116	56099	984	1	0	1807
1000_contig_49	IncI1_traO	plasmid	99.845	1290	2	0	53824	55113	1290	1	0	2372
1000_contig_49	IncI1_traP	plasmid	100	705	0	0	53120	53824	705	1	0	1303
1000_contig_49	IncI1_traQ	plasmid	99.432	528	3	0	52593	53120	528	1	0	959
1000_contig_49	IncI1_traR	plasmid	99.506	405	2	0	52138	52542	405	1	0	737
1000_contig_49	IncI1_traS	plasmid	100	189	0	0	51886	52074	189	1	9.13e-96	350
1000_contig_49	IncI1_traT	plasmid	100	801	0	0	51102	51902	801	1	0	1480
1000_contig_49	IncI1_traU	plasmid	99.803	3045	6	0	47968	51012	3045	1	0	5590
1000_contig_49	IncI1_traV	plasmid	99.187	615	5	0	47354	47968	615	1	0	1109
1000_contig_49	IncI1_traW	plasmid	98.919	1203	13	0	46185	47387	1203	1	0	2150
1000_contig_49	IncI1_traX	plasmid	99.487	585	3	0	45572	46156	585	1	0	1064
1000_contig_49	IncI1_traY	plasmid	95	620	23	3	43313	43926	2238	1621	0	966
1000_contig_49	IncI1_traY	plasmid	95.703	1466	60	3	44080	45544	1464	1	0	2355
1000_contig_49	IncI1_trbA	plasmid	99.007	1209	12	0	39101	40309	1209	1	0	2167
1000_contig_49	IncI1_trbB	plasmid	99.346	1071	7	0	38012	39082	1071	1	0	1940
1000_contig_49	IncI1_trbC	plasmid	99.782	2292	5	0	35728	38019	2292	1	0	4205
query acc.ver	subject acc.ver	location	% identity	alignment length	mismatches	gap opens	q. start	q. end	s. start	s. end	evalue	bit score
CVM16	IncAC_traJ	plasmid	99.854	687	1	0	61135	61821	687	1	0	1264
CVM16	IncAC_traK	plasmid	98.491	729	11	0	58792	59520	729	1	0	1286
CVM16	IncAC_traM	plasmid	100	384	0	0	62012	62395	384	1	0	710
CVM16	IncAC_traP	plasmid	98.308	591	10	0	56785	57375	591	1	0	1037
CVM16	IncAC_traQ	plasmid	98.947	285	3	0	45234	45518	285	1	3.66e-144	510
CVM16	IncAC_traR	plasmid	100	222	0	0	55610	55831	222	1	3.82e-114	411
CVM16	IncAC_traS	plasmid	99.02	510	5	0	39709	40218	510	1	0	915
CVM16	IncAC_traT	plasmid	99.727	732	2	0	38964	39695	732	1	0	1341
CVM16	IncAC_traY	plasmid	100	228	0	0	60814	61041	228	1	1.76e-117	422
CVM16	IncFIA_traA	plasmid	98.876	356	4	0	60425	60780	356	1	0	636
CVM16	IncFIA_traB	plasmid	95.354	1399	61	3	57396	58792	1397	1	0	2220
CVM16	IncFIA_traC	plasmid	97.677	2626	61	0	51711	54336	2629	4	0	4512
CVM16	IncFIA_traD	plasmid	96.425	1874	58	2	36839	38712	1865	1	0	3081
CVM16	IncFIA_traD	plasmid	96.97	297	9	0	36558	36854	2227	1931	7.92e-141	499
CVM16	IncFIA_traE	plasmid	99.648	568	2	0	59506	60073	568	1	0	1038
CVM16	IncFIA_traF	plasmid	97.718	745	17	0	46238	46982	745	1	0	1282
CVM16	IncFIA_traG	plasmid	89.338	2748	267	24	40306	43040	2735	1	0	3428
CVM16	IncFIA_traH	plasmid	85.161	1368	193	10	43048	44410	1363	1	0	1393
CVM16	IncFIA_traI	plasmid	95.374	5253	232	10	31289	36536	5270	24	0	8344
CVM16	IncFIA_traK	plasmid	98.584	706	10	0	58791	59496	706	1	0	1249
CVM16	IncFIA_traL	plasmid	98.403	313	5	0	60094	60406	313	1	2.16e-156	551
CVM16	IncFIA_traN	plasmid	86.715	828	106	4	47258	48083	1852	1027	0	917
CVM16	IncFIA_traN	plasmid	94.49	490	23	3	48580	49067	488	1	0	752
CVM16	IncFIA_traP	plasmid	96.138	492	18	1	56784	57274	589	98	0	802
CVM16	IncFIA_traQ	plasmid	97.552	286	7	0	45233	45518	286	1	4.77e-138	490
CVM16	IncFIA_traR	plasmid	98.198	222	4	0	55610	55831	222	1	1.79e-107	388
CVM16	IncFIA_traT	plasmid	98.09	733	14	0	38963	39695	733	1	0	1277
CVM16	IncFIA_traU	plasmid	97.477	991	25	0	49713	50703	991	1	0	1692
CVM16	IncFIA_traV	plasmid	95.358	517	24	0	55965	56481	517	1	0	822
CVM16	IncFIA_traW	plasmid	98.896	634	7	0	50699	51332	634	1	0	1133
CVM16	IncFIA_traX	plasmid	90.521	749	69	2	30522	31269	748	1	0	989
CVM16	IncFIA_trbA	plasmid	95.318	299	13	1	45883	46181	322	25	4.8e-133	473
CVM16	IncFIA_trbB	plasmid	93.419	547	36	0	44701	45247	547	1	0	811
CVM16	IncFIA_trbC	plasmid	89.696	592	55	6	49063	49651	640	52	0	750
CVM16	IncFIA_trbD	plasmid	89.412	85	8	1	56557	56640	85	1	2.02e-22	106
CVM16	IncFIA_trbE	plasmid	96.525	259	9	0	46974	47232	259	1	1.05e-119	429
CVM16	IncFIA_trbI	plasmid	96.907	388	12	0	51328	51715	388	1	0	651
CVM16	IncFIA_trbJ	plasmid	96.864	287	9	0	44486	44772	287	1	2.87e-135	481
CVM16	IncFIB_traA	plasmid	95.355	366	11	3	60421	60780	366	1	3.56e-164	577
CVM16	IncFIB_traB	plasmid	97.339	1428	38	0	57365	58792	1428	1	0	2427
CVM16	IncFIB_traC	plasmid	98.286	2625	45	0	51712	54336	2628	4	0	4599
CVM16	IncFIB_traD	plasmid	97.818	2154	47	0	36559	38712	2154	1	0	3718
CVM16	IncFIB_traE	plasmid	99.647	567	2	0	59507	60073	567	1	0	1037
CVM16	IncFIB_traF	plasmid	99.096	774	7	0	46239	47012	774	1	0	1391
CVM16	IncFIB_traG	plasmid	88.727	2750	280	27	40306	43040	2735	1	0	3334
CVM16	IncFIB_traH	plasmid	97.676	1377	32	0	43037	44413	1377	1	0	2366
CVM16	IncFIB_traI	plasmid	96.756	5271	171	0	31289	36559	5271	1	0	8787
CVM16	IncFIB_traK	plasmid	98.903	729	8	0	58792	59520	729	1	0	1303
CVM16	IncFIB_traL	plasmid	99.679	312	1	0	60095	60406	312	1	1.65e-162	571
CVM16	IncFIB_traM	plasmid	84.974	386	54	3	62012	62395	384	1	1.79e-107	388
CVM16	IncFIB_traN	plasmid	99.226	1809	14	0	47259	49067	1809	1	0	3264
CVM16	IncFIB_traP	plasmid	98.308	591	10	0	56785	57375	591	1	0	1037
CVM16	IncFIB_traQ	plasmid	97.895	285	6	0	45234	45518	285	1	3.68e-139	494
CVM16	IncFIB_traR	plasmid	97.748	222	5	0	55610	55831	222	1	8.32e-106	383
CVM16	IncFIB_traT	plasmid	99.181	733	6	0	38964	39696	735	3	0	1321
CVM16	IncFIB_traU	plasmid	97.784	993	22	0	49711	50703	993	1	0	1712
CVM16	IncFIB_traV	plasmid	95.736	516	22	0	55966	56481	516	1	0	832
CVM16	IncFIB_traW	plasmid	99.684	633	2	0	50700	51332	633	1	0	1158
CVM16	IncFIB_traX	plasmid	91.432	747	64	0	30523	31269	747	1	0	1026
CVM16	IncFIB_trbA	plasmid	99.425	348	2	0	45876	46223	348	1	0	632
CVM16	IncFIB_trbB	plasmid	95.795	547	21	2	44702	45247	546	1	0	881
CVM16	IncFIB_trbC	plasmid	99.061	639	6	0	49064	49702	639	1	0	1147
CVM16	IncFIB_trbD	plasmid	89.189	185	20	0	56614	56798	185	1	3.19e-60	231
CVM16	IncFIB_trbE	plasmid	99.617	261	1	0	46975	47235	261	1	3.71e-134	477
CVM16	IncFIB_trbI	plasmid	97.701	348	8	0	51329	51676	387	40	7.59e-171	599
query acc.ver	subject acc.ver	location	% identity	alignment length	mismatches	gap opens	q. start	q. end	s. start	s. end	evalue	bit score
MDH24	No Plasmids Detected
query acc.ver	subject acc.ver	location	% identity	alignment length	mismatches	gap opens	q. start	q. end	s. start	s. end	evalue	bit score
N030_contig_141	IncAC_traJ	plasmid	97.234	687	19	0	1720	2406	687	1	0	1164
N030_contig_18	IncAC_traK	plasmid	99.396	662	4	0	12706	13367	729	68	0	1201
N030_contig_141	IncAC_traM	plasmid	97.656	384	9	0	2596	2979	384	1	0	660
N030_contig_18	IncAC_traP	plasmid	99.831	591	1	0	10699	11289	591	1	0	1086
N030_contig_18	IncAC_traQ	plasmid	99.298	285	2	0	119	403	285	1	1.65e-146	516
N030_contig_18	IncAC_traR	plasmid	97.297	222	6	0	9384	9605	222	1	8.15e-105	377
N030_contig_156	IncAC_traS	plasmid	81.018	511	95	2	417	926	1	510	1.07e-113	405
N030_contig_156	IncAC_traT	plasmid	99.317	732	5	0	940	1671	1	732	0	1325
N030_contig_141	IncAC_traY	plasmid	99.123	228	2	0	1399	1626	228	1	1.25e-114	411
N030_contig_150	IncB/O/K_pilV	plasmid	77.083	144	33	0	7	150	984	841	3.48e-16	84.2
N030_contig_141	IncFIA_traA	plasmid	95.58	362	10	3	1004	1365	356	1	4.17e-164	575
N030_contig_18	IncFIA_traB	plasmid	95.711	1399	56	3	11310	12706	1397	1	0	2248
N030_contig_18	IncFIA_traC	plasmid	97.336	2628	70	0	6597	9224	2628	1	0	4466
N030_contig_189	IncFIA_traD	plasmid	94.613	297	16	0	1226	1522	1931	2227	7.55e-130	460
N030_contig_156	IncFIA_traD	plasmid	95.296	659	31	0	1924	2582	1	659	0	1046
N030_contig_189	IncFIA_traD	plasmid	96.642	1221	32	1	21	1241	654	1865	0	2019
N030_contig_141	IncFIA_traE	plasmid	99.296	568	4	0	85	652	568	1	0	1027
N030_contig_18	IncFIA_traF	plasmid	97.584	745	18	0	1123	1867	745	1	0	1277
N030_contig_156	IncFIA_traG	plasmid	94.175	309	18	0	18	326	2424	2732	1.04e-133	472
N030_contig_162	IncFIA_traG	plasmid	88.948	2443	248	19	2463	4894	1	2432	0	2996
N030_contig_162	IncFIA_traH	plasmid	84.137	1368	207	10	1093	2455	1	1363	0	1315
N030_contig_189	IncFIA_traI	plasmid	95.431	5253	229	10	4676	9923	24	5270	0	8360
N030_contig_141	IncFIA_traK	plasmid	100	54	0	0	22	75	54	1	3.06e-21	100
N030_contig_18	IncFIA_traK	plasmid	98.939	660	7	0	12705	13364	706	47	0	1181
N030_contig_141	IncFIA_traL	plasmid	98.722	313	4	0	673	985	313	1	1.51e-158	556
N030_contig_18	IncFIA_traN	plasmid	86.594	828	107	4	2143	2968	1852	1027	0	911
N030_contig_18	IncFIA_traN	plasmid	94.286	490	24	3	3465	3952	488	1	0	747
N030_contig_18	IncFIA_traP	plasmid	96.748	492	15	1	10698	11188	589	98	0	819
N030_contig_18	IncFIA_traQ	plasmid	97.203	286	8	0	118	403	286	1	4.67e-137	484
N030_contig_18	IncFIA_traR	plasmid	98.206	223	4	0	9383	9605	223	1	1.05e-108	390
N030_contig_156	IncFIA_traT	plasmid	97.954	733	15	0	940	1672	1	733	0	1271
N030_contig_18	IncFIA_traU	plasmid	97.376	991	26	0	4598	5588	991	1	0	1687
N030_contig_18	IncFIA_traV	plasmid	96.132	517	20	0	9739	10255	517	1	0	845
N030_contig_18	IncFIA_traW	plasmid	98.738	634	8	0	5584	6217	634	1	0	1127
N030_contig_189	IncFIA_traX	plasmid	91.055	749	65	2	9943	10690	1	748	0	1011
N030_contig_18	IncFIA_trbA	plasmid	95.318	299	13	1	768	1066	322	25	1.01e-133	473
N030_contig_162	IncFIA_trbB	plasmid	97.045	440	13	0	18	457	108	547	0	741
N030_contig_18	IncFIA_trbB	plasmid	97.414	116	3	0	17	132	116	1	6.81e-51	198
N030_contig_18	IncFIA_trbC	plasmid	89.527	592	56	6	3948	4536	640	52	0	745
N030_contig_18	IncFIA_trbE	plasmid	96.525	259	9	0	1859	2117	259	1	2.22e-120	429
N030_contig_162	IncFIA_trbF	plasmid	81.356	295	51	4	814	1106	134	426	5.29e-63	237
N030_contig_18	IncFIA_trbI	plasmid	97.708	349	8	0	6213	6561	388	40	4.44e-172	601
N030_contig_162	IncFIA_trbJ	plasmid	95.087	346	17	0	386	731	1	346	7.74e-156	545
N030_contig_141	IncFIB_traA	plasmid	98.634	366	5	0	1000	1365	366	1	0	649
N030_contig_18	IncFIB_traB	plasmid	99.86	1428	2	0	11279	12706	1428	1	0	2627
N030_contig_18	IncFIB_traC	plasmid	99.087	2628	24	0	6597	9224	2628	1	0	4721
N030_contig_189	IncFIB_traD	plasmid	97.935	1501	31	0	21	1521	654	2154	0	2601
N030_contig_156	IncFIB_traD	plasmid	94.082	659	39	0	1924	2582	1	659	0	1002
N030_contig_141	IncFIB_traE	plasmid	99.647	567	2	0	86	652	567	1	0	1037
N030_contig_18	IncFIB_traF	plasmid	99.483	774	4	0	1124	1897	774	1	0	1408
N030_contig_156	IncFIB_traG	plasmid	93.485	307	20	0	20	326	2426	2732	2.91e-129	457
N030_contig_162	IncFIB_traG	plasmid	89.084	2455	229	29	2463	4898	1	2435	0	3013
N030_contig_162	IncFIB_traH	plasmid	97.967	1377	28	0	1090	2466	1	1377	0	2388
N030_contig_189	IncFIB_traI	plasmid	96.225	5271	199	0	4653	9923	1	5271	0	8632
N030_contig_141	IncFIB_traK	plasmid	100	81	0	0	19	99	81	1	3e-36	150
N030_contig_18	IncFIB_traK	plasmid	99.697	659	2	0	12706	13364	729	71	0	1206
N030_contig_141	IncFIB_traL	plasmid	100	312	0	0	674	985	312	1	1.16e-164	577
N030_contig_141	IncFIB_traM	plasmid	84.456	386	56	3	2596	2979	384	1	1.26e-104	377
N030_contig_18	IncFIB_traN	plasmid	99.171	1809	15	0	2144	3952	1809	1	0	3258
N030_contig_18	IncFIB_traP	plasmid	99.831	591	1	0	10699	11289	591	1	0	1086
N030_contig_18	IncFIB_traQ	plasmid	98.246	285	5	0	119	403	285	1	1.67e-141	499
N030_contig_18	IncFIB_traR	plasmid	99.55	222	1	0	9384	9605	222	1	3.74e-113	405
N030_contig_156	IncFIB_traT	plasmid	99.318	733	5	0	939	1671	3	735	0	1327
N030_contig_18	IncFIB_traU	plasmid	99.799	993	2	0	4596	5588	993	1	0	1823
N030_contig_18	IncFIB_traV	plasmid	99.031	516	5	0	9740	10255	516	1	0	926
N030_contig_18	IncFIB_traW	plasmid	99.842	633	1	0	5585	6217	633	1	0	1164
N030_contig_189	IncFIB_traX	plasmid	91.031	747	67	0	9943	10689	1	747	0	1009
N030_contig_18	IncFIB_trbA	plasmid	99.425	348	2	0	761	1108	348	1	0	632
N030_contig_162	IncFIB_trbB	plasmid	96.568	437	15	0	20	456	110	546	0	725
N030_contig_18	IncFIB_trbC	plasmid	99.531	639	3	0	3949	4587	639	1	0	1164
N030_contig_18	IncFIB_trbD	plasmid	99.495	198	1	0	10515	10712	198	1	8.2e-100	361
N030_contig_18	IncFIB_trbE	plasmid	99.617	261	1	0	1860	2120	261	1	7.81e-135	477
N030_contig_162	IncFIB_trbF	plasmid	95.187	374	17	1	714	1086	1	374	3.53e-169	590
N030_contig_18	IncFIB_trbG	plasmid	99.603	252	1	0	10252	10503	252	1	7.86e-130	460
N030_contig_18	IncFIB_trbI	plasmid	99.742	387	1	0	6214	6600	387	1	0	710
N030_contig_150	IncI1_pilI	plasmid	100	255	0	0	11702	11956	255	1	6.36e-133	472
N030_contig_150	IncI1_pilJ	plasmid	99.558	453	2	0	11207	11659	453	1	0	826
N030_contig_150	IncI1_pilK	plasmid	99.831	591	1	0	10567	11157	591	1	0	1086
N030_contig_150	IncI1_pilL	plasmid	99.906	1068	1	0	9466	10533	1068	1	0	1967
N030_contig_150	IncI1_pilM	plasmid	100	438	0	0	9029	9466	438	1	0	809
N030_contig_150	IncI1_pilN	plasmid	99.941	1683	1	0	7333	9015	1683	1	0	3103
N030_contig_150	IncI1_pilO	plasmid	99.923	1296	1	0	6045	7340	1296	1	0	2388
N030_contig_150	IncI1_pilP	plasmid	100	453	0	0	5606	6058	453	1	0	837
N030_contig_150	IncI1_pilQ	plasmid	100	1554	0	0	4042	5595	1554	1	0	2870
N030_contig_150	IncI1_pilR	plasmid	100	1098	0	0	2932	4029	1098	1	0	2028
N030_contig_150	IncI1_pilS	plasmid	99.837	615	1	0	2300	2914	615	1	0	1131
N030_contig_150	IncI1_pilT	plasmid	100	561	0	0	1730	2290	561	1	0	1037
N030_contig_150	IncI1_pilU	plasmid	100	657	0	0	1089	1745	657	1	0	1214
N030_contig_274	IncI1_pilV	plasmid	100	355	0	0	220	574	1425	1071	0	656
N030_contig_150	IncI1_pilV	plasmid	99.908	1089	1	0	1	1089	1089	1	0	2006
N030_contig_150	IncI1_traA	plasmid	100	174	0	0	14830	15003	174	1	6.78e-88	322
N030_contig_150	IncI1_traB	plasmid	100	534	0	0	13741	14274	534	1	0	987
N030_contig_150	IncI1_traC	plasmid	100	684	0	0	12804	13487	684	1	0	1264
N030_contig_150	IncI1_traD	plasmid	100	567	0	0	12224	12790	567	1	0	1048
N030_contig_159	IncI1_traE	plasmid	99.152	825	7	0	1372	2196	1	825	0	1485
N030_contig_159	IncI1_traF	plasmid	99.252	1203	9	0	2282	3484	1	1203	0	2172
N030_contig_159	IncI1_traG	plasmid	99.829	585	1	0	3544	4128	1	585	0	1075
N030_contig_159	IncI1_traH	plasmid	99.782	459	1	0	4523	4981	1	459	0	843
N030_contig_159	IncI1_traI	plasmid	99.634	819	3	0	4978	5796	1	819	0	1496
N030_contig_159	IncI1_traJ	plasmid	99.565	1149	5	0	5793	6941	1	1149	0	2095
N030_contig_159	IncI1_traK	plasmid	98.969	291	3	0	6938	7228	1	291	7.52e-148	521
N030_contig_159	IncI1_traL	plasmid	100	348	0	0	11669	12016	1	348	0	643
N030_contig_159	IncI1_traM	plasmid	98.99	693	7	0	12013	12705	1	693	0	1242
N030_contig_159	IncI1_traN	plasmid	99.187	984	8	0	12716	13699	1	984	0	1773
N030_contig_159	IncI1_traO	plasmid	98.682	1290	17	0	13702	14991	1	1290	0	2289
N030_contig_159	IncI1_traP	plasmid	100	705	0	0	14991	15695	1	705	0	1303
N030_contig_159	IncI1_traQ	plasmid	99.432	528	3	0	15695	16222	1	528	0	959
N030_contig_159	IncI1_traR	plasmid	97.778	405	9	0	16273	16677	1	405	0	699
N030_contig_159	IncI1_traS	plasmid	100	189	0	0	16741	16929	1	189	3.75e-96	350
N030_contig_159	IncI1_traT	plasmid	99.75	801	2	0	16913	17713	1	801	0	1469
N030_contig_159	IncI1_traU	plasmid	98.818	3045	36	0	17803	20847	1	3045	0	5424
N030_contig_159	IncI1_traV	plasmid	98.862	615	7	0	20847	21461	1	615	0	1098
N030_contig_159	IncI1_traW	plasmid	98.171	1203	22	0	21428	22630	1	1203	0	2100
N030_contig_159	IncI1_traX	plasmid	94.872	585	30	0	22659	23243	1	585	0	915
N030_contig_159	IncI1_traY	plasmid	98.57	2238	32	0	23271	25508	1	2238	0	3956
N030_contig_107	IncI1_trbA	plasmid	98.842	1209	14	0	1551	2759	1	1209	0	2156
N030_contig_107	IncI1_trbB	plasmid	98.973	1071	11	0	2778	3848	1	1071	0	1917
N030_contig_107	IncI1_trbC	plasmid	98.473	2292	35	0	3841	6132	1	2292	0	4039
query acc.ver	subject acc.ver	location	% identity	alignment length	mismatches	gap opens	q. start	q. end	s. start	s. end	evalue	bit score
N032_contig_18	IncAC_traJ	plasmid	97.234	687	19	0	19924	20610	687	1	0	1164
N032_contig_18	IncAC_traK	plasmid	98.765	729	9	0	17575	18303	729	1	0	1297
N032_contig_18	IncAC_traM	plasmid	97.656	384	9	0	20800	21183	384	1	0	660
N032_contig_18	IncAC_traP	plasmid	99.662	591	2	0	15568	16158	591	1	0	1081
N032_contig_18	IncAC_traQ	plasmid	99.298	285	2	0	4988	5272	285	1	3.66e-146	516
N032_contig_18	IncAC_traR	plasmid	97.297	222	6	0	14253	14474	222	1	1.8e-104	377
N032_contig_197	IncAC_traS	plasmid	81.018	511	95	2	417	926	1	510	1.61e-113	405
N032_contig_197	IncAC_traT	plasmid	99.317	732	5	0	940	1671	1	732	0	1325
N032_contig_18	IncAC_traY	plasmid	99.123	228	2	0	19603	19830	228	1	1.78e-114	411
N032_contig_193	IncB/O/K_pilV	plasmid	77.083	144	33	0	7	150	984	841	2.49e-16	84.2
N032_contig_18	IncFIA_traA	plasmid	95.58	362	10	3	19208	19569	356	1	5.95e-164	575
N032_contig_18	IncFIA_traB	plasmid	95.711	1399	56	3	16179	17575	1397	1	0	2248
N032_contig_18	IncFIA_traC	plasmid	97.298	2628	71	0	11466	14093	2628	1	0	4460
N032_contig_197	IncFIA_traD	plasmid	94.613	297	16	0	5043	5339	1931	2227	3.38e-130	460
N032_contig_197	IncFIA_traD	plasmid	95.296	659	31	0	1924	2582	1	659	0	1046
N032_contig_197	IncFIA_traD	plasmid	96.642	1221	32	1	3838	5058	654	1865	0	2019
N032_contig_18	IncFIA_traE	plasmid	99.296	568	4	0	18289	18856	568	1	0	1027
N032_contig_18	IncFIA_traF	plasmid	97.584	745	18	0	5992	6736	745	1	0	1277
N032_contig_197	IncFIA_traG	plasmid	94.175	309	18	0	18	326	2424	2732	1.56e-133	472
N032_contig_18	IncFIA_traG	plasmid	88.948	2443	248	19	18	2449	2432	1	0	2996
N032_contig_18	IncFIA_traH	plasmid	84.137	1368	207	10	2457	3819	1363	1	0	1315
N032_contig_199	IncFIA_traI	plasmid	95.431	5253	229	10	360	5607	24	5270	0	8360
N032_contig_18	IncFIA_traK	plasmid	99.008	706	7	0	17574	18279	706	1	0	1266
N032_contig_18	IncFIA_traL	plasmid	98.722	313	4	0	18877	19189	313	1	2.16e-158	556
N032_contig_18	IncFIA_traN	plasmid	86.594	828	107	4	7012	7837	1852	1027	0	911
N032_contig_18	IncFIA_traN	plasmid	94.286	490	24	3	8334	8821	488	1	0	747
N032_contig_18	IncFIA_traP	plasmid	96.545	492	16	1	15567	16057	589	98	0	813
N032_contig_18	IncFIA_traQ	plasmid	97.203	286	8	0	4987	5272	286	1	1.03e-136	484
N032_contig_18	IncFIA_traR	plasmid	98.206	223	4	0	14252	14474	223	1	2.31e-108	390
N032_contig_197	IncFIA_traT	plasmid	97.954	733	15	0	940	1672	1	733	0	1271
N032_contig_18	IncFIA_traU	plasmid	97.376	991	26	0	9467	10457	991	1	0	1687
N032_contig_18	IncFIA_traV	plasmid	96.132	517	20	0	14608	15124	517	1	0	845
N032_contig_18	IncFIA_traW	plasmid	98.738	634	8	0	10453	11086	634	1	0	1127
N032_contig_199	IncFIA_traX	plasmid	91.055	749	65	2	5627	6374	1	748	0	1011
N032_contig_86	IncFIA_trbA	plasmid	100	28	0	0	38021	38048	28	1	3.03e-06	52.8
N032_contig_18	IncFIA_trbA	plasmid	95.318	299	13	1	5637	5935	322	25	2.23e-133	473
N032_contig_18	IncFIA_trbB	plasmid	97.258	547	15	0	4455	5001	547	1	0	928
N032_contig_18	IncFIA_trbC	plasmid	89.527	592	56	6	8817	9405	640	52	0	745
N032_contig_18	IncFIA_trbE	plasmid	96.525	259	9	0	6728	6986	259	1	4.9e-120	429
N032_contig_18	IncFIA_trbF	plasmid	81.356	295	51	4	3806	4098	426	134	3.19e-62	237
N032_contig_18	IncFIA_trbI	plasmid	97.708	349	8	0	11082	11430	388	40	9.82e-172	601
N032_contig_18	IncFIA_trbJ	plasmid	95.087	346	17	0	4181	4526	346	1	4.67e-155	545
N032_contig_18	IncFIB_traA	plasmid	98.634	366	5	0	19204	19569	366	1	0	649
N032_contig_18	IncFIB_traB	plasmid	99.86	1428	2	0	16148	17575	1428	1	0	2627
N032_contig_18	IncFIB_traC	plasmid	99.049	2628	25	0	11466	14093	2628	1	0	4715
N032_contig_197	IncFIB_traD	plasmid	97.935	1501	31	0	3838	5338	654	2154	0	2601
N032_contig_197	IncFIB_traD	plasmid	94.082	659	39	0	1924	2582	1	659	0	1002
N032_contig_18	IncFIB_traE	plasmid	99.647	567	2	0	18290	18856	567	1	0	1037
N032_contig_18	IncFIB_traF	plasmid	99.483	774	4	0	5993	6766	774	1	0	1408
N032_contig_197	IncFIB_traG	plasmid	93.485	307	20	0	20	326	2426	2732	4.38e-129	457
N032_contig_18	IncFIB_traG	plasmid	89.084	2455	229	29	14	2449	2435	1	0	3013
N032_contig_18	IncFIB_traH	plasmid	97.967	1377	28	0	2446	3822	1377	1	0	2388
N032_contig_199	IncFIB_traI	plasmid	96.225	5271	199	0	337	5607	1	5271	0	8632
N032_contig_18	IncFIB_traK	plasmid	99.726	729	2	0	17575	18303	729	1	0	1336
N032_contig_18	IncFIB_traL	plasmid	100	312	0	0	18878	19189	312	1	1.66e-164	577
N032_contig_18	IncFIB_traM	plasmid	84.456	386	56	3	20800	21183	384	1	1.8e-104	377
N032_contig_18	IncFIB_traN	plasmid	99.171	1809	15	0	7013	8821	1809	1	0	3258
N032_contig_18	IncFIB_traP	plasmid	99.662	591	2	0	15568	16158	591	1	0	1081
N032_contig_18	IncFIB_traQ	plasmid	98.246	285	5	0	4988	5272	285	1	3.69e-141	499
N032_contig_18	IncFIB_traR	plasmid	99.55	222	1	0	14253	14474	222	1	8.27e-113	405
N032_contig_197	IncFIB_traT	plasmid	99.318	733	5	0	939	1671	3	735	0	1327
N032_contig_18	IncFIB_traU	plasmid	99.799	993	2	0	9465	10457	993	1	0	1823
N032_contig_18	IncFIB_traV	plasmid	99.031	516	5	0	14609	15124	516	1	0	926
N032_contig_18	IncFIB_traW	plasmid	99.842	633	1	0	10454	11086	633	1	0	1164
N032_contig_199	IncFIB_traX	plasmid	91.031	747	67	0	5627	6373	1	747	0	1009
N032_contig_18	IncFIB_trbA	plasmid	99.425	348	2	0	5630	5977	348	1	0	632
N032_contig_18	IncFIB_trbB	plasmid	93.956	546	33	0	4456	5001	546	1	0	826
N032_contig_18	IncFIB_trbC	plasmid	99.531	639	3	0	8818	9456	639	1	0	1164
N032_contig_18	IncFIB_trbD	plasmid	99.495	198	1	0	15384	15581	198	1	1.81e-99	361
N032_contig_18	IncFIB_trbE	plasmid	99.617	261	1	0	6729	6989	261	1	1.73e-134	477
N032_contig_18	IncFIB_trbF	plasmid	95.187	374	17	1	3826	4198	374	1	2.13e-168	590
N032_contig_18	IncFIB_trbG	plasmid	99.603	252	1	0	15121	15372	252	1	1.74e-129	460
N032_contig_18	IncFIB_trbI	plasmid	99.742	387	1	0	11083	11469	387	1	0	710
N032_contig_67	IncHI1_KP899804_186327	plasmid	82.152	409	71	2	17779	18186	79	486	5.18e-96	350
N032_contig_44	IncHI1_trhB	plasmid	74.982	1379	324	18	426	1792	1371	2	2.2e-176	616
N032_contig_50	IncHI1_trhN	plasmid	76.938	3200	698	29	1031	4216	2	3175	0	1784
N032_contig_107	IncHI2_htdA	plasmid	100	453	0	0	228	680	1	453	0	837
N032_contig_107	IncHI2_htdF	plasmid	100	426	0	0	670	1095	1	426	0	787
N032_contig_107	IncHI2_htdK	plasmid	99.82	555	1	0	1104	1658	1	555	0	1020
N032_contig_44	IncHI2_htdO	plasmid	99.784	462	1	0	1771	2232	462	1	0	848
N032_contig_100	IncHI2_htdT	plasmid	100	964	0	0	20	983	18	981	0	1781
N032_contig_100	IncHI2_htdV	plasmid	100	93	0	0	20	112	391	483	1.94e-43	172
N032_contig_44	IncHI2_htdV	plasmid	99.75	400	1	0	19	418	400	1	0	734
N032_contig_107	IncHI2_MH287084_30570	plasmid	100	135	0	0	8372	8506	1	135	1.19e-66	250
N032_contig_75	IncHI2_orf16	plasmid	99.642	837	3	0	3087	3923	1	837	0	1530
N032_contig_75	IncHI2_orf17	plasmid	100	522	0	0	3916	4437	1	522	0	965
N032_contig_50	IncHI2_orf4	plasmid	99.885	873	1	0	4247	5119	873	1	0	1607
N032_contig_107	IncHI2_orf9	plasmid	99.977	4305	1	0	1778	6082	1	4305	0	7945
N032_contig_67	IncHI2_traH	plasmid	99.794	486	1	0	17701	18186	1	486	0	893
N032_contig_67	IncHI2_traI	plasmid	99.905	3147	3	0	18930	22076	1	3147	0	5795
N032_contig_67	IncHI2_traJ	plasmid	100	663	0	0	25256	25918	1	663	0	1225
N032_contig_44	IncHI2_trhA	plasmid	100	354	0	0	4673	5026	354	1	0	654
N032_contig_44	IncHI2_trhB	plasmid	99.926	1356	1	0	426	1781	1356	1	0	2499
N032_contig_100	IncHI2_trhC	plasmid	99.925	2682	2	0	1952	4633	1	2682	0	4942
N032_contig_44	IncHI2_trhE	plasmid	100	789	0	0	3505	4293	789	1	0	1458
N032_contig_67	IncHI2_trhF	plasmid	99.427	1047	6	0	13990	15036	1047	1	0	1901
N032_contig_67	IncHI2_trhG	plasmid	99.24	3949	30	0	8628	12576	3949	1	0	7127
N032_contig_67	IncHI2_trhH	plasmid	99.294	1416	10	0	12585	14000	1416	1	0	2560
N032_contig_50	IncHI2_trhI	plasmid	99.944	1785	1	0	5299	7083	1	1785	0	3291
N032_contig_44	IncHI2_trhK	plasmid	99.921	1272	1	0	2234	3505	1272	1	0	2344
N032_contig_44	IncHI2_trhL	plasmid	99.686	318	1	0	4305	4622	318	1	2.23e-166	582
N032_contig_50	IncHI2_trhN	plasmid	99.969	3189	1	0	1030	4218	1	3189	0	5884
N032_contig_75	IncHI2_trhO	plasmid	99.789	948	2	0	2143	3090	1	948	0	1740
N032_contig_107	IncHI2_trhP	plasmid	100	513	0	0	6360	6872	1	513	0	948
N032_contig_67	IncHI2_trhR	plasmid	100	801	0	0	16142	16942	801	1	0	1480
N032_contig_107	IncHI2_trhU	plasmid	100	76	0	0	8509	8584	1	76	7.48e-34	141
N032_contig_50	IncHI2_trhU	plasmid	99.899	995	1	0	17	1011	68	1062	0	1832
N032_contig_100	IncHI2_trhV	plasmid	100	951	0	0	993	1943	1	951	0	1757
N032_contig_107	IncHI2_trhW	plasmid	100	1512	0	0	6859	8370	1	1512	0	2793
N032_contig_67	IncHI2_trhY	plasmid	99.805	513	1	0	15628	16140	513	1	0	942
N032_contig_75	IncHI2_trhZ	plasmid	100	390	0	0	4434	4823	1	390	0	721
N032_contig_261	IncI1_pilV	plasmid	100	355	0	0	220	574	1425	1071	0	656
N032_contig_193	IncI1_pilV	plasmid	99.867	752	1	0	1	752	1089	338	0	1384
N032_contig_218	IncI1_traE	plasmid	99.152	825	7	0	1909	2733	1	825	0	1485
N032_contig_218	IncI1_traF	plasmid	99.252	1203	9	0	2819	4021	1	1203	0	2172
N032_contig_218	IncI1_traG	plasmid	99.829	585	1	0	4081	4665	1	585	0	1075
N032_contig_218	IncI1_traH	plasmid	99.782	459	1	0	5060	5518	1	459	0	843
N032_contig_218	IncI1_traI	plasmid	99.634	819	3	0	5515	6333	1	819	0	1496
N032_contig_218	IncI1_traJ	plasmid	99.565	1149	5	0	6330	7478	1	1149	0	2095
N032_contig_218	IncI1_traK	plasmid	98.969	291	3	0	7475	7765	1	291	4.62e-148	521
N032_contig_218	IncI1_traL	plasmid	100	348	0	0	12206	12553	1	348	0	643
N032_contig_218	IncI1_traM	plasmid	98.99	693	7	0	12550	13242	1	693	0	1242
N032_contig_218	IncI1_traN	plasmid	99.187	984	8	0	13253	14236	1	984	0	1773
N032_contig_218	IncI1_traO	plasmid	98.682	1290	17	0	14239	15528	1	1290	0	2289
N032_contig_218	IncI1_traP	plasmid	100	705	0	0	15528	16232	1	705	0	1303
N032_contig_218	IncI1_traQ	plasmid	99.432	528	3	0	16232	16759	1	528	0	959
N032_contig_218	IncI1_traR	plasmid	97.778	405	9	0	16810	17214	1	405	0	699
N032_contig_142	IncI1_traS	plasmid	100	189	0	0	11353	11541	189	1	1.54e-96	350
N032_contig_142	IncI1_traT	plasmid	99.75	801	2	0	10569	11369	801	1	0	1469
N032_contig_142	IncI1_traU	plasmid	98.818	3045	36	0	7435	10479	3045	1	0	5424
N032_contig_142	IncI1_traV	plasmid	98.862	615	7	0	6821	7435	615	1	0	1098
N032_contig_142	IncI1_traW	plasmid	98.171	1203	22	0	5652	6854	1203	1	0	2100
N032_contig_142	IncI1_traX	plasmid	94.872	585	30	0	5039	5623	585	1	0	915
N032_contig_142	IncI1_traY	plasmid	98.57	2238	32	0	2774	5011	2238	1	0	3956
N032_contig_98	IncI1_trbA	plasmid	98.842	1209	14	0	11760	12968	1209	1	0	2156
N032_contig_98	IncI1_trbB	plasmid	98.973	1071	11	0	10671	11741	1071	1	0	1917
N032_contig_98	IncI1_trbC	plasmid	98.473	2292	35	0	8387	10678	2292	1	0	4039
query acc.ver	subject acc.ver	location	% identity	alignment length	mismatches	gap opens	q. start	q. end	s. start	s. end	evalue	bit score
N82_contig_221	IncAC_traA	plasmid	100	393	0	0	5950	6342	393	1	0	726
N82_contig_221	IncAC_traB	plasmid	100	1317	0	0	6921	8237	1317	1	0	2433
N82_contig_399	IncAC_traC	plasmid	99.918	2448	2	0	7815	10262	2448	1	0	4510
N82_contig_221	IncAC_traD	plasmid	99.946	1866	1	0	13571	15436	1866	1	0	3441
N82_contig_221	IncAC_traE	plasmid	100	627	0	0	9135	9761	627	1	0	1158
N82_contig_165	IncAC_traF	plasmid	100	1029	0	0	10220	11248	1029	1	0	1901
N82_contig_165	IncAC_traG	plasmid	99.972	3615	1	0	5158	8772	3615	1	0	6671
N82_contig_165	IncAC_traH	plasmid	100	1434	0	0	8785	10218	1434	1	0	2649
N82_contig_221	IncAC_traI	plasmid	99.966	2973	1	0	15433	18405	2973	1	0	5485
N82_contig_221	IncAC_traL	plasmid	100	282	0	0	9758	10039	282	1	8.54e-148	521
N82_contig_399	IncAC_traN	plasmid	99.181	2808	23	0	1145	3952	2808	1	0	5059
N82_contig_399	IncAC_traU	plasmid	100	1008	0	0	4056	5063	1008	1	0	1862
N82_contig_221	IncAC_traV	plasmid	100	579	0	0	6346	6924	579	1	0	1070
N82_contig_399	IncAC_traW	plasmid	100	1266	0	0	5728	6993	1266	1	0	2338
N82_contig_399	IncAC_trhF	plasmid	100	531	0	0	6956	7486	531	1	0	981
N82_contig_244	IncB/O/K_pilV	plasmid	76.821	151	35	0	578	728	991	841	1.43e-17	86.1
N82_contig_46	IncI1_pilI	plasmid	100	255	0	0	3605	3859	1	255	3.49e-133	472
N82_contig_46	IncI1_pilJ	plasmid	99.558	453	2	0	3902	4354	1	453	0	826
N82_contig_46	IncI1_pilK	plasmid	99.662	591	2	0	4404	4994	1	591	0	1081
N82_contig_46	IncI1_pilL	plasmid	99.906	1068	1	0	5028	6095	1	1068	0	1967
N82_contig_46	IncI1_pilM	plasmid	100	438	0	0	6095	6532	1	438	0	809
N82_contig_46	IncI1_pilN	plasmid	100	1683	0	0	6546	8228	1	1683	0	3109
N82_contig_46	IncI1_pilO	plasmid	99.923	1296	1	0	8221	9516	1	1296	0	2388
N82_contig_46	IncI1_pilP	plasmid	100	453	0	0	9503	9955	1	453	0	837
N82_contig_46	IncI1_pilQ	plasmid	100	1554	0	0	9966	11519	1	1554	0	2870
N82_contig_46	IncI1_pilR	plasmid	100	1098	0	0	11532	12629	1	1098	0	2028
N82_contig_244	IncI1_pilS	plasmid	99.834	602	1	0	2878	3479	615	14	0	1107
N82_contig_46	IncI1_pilS	plasmid	99.074	216	2	0	12647	12862	1	216	3.62e-108	388
N82_contig_244	IncI1_pilT	plasmid	100	561	0	0	2308	2868	561	1	0	1037
N82_contig_244	IncI1_pilU	plasmid	100	657	0	0	1667	2323	657	1	0	1214
N82_contig_244	IncI1_pilV	plasmid	100	355	0	0	24	378	1071	1425	0	656
N82_contig_314	IncI1_pilV	plasmid	100	184	0	0	534	717	1071	1254	5.61e-95	340
N82_contig_244	IncI1_pilV	plasmid	99.908	1089	1	0	579	1667	1089	1	0	2006
N82_contig_46	IncI1_traA	plasmid	100	174	0	0	558	731	1	174	3.72e-88	322
N82_contig_46	IncI1_traB	plasmid	100	534	0	0	1287	1820	1	534	0	987
N82_contig_46	IncI1_traC	plasmid	100	684	0	0	2074	2757	1	684	0	1264
N82_contig_46	IncI1_traD	plasmid	100	567	0	0	2771	3337	1	567	0	1048
N82_contig_164	IncI1_traE	plasmid	99.152	825	7	0	22738	23562	825	1	0	1485
N82_contig_164	IncI1_traF	plasmid	99.252	1203	9	0	21450	22652	1203	1	0	2172
N82_contig_164	IncI1_traG	plasmid	99.829	585	1	0	20806	21390	585	1	0	1075
N82_contig_164	IncI1_traH	plasmid	99.782	459	1	0	19953	20411	459	1	0	843
N82_contig_164	IncI1_traI	plasmid	99.634	819	3	0	19138	19956	819	1	0	1496
N82_contig_164	IncI1_traJ	plasmid	99.565	1149	5	0	17993	19141	1149	1	0	2095
N82_contig_164	IncI1_traK	plasmid	98.969	291	3	0	17706	17996	291	1	6.63e-148	521
N82_contig_164	IncI1_traL	plasmid	100	348	0	0	12918	13265	348	1	0	643
N82_contig_164	IncI1_traM	plasmid	98.99	693	7	0	12229	12921	693	1	0	1242
N82_contig_164	IncI1_traN	plasmid	99.187	984	8	0	11235	12218	984	1	0	1773
N82_contig_164	IncI1_traO	plasmid	98.682	1290	17	0	9943	11232	1290	1	0	2289
N82_contig_164	IncI1_traP	plasmid	100	705	0	0	9239	9943	705	1	0	1303
N82_contig_164	IncI1_traQ	plasmid	99.432	528	3	0	8712	9239	528	1	0	959
N82_contig_514	IncI1_traQ	plasmid	95.652	92	4	0	296	387	1	92	1.94e-37	148
N82_contig_164	IncI1_traR	plasmid	97.778	405	9	0	8257	8661	405	1	0	699
N82_contig_164	IncI1_traS	plasmid	100	189	0	0	8005	8193	189	1	3.31e-96	350
N82_contig_164	IncI1_traT	plasmid	99.75	801	2	0	7221	8021	801	1	0	1469
N82_contig_164	IncI1_traU	plasmid	98.818	3045	36	0	4087	7131	3045	1	0	5424
N82_contig_164	IncI1_traV	plasmid	98.862	615	7	0	3473	4087	615	1	0	1098
N82_contig_164	IncI1_traW	plasmid	98.171	1203	22	0	2304	3506	1203	1	0	2100
N82_contig_164	IncI1_traX	plasmid	94.872	585	30	0	1691	2275	585	1	0	915
N82_contig_34	IncI1_traY	plasmid	99.835	606	1	0	17	622	1633	2238	0	1114
N82_contig_227	IncI1_traY	plasmid	98.701	154	2	0	1	154	1786	1633	2.19e-74	274
N82_contig_164	IncI1_traY	plasmid	98.054	1644	32	0	20	1663	1644	1	0	2859
N82_contig_34	IncI1_trbA	plasmid	98.842	1209	14	0	5854	7062	1	1209	0	2156
N82_contig_34	IncI1_trbB	plasmid	98.973	1071	11	0	7081	8151	1	1071	0	1917
N82_contig_34	IncI1_trbC	plasmid	98.473	2292	35	0	8144	10435	1	2292	0	4039
